# Supplementary material for: Tailoring the Blast Exposure Conditions in the Shock Tube for Generating Pure, Primary Shock Waves: The End Plate Facilitates Elimination of Secondary Loading of the Specimen
Source: PLoS One. 2016 Sep 7;11(9):e0161597. doi: 10.1371/journal.pone.0161597 (PMC5014318; doi:10.1371/journal.pone.0161597)
Supplement: S1 File — (XLSX) [file pone.0161597.s009.xlsx]

## Sheet: figures 2, 3 and 4
		Peak overpressure, psi						Figure no.
		B1	C1	T4	C2	D2	D4
2 mem	average	28.893	22.8679	22.0639	19.5796	17.9166	16.8134	2
	st.dev.	1.57541	1.64505	0.902161	1.04864	0.933349	1.20865
4 mem	average	44.9234	35.8412	34.5539	29.3965	26.8103	24.2907
	st.dev.	3.62861	3.12546	1.15572	2.0469	1.80204	1.74385
6 mem	average	56.8611	46.6397	45.5208	38.0849	35.406	30.8615
	st.dev.	2.79979	3.08211	3.71959	2.12567	2.14598	1.4258
		Velocity, m/s					Figure no.
		C1	T4	C2	D2	D4
2 mem	average	525.228	538.072	538.009	517.526	503.472	3
	st.dev.	25.3437	14.5794	8.73886	6.11664	8.49734
4 mem	average	621.031	614.998	614.926	586.382	566.691
	st.dev.	40.1518	30.1319	18.8115	14.1212	14.1727
6 mem	average	665.003	673.055	670.644	644.691	621.57
	st.dev.	29.8201	27.5972	11.8196	10.4317	12.2951
		Impulse, Pa·s						Figure no.
		B1	C1	T4	C2	D2	D4
2 mem	average	259.442	241.888	270.965	256.094	259.562	246.111	4
	st.dev.	9.61414	21.1834	11.3346	7.40422	11.7315	17.9411
4 mem	average	398.707	332.605	415.184	379.776	387.643	407.81
	st.dev.	19.8439	20.7096	13.456	23.5813	21.0324	53.2447
6 mem	average	501.661	455.431	556.555	523.117	519.422	553.157
	st.dev.	46.8755	54.5387	40.8449	34.7315	32.8945	77.5414

## Sheet: figure 5
		Peak reflected to peak incident wave ratio, %						Comments
		B1	C1	T4	C2	D2	D4
2 mem	average	-20.49	-21.76	-29.49	-25.11	-39.27	-77.61	open end
	st.dev.	5.47	4.16	1.71	1.87	3.15	4.82
4 mem	average	-10.47	-15.95	-25.33	-21.66	-41.39	-66.07
	st.dev.	8.65	1.12	4.71	2.53	1.07	3.87
6 mem	average	-6.44	-12.46	-28.99	-18.64	-43.43	-68.48
	st.dev.	3.31	2.14	12.06	1.44	3.29	12.13
2 mem	average	-21.98	-18.75	-24.73	-21.84	-32.07	-56.67	4 inch gap
	st.dev.	1.03	0.99	2.1	1.39	0.95	7.7
4 mem	average	-0.11	-11.63	-18.09	-18.54	-35.23	-52.74
	st.dev.	0.28	0.9	6.65	1.97	1.87	3.25
6 mem	average	0	-8.01	-22.16	-15.58	-36.63	-55.15
	st.dev.	0	3.26	3.73	4.24	3.78	10.2
2 mem	average	6.08238	7.6832	9.72977	9.88865	14.305	28.0206	2 inch gap
	st.dev.	0.47711	0.71202	0.93725	1.61982	1.85514	0.63559
4 mem	average	7.56271	10.4318	11.808	10.6768	17.8617	26.7336
	st.dev.	1.963	2.51292	1.67854	1.0741	2.17055	1.14251
6 mem	average	8.56988	10.4565	14.6306	13.4982	21.0596	31.7047
	st.dev.	1.88333	2.7105	1.62213	1.00192	2.67093	1.43752
2 mem	average	24.0167	25.068	36.1286	35.5765	47.1958	66.1253	0.625 inch gap
	st.dev.	0.63018	0.71285	1.46294	1.65935	4.37709	1.86384
4 mem	average	20.322	27.3822	31.8594	35.5776	46.5541	79.4147
	st.dev.	4.21242	5.08482	4.2165	5.29159	5.50911	4.14715
6 mem	average	26.3097	26.4671	40.6572	37.8633	53.0123	84.0057
	st.dev.	2.9029	4.86072	6.27417	2.58117	4.86663	3.527

## Sheet: figure 6
		Reflected wave velocity, m/s					Comments
		C1	T4	C2	D2	D4
2 mem	average	250.643	246.656	242.626	239.568	227.977	open end
	st.dev.	0.95	1.22	0.92	1.12	1.81
4 mem	average	255.728	235.368	227.658	221	210.641
	st.dev.	2.84	2.11	3.56	2.8	4.77
6 mem	average	269.537	247.74	231.565	246.944	228.091
	st.dev.	2.66	5.5	3.3	3.85	37.63
2 mem	average	243.193	241.39	241.61	246.161	237.628	4 inch gap
	st.dev.	4.02	4.72	7.11	7.05	8.47
4 mem	average		240.594	258.671	293.895	288.485
	st.dev.		47.68	19.18	42.69	36.79
6 mem	average		254.023	247.449	235.666	205.157
	st.dev.		6.06	7.57	7.96	54.36
2 mem	average	354.399	356.406	354.648	347.061	352.507	2 inch gap
	st.dev.	0.81	0.79	1.55	13.93	4.37
4 mem	average	374.666	361.7	358.585	356.286	351.394
	st.dev.	2.61	2.22	2.12	2.17	2.98
6 mem	average	397.132	376.336	364.779	361.281	350.989
	st.dev.	1.71	2.05	0.9	4.2	1.06
2 mem	average	398.558	399.787	398.546	395.774	393.762	0.625 inch gap
	st.dev.	1.84	1.46	2.12	1.48	2.17
4 mem	average	431.134	422.103	419.345	412.548	413.553
	st.dev.	2.99	4.24	3.02	6.45	9.59
6 mem	average	464.593	441.3	429.812	424.89	418.133
	st.dev.	3.43	4.61	4.25	4.22	3.6

## Sheet: figure 7
End plate gap, inch	Peak overpressure, kPa							2 membranes							4 membranes							6 membranes
	2 membranes		4 membranes		6 membranes			Time, ms	Overpressure, kPa						Time, ms	Overpressure, kPa						Time, ms	Overpressure, kPa
	average	st. dev	average	st. dev	average	st. dev			C1	T4	C2	D2	D4			C1	T4	C2	D2	D4			C1	T4	C2	D2	D4
0.625	11.5735	0.39425	16.5423	0.70509	26.0648	1.20456		10	0.016	0.394	-0.003	0.026	-0.014		10	0.028	-0.267	0	0.041	0.039		10	0.056	0.291	0.059	0.065	-0.065
2	4.42767	0.10541	6.46183	0.39888	10.0213	0.43365		10.001	0.016	0.364	-0.031	-0.003	-0.014		10.001	0.028	-0.207	0.055	0.07	0.039		10.001	0.026	0.291	0.059	-0.021	-0.008
								10.002	0.046	0.485	0.08	0.026	0.014		10.002	-0.002	-0.297	0.027	0.041	-0.018		10.002	0.026	0.261	0.032	-0.021	0.048
								10.003	0.016	0.485	0.052	0.026	-0.042		10.003	0.028	-0.267	-0.028	-0.017	-0.046		10.003	-0.033	0.23	0.032	-0.021	0.048
								10.004	-0.013	0.334	0.025	0.026	-0.014		10.004	0.028	-0.237	0.055	0.012	0.011		10.004	-0.033	0.23	0.032	0.065	0.048
								10.005	-0.072	0.334	-0.058	-0.089	-0.014		10.005	0.028	-0.297	-0.028	0.012	-0.018		10.005	-0.033	0.23	0.004	-0.05	-0.036
								10.006	0.105	0.485	0.025	0.055	0.043		10.006	0.028	-0.237	0.055	0.041	0.039		10.006	-0.003	0.261	0.032	0.008	-0.008
								10.007	0.016	0.425	-0.003	-0.003	0.014		10.007	-0.031	-0.328	-0.028	-0.017	-0.018		10.007	-0.003	0.2	0.004	-0.021	-0.008
								10.008	-0.013	0.425	-0.003	-0.003	-0.014		10.008	0.057	-0.237	0	-0.017	-0.046		10.008	-0.003	0.23	0.004	-0.021	-0.036
								10.009	0.046	0.394	-0.003	0.026	-0.042		10.009	0.057	-0.267	0.055	0.07	0.011		10.009	0.026	0.261	0.032	0.065	0.048
								10.01	-0.013	0.455	0.025	0.084	-0.042		10.01	-0.002	-0.267	0	0.012	-0.018		10.01	0.056	0.23	0.032	0.065	-0.008
								10.011	0.075	0.455	0.08	0.055	-0.014		10.011	-0.119	-0.419	-0.111	-0.16	-0.018		10.011	-0.062	0.2	-0.052	0.008	-0.008
								10.012	-0.072	0.334	-0.058	-0.032	0.014		10.012	-0.061	-0.388	-0.028	-0.074	0.039		10.012	-0.033	0.2	0.004	0.008	-0.065
								10.013	-0.072	0.364	-0.031	-0.032	-0.014		10.013	0.087	-0.146	0.083	0.098	0.011		10.013	0.026	0.23	0.032	0.065	-0.008
								10.014	0.016	0.364	-0.031	-0.032	0.014		10.014	0.028	-0.267	0	0.012	-0.018		10.014	0.056	0.23	0.032	0.065	0.02
								10.015	0.046	0.425	-0.058	-0.003	0.014		10.015	-0.031	-0.297	-0.028	0.012	-0.102		10.015	-0.003	0.261	0.004	0.065	-0.008
								10.016	0.016	0.425	-0.003	-0.032	-0.07		10.016	-0.031	-0.358	-0.056	-0.017	-0.074		10.016	-0.033	0.2	0.004	-0.05	0.02
								10.017	-0.043	0.364	0.025	-0.032	-0.042		10.017	0.057	-0.297	0.027	0.07	-0.074		10.017	-0.033	0.23	0.032	0.008	0.02
								10.018	0.105	0.485	0.08	0.112	0.014		10.018	0.057	-0.267	0.055	0.041	0.039		10.018	0.026	0.23	0.004	0.008	-0.065
								10.019	0.016	0.394	0.052	0.026	0.043		10.019	-0.031	-0.328	-0.028	-0.045	0.011		10.019	-0.15	0.109	-0.135	-0.107	-0.093
								10.02	-0.013	0.364	-0.031	-0.032	0.014		10.02	-0.031	-0.328	0	-0.017	0.011		10.02	-0.062	0.14	0.004	0.008	-0.036
								10.021	-0.131	0.273	-0.086	-0.089	-0.014		10.021	-0.031	-0.328	0	-0.045	-0.074		10.021	-0.003	0.2	-0.024	0.008	0.02
								10.022	-0.101	0.273	-0.031	-0.089	-0.099		10.022	0.028	-0.267	0	0.041	-0.018		10.022	0.026	0.23	0.032	0.065	0.02
								10.023	0.016	0.455	0.025	0.026	-0.042		10.023	0.028	-0.237	0.027	0.012	-0.018		10.023	0.026	0.23	-0.024	0.065	0.02
								10.024	0.046	0.394	0.025	0.055	0.014		10.024	-0.002	-0.358	-0.056	-0.017	-0.018		10.024	-0.003	0.2	-0.024	0.008	-0.008
								10.025	0.016	0.425	0.025	0.055	0.014		10.025	0.087	-0.237	0.11	0.098	0.011		10.025	0.026	0.261	0.004	0.008	-0.065
								10.026	-0.013	0.364	0.025	-0.003	0.071		10.026	0.057	-0.267	0	0.012	-0.018		10.026	-0.033	0.2	0.004	0.008	-0.008
								10.027	-0.013	0.394	-0.058	-0.003	0.071		10.027	-0.002	-0.328	0.027	0.012	-0.018		10.027	-0.003	0.2	0.004	0.008	0.048
								10.028	-0.043	0.334	-0.003	-0.06	0.014		10.028	-0.061	-0.297	-0.028	-0.017	-0.046		10.028	-0.062	0.17	-0.052	-0.021	-0.008
								10.029	-0.013	0.304	-0.031	0.026	0.014		10.029	0.028	-0.267	-0.028	0.012	-0.018		10.029	-0.003	0.17	-0.024	-0.021	0.048
								10.03	0.016	0.394	-0.003	0.026	-0.042		10.03	-0.002	-0.267	0	0.012	0.039		10.03	0.056	0.2	0.059	0.065	0.02
								10.031	-0.013	0.394	0.025	-0.032	-0.042		10.031	0.028	-0.237	0.027	0.012	0.011		10.031	-0.003	0.23	0.004	0.065	-0.036
								10.032	0.075	0.425	0.08	0.084	0.014		10.032	-0.031	-0.267	0	0.012	0.011		10.032	0.056	0.23	0.059	0.008	0.02
								10.033	0.016	0.455	0.052	0.026	-0.014		10.033	0.057	-0.267	0.027	0.041	-0.074		10.033	-0.003	0.2	-0.052	-0.05	-0.008
								10.034	-0.043	0.425	-0.003	0.026	0.014		10.034	0.028	-0.237	0.027	0.07	-0.046		10.034	-0.003	0.2	0.004	0.008	0.048
								10.035	-0.013	0.394	-0.003	0.026	-0.014		10.035	0.057	-0.237	0.027	0.041	0.011		10.035	0.056	0.291	0.087	0.065	0.02
								10.036	-0.013	0.364	-0.058	0.026	0.014		10.036	-0.002	-0.267	-0.028	-0.017	-0.046		10.036	-0.003	0.2	0.032	0.037	0.048
								10.037	-0.043	0.364	-0.031	0.026	0.043		10.037	-0.09	-0.419	-0.111	-0.103	0.011		10.037	0.056	0.23	0.087	0.065	-0.008
								10.038	-0.043	0.364	-0.058	-0.06	0.043		10.038	-0.002	-0.358	-0.028	-0.045	0.067		10.038	-0.033	0.14	-0.024	0.008	-0.036
								10.039	0.016	0.394	0.052	0.026	0.043		10.039	-0.031	-0.358	-0.056	-0.045	0.011		10.039	0.026	0.2	-0.024	0.008	-0.036
								10.04	0.016	0.455	0.025	-0.003	-0.014		10.04	0.028	-0.297	-0.028	-0.017	0.011		10.04	0.056	0.321	0.059	0.065	-0.036
								10.041	0.046	0.425	0.052	0.055	-0.014		10.041	0.028	-0.267	-0.028	0.012	0.039		10.041	-0.003	0.23	0.004	0.065	-0.008
								10.042	0.016	0.394	-0.031	0.026	-0.07		10.042	-0.002	-0.297	0	-0.017	0.011		10.042	-0.033	0.2	0.004	0.008	-0.008
								10.043	-0.043	0.304	-0.058	-0.118	-0.042		10.043	0.028	-0.237	0	0.041	0.011		10.043	-0.033	0.2	0.032	-0.05	-0.008
								10.044	-0.101	0.334	-0.031	-0.06	-0.014		10.044	0.028	-0.267	0.055	0.041	0.011		10.044	0.056	0.23	0.032	0.065	-0.036
								10.045	-0.072	0.334	-0.003	0.026	-0.014		10.045	0.028	-0.297	-0.056	-0.045	0.039		10.045	0.026	0.291	0.032	0.037	-0.008
								10.046	0.016	0.425	-0.003	0.026	0.014		10.046	-0.031	-0.328	0	0.041	0.011		10.046	-0.033	0.17	-0.024	0.008	0.02
								10.047	0.016	0.394	0.025	-0.032	-0.014		10.047	-0.061	-0.297	-0.056	-0.017	-0.046		10.047	0.026	0.23	-0.024	0.008	0.048
								10.048	0.046	0.425	0.025	0.026	-0.042		10.048	0.145	-0.176	0.11	0.098	0.039		10.048	-0.033	0.261	-0.024	0.008	0.02
								10.049	0.016	0.394	0.025	-0.003	-0.07		10.049	-0.119	-0.449	-0.139	-0.132	0.011		10.049	-0.033	0.23	0.032	0.008	-0.036
								10.05	-0.013	0.455	-0.003	-0.032	-0.014		10.05	-0.031	-0.358	-0.056	-0.074	0.067		10.05	-0.062	0.17	-0.024	0.008	-0.065
								10.051	0.016	0.425	-0.003	-0.003	0.014		10.051	0.028	-0.297	0	-0.017	0.067		10.051	-0.033	0.17	0.004	0.008	-0.065
								10.052	-0.072	0.273	-0.058	-0.06	-0.014		10.052	-0.031	-0.267	0.055	0.041	0.039		10.052	-0.033	0.23	0.032	0.065	-0.036
								10.053	-0.013	0.394	0.025	0.026	-0.042		10.053	0.028	-0.267	0.027	0.041	-0.046		10.053	0.056	0.23	0.059	0.065	-0.008
								10.054	0.016	0.364	-0.003	-0.003	-0.155		10.054	-0.119	-0.328	-0.056	-0.074	-0.046		10.054	-0.062	0.17	-0.052	0.008	0.02
								10.055	0.016	0.455	-0.003	0.026	-0.042		10.055	-0.031	-0.328	-0.028	-0.017	-0.018		10.055	-0.033	0.109	-0.024	0.008	0.048
								10.056	-0.013	0.334	-0.003	-0.032	-0.07		10.056	-0.031	-0.267	0	0.041	-0.018		10.056	-0.003	0.17	-0.024	-0.021	-0.008
								10.057	0.016	0.364	-0.003	0.055	0.014		10.057	0.028	-0.267	0.027	0.041	0.067		10.057	0.026	0.23	0.004	0.037	-0.008
								10.058	-0.013	0.425	0.025	-0.003	0.043		10.058	-0.031	-0.267	0.027	0.012	0.039		10.058	-0.033	0.17	-0.024	-0.021	-0.036
								10.059	-0.043	0.334	-0.003	-0.032	0.014		10.059	-0.061	-0.328	-0.056	-0.045	0.011		10.059	-0.062	0.17	-0.024	0.008	-0.036
								10.06	-0.072	0.394	-0.003	0.026	-0.014		10.06	-0.09	-0.419	-0.111	-0.103	-0.102		10.06	0.026	0.261	0.059	0.037	0.02
								10.061	-0.101	0.364	-0.058	-0.032	-0.07		10.061	0.028	-0.328	0	-0.045	0.011		10.061	-0.033	0.2	0.004	0.037	-0.065
								10.062	0.016	0.394	0.025	0.055	-0.042		10.062	-0.061	-0.358	-0.028	-0.103	-0.046		10.062	-0.003	0.23	0.004	-0.021	-0.008
								10.063	0.016	0.394	0.025	-0.003	-0.042		10.063	-0.031	-0.328	-0.028	-0.045	0.011		10.063	-0.062	0.2	-0.052	0.008	-0.065
								10.064	0.075	0.425	-0.003	0.026	0.014		10.064	0.028	-0.267	0.027	0.07	-0.018		10.064	0.026	0.17	0.004	0.008	-0.008
								10.065	0.016	0.394	-0.003	-0.003	-0.042		10.065	0.028	-0.237	0.055	0.041	-0.046		10.065	-0.003	0.2	-0.024	0.008	-0.036
								10.066	-0.013	0.364	-0.058	-0.06	-0.042		10.066	0.028	-0.297	0.027	-0.017	-0.074		10.066	0.026	0.2	-0.024	0.008	-0.008
								10.067	-0.043	0.425	-0.003	-0.032	-0.042		10.067	0.028	-0.267	-0.056	-0.017	-0.046		10.067	-0.062	0.2	0.004	-0.05	0.02
								10.068	0.016	0.425	-0.003	0.055	0.014		10.068	-0.002	-0.328	-0.056	0.012	-0.018		10.068	-0.033	0.2	0.004	0.008	0.02
								10.069	-0.043	0.394	-0.003	0.026	-0.042		10.069	0.028	-0.297	0	0.012	0.039		10.069	0.026	0.23	0.004	0.037	-0.036
								10.07	0.046	0.455	-0.003	0.084	-0.014		10.07	-0.031	-0.297	-0.056	-0.045	0.011		10.07	-0.003	0.23	0.032	0.008	-0.008
								10.071	0.016	0.455	0.025	0.055	0.014		10.071	-0.061	-0.328	-0.056	-0.045	-0.018		10.071	0.026	0.2	0.032	0.008	-0.036
								10.072	0.046	0.455	0.025	0.084	-0.014		10.072	0.028	-0.237	0	-0.017	0.011		10.072	-0.062	0.2	0.004	-0.021	-0.008
								10.073	-0.043	0.364	-0.031	-0.032	-0.042		10.073	0.087	-0.207	0.055	0.041	-0.046		10.073	-0.003	0.17	-0.052	-0.021	0.077
								10.074	-0.043	0.364	-0.058	-0.032	-0.014		10.074	0.087	-0.237	0.11	0.041	0.011		10.074	-0.003	0.2	0.032	0.065	0.048
								10.075	-0.043	0.364	-0.003	-0.06	0.014		10.075	0.028	-0.267	0	0.041	-0.018		10.075	-0.062	0.14	-0.024	-0.05	0.02
								10.076	0.016	0.394	-0.003	0.055	0.014		10.076	-0.031	-0.267	-0.028	-0.017	0.011		10.076	-0.062	0.17	-0.024	-0.021	-0.008
								10.077	-0.043	0.394	-0.003	-0.003	0.099		10.077	-0.031	-0.328	-0.056	-0.045	-0.018		10.077	0.026	0.23	0.004	0.037	-0.008
								10.078	-0.013	0.425	-0.031	-0.003	0.043		10.078	0.028	-0.297	0.027	0.012	-0.018		10.078	0.056	0.23	0.087	0.065	0.02
								10.079	-0.013	0.455	-0.031	-0.032	0.014		10.079	-0.002	-0.358	0	-0.045	-0.074		10.079	-0.033	0.261	-0.024	0.008	0.02
								10.08	0.016	0.455	-0.003	0.026	0.014		10.08	-0.002	-0.328	-0.028	-0.017	0.011		10.08	0.056	0.2	0.004	0.008	0.048
								10.081	0.016	0.485	0.08	0.026	0.014		10.081	0.028	-0.267	-0.028	0.012	-0.018		10.081	-0.003	0.17	-0.024	0.037	0.02
								10.082	-0.043	0.394	-0.003	-0.06	-0.042		10.082	0.057	-0.267	0	0.07	0.039		10.082	-0.003	0.23	0.004	0.065	-0.008
								10.083	-0.131	0.304	-0.114	-0.089	-0.014		10.083	0.028	-0.176	0.055	0.07	0.067		10.083	-0.003	0.261	0.059	0.065	-0.036
								10.084	-0.043	0.425	-0.031	-0.003	0.014		10.084	-0.031	-0.328	-0.028	-0.017	0.039		10.084	-0.003	0.2	0.032	0.008	0.048
								10.085	0.016	0.455	-0.031	-0.003	0.043		10.085	0.028	-0.237	0.027	0.012	-0.018		10.085	-0.033	0.109	-0.079	-0.05	-0.008
								10.086	-0.043	0.485	0.025	0.026	-0.042		10.086	0.028	-0.267	0.027	0.041	-0.018		10.086	-0.062	0.109	-0.079	-0.078	0.077
								10.087	-0.043	0.394	-0.003	-0.06	-0.014		10.087	0.028	-0.267	0	0.041	-0.018		10.087	0.056	0.291	0.087	0.065	0.02
								10.088	0.016	0.425	-0.031	-0.003	0.014		10.088	-0.002	-0.328	0	0.012	0.011		10.088	0.026	0.23	0.032	0.065	0.048
								10.089	-0.101	0.364	-0.031	-0.06	-0.042		10.089	-0.031	-0.297	-0.028	-0.045	0.067		10.089	-0.033	0.2	0.004	-0.021	-0.036
								10.09	0.016	0.485	0.052	0.026	-0.014		10.09	0.028	-0.297	0.027	0.012	0.067		10.09	0.026	0.17	-0.024	0.008	-0.008
								10.091	-0.043	0.394	-0.031	-0.003	-0.042		10.091	0.028	-0.328	0	0.012	0.039		10.091	-0.003	0.261	0.032	0.008	-0.036
								10.092	0.016	0.425	0.025	0.026	-0.014		10.092	-0.031	-0.328	-0.056	-0.045	-0.046		10.092	0.026	0.261	0.059	0.094	0.048
								10.093	0.016	0.394	-0.003	0.026	-0.042		10.093	-0.09	-0.419	-0.084	-0.132	-0.018		10.093	0.026	0.17	0.059	-0.05	0.02
								10.094	-0.013	0.425	0.025	0.055	-0.07		10.094	0.028	-0.328	-0.028	0.012	-0.046		10.094	-0.062	0.2	-0.024	0.008	0.02
								10.095	0.016	0.455	0.052	0.055	0.014		10.095	0.057	-0.237	0.083	0.07	0.011		10.095	0.026	0.17	0.032	0.037	-0.036
								10.096	-0.043	0.334	-0.031	-0.032	0.014		10.096	0.057	-0.237	0.055	0.098	0.067		10.096	0.056	0.2	-0.024	0.008	-0.008
								10.097	0.016	0.425	-0.003	0.055	0.043		10.097	0.057	-0.237	0.055	0.098	-0.018		10.097	0.056	0.23	0.087	0.037	-0.008
								10.098	0.016	0.425	-0.003	-0.003	0.043		10.098	-0.031	-0.267	-0.028	0.012	-0.074		10.098	-0.003	0.17	0.004	0.008	0.048
								10.099	-0.043	0.394	-0.031	-0.06	-0.099		10.099	-0.031	-0.297	0	0.041	-0.018		10.099	-0.062	0.17	-0.052	-0.05	-0.036
								10.1	-0.043	0.394	-0.003	-0.032	-0.042		10.1	-0.031	-0.358	-0.056	-0.045	0.011		10.1	0.056	0.2	0.059	0.037	0.02
								10.101	0.016	0.455	-0.003	0.026	-0.014		10.101	-0.031	-0.328	0	-0.017	-0.046		10.101	-0.033	0.2	0.004	0.008	-0.008
								10.102	-0.013	0.485	-0.003	0.026	-0.042		10.102	0.028	-0.328	0.027	-0.074	0.039		10.102	-0.003	0.14	-0.024	-0.021	0.02
								10.103	-0.013	0.425	-0.031	-0.003	0.043		10.103	-0.031	-0.358	-0.028	-0.074	0.011		10.103	-0.062	0.14	-0.024	-0.021	-0.065
								10.104	-0.072	0.425	-0.031	-0.003	0.014		10.104	0.087	-0.297	0	0.012	0.011		10.104	0.056	0.17	0.004	0.037	-0.008
								10.105	0.016	0.455	0.025	0.026	-0.014		10.105	0.028	-0.237	0.055	0.012	-0.046		10.105	-0.062	0.17	-0.079	-0.05	0.02
								10.106	-0.013	0.546	-0.003	0.055	-0.07		10.106	0.057	-0.297	0.055	-0.017	0.011		10.106	-0.003	0.2	-0.024	-0.05	0.02
								10.107	0.016	0.515	-0.003	0.026	0.043		10.107	-0.031	-0.358	-0.028	-0.074	-0.018		10.107	-0.003	0.17	0.032	0.037	-0.008
								10.108	0.046	0.576	0.052	0.084	-0.042		10.108	-0.002	-0.267	0	-0.045	0.039		10.108	0.026	0.23	0.059	0.037	-0.036
								10.109	-0.013	0.485	-0.003	0.026	0.043		10.109	0.028	-0.328	0	0.012	0.067		10.109	0.026	0.291	0.059	0.037	0.02
								10.11	0.016	0.546	-0.003	0.055	0.014		10.11	-0.002	-0.267	0	-0.017	0.039		10.11	-0.033	0.2	0.004	0.008	-0.093
								10.111	-0.072	0.425	-0.058	-0.089	0.043		10.111	-0.031	-0.297	0	0.012	-0.018		10.111	-0.003	0.2	-0.052	-0.021	0.02
								10.112	-0.101	0.455	-0.031	-0.003	-0.127		10.112	0.028	-0.267	0	0.012	-0.046		10.112	-0.003	0.2	-0.052	0.008	-0.008
								10.113	0.016	0.455	-0.003	-0.032	-0.042		10.113	0.028	-0.297	-0.028	-0.017	-0.018		10.113	-0.033	0.23	0.059	0.037	-0.008
								10.114	-0.013	0.515	-0.003	0.026	-0.014		10.114	-0.002	-0.328	-0.028	-0.045	-0.018		10.114	0.026	0.261	0.059	0.065	-0.008
								10.115	0.016	0.546	-0.003	0.026	0.014		10.115	-0.031	-0.328	-0.056	-0.074	0.039		10.115	-0.033	0.2	-0.052	-0.021	-0.036
								10.116	-0.013	0.515	-0.003	-0.003	0.014		10.116	-0.061	-0.328	0	0.012	0.011		10.116	-0.003	0.14	0.004	-0.078	-0.008
								10.117	-0.043	0.455	-0.058	0.026	0.043		10.117	0.057	-0.207	0.083	0.041	-0.018		10.117	0.026	0.2	0.032	-0.021	-0.008
								10.118	-0.043	0.515	-0.031	-0.06	0.014		10.118	0.028	-0.297	0.055	0.07	-0.018		10.118	-0.003	0.2	0.004	0.065	0.048
								10.119	-0.013	0.515	-0.003	0.026	-0.042		10.119	-0.002	-0.297	0	-0.045	-0.018		10.119	0.026	0.17	0.032	0.008	0.02
								10.12	0.016	0.546	-0.003	-0.032	-0.042		10.12	-0.002	-0.297	0	0.041	0.011		10.12	-0.033	0.14	-0.024	0.008	0.048
								10.121	-0.072	0.485	-0.058	-0.06	-0.014		10.121	-0.002	-0.267	0.055	0.07	0.039		10.121	0.026	0.14	-0.024	0.008	-0.008
								10.122	-0.043	0.515	-0.031	0.026	0.014		10.122	0.028	-0.297	-0.028	-0.045	0.039		10.122	0.026	0.261	0.032	0.065	-0.036
								10.123	-0.013	0.515	-0.003	-0.003	0.014		10.123	-0.002	-0.328	0	-0.045	-0.018		10.123	-0.003	0.17	0.059	0.008	0.02
								10.124	0.016	0.546	-0.003	-0.003	-0.014		10.124	-0.002	-0.358	-0.056	-0.017	-0.074		10.124	0.026	0.2	-0.052	-0.05	0.048
								10.125	-0.043	0.515	-0.003	-0.032	-0.014		10.125	-0.061	-0.358	-0.028	-0.132	-0.046		10.125	-0.003	0.17	-0.024	0.008	0.02
								10.126	-0.043	0.485	-0.003	-0.032	0.014		10.126	0.028	-0.267	0	-0.017	-0.018		10.126	0.026	0.2	0.004	0.008	0.048
								10.127	-0.013	0.515	-0.003	0.026	0.014		10.127	0.028	-0.267	0	-0.017	0.039		10.127	0.085	0.2	0.032	0.065	0.02
								10.128	0.016	0.515	-0.003	0.026	0.043		10.128	0.028	-0.328	-0.028	-0.017	0.039		10.128	-0.033	0.109	-0.052	-0.021	-0.008
								10.129	0.016	0.576	-0.003	0.055	0.043		10.129	0.028	-0.207	0	0.041	0.039		10.129	-0.121	0.019	-0.107	-0.107	-0.036
								10.13	0.016	0.455	-0.003	-0.003	0.014		10.13	0.028	-0.207	0.027	0.07	0.039		10.13	0.026	0.14	0.004	0.008	0.02
								10.131	0.016	0.515	0.025	0.055	-0.042		10.131	-0.061	-0.328	-0.028	-0.017	-0.046		10.131	-0.003	0.109	-0.024	-0.021	0.048
								10.132	-0.043	0.485	-0.031	-0.003	-0.042		10.132	-0.002	-0.328	0	0.012	-0.018		10.132	-0.033	0.14	-0.024	-0.05	0.02
								10.133	-0.043	0.455	-0.031	-0.003	-0.042		10.133	0.028	-0.267	0.027	0.012	0.039		10.133	-0.033	0.109	-0.024	-0.021	-0.008
								10.134	0.016	0.485	-0.003	-0.032	-0.042		10.134	0.116	-0.237	0.11	0.127	0.011		10.134	0.026	0.17	0.032	0.037	-0.065
								10.135	-0.013	0.425	-0.003	-0.003	-0.014		10.135	-0.149	-0.419	-0.111	-0.132	0.039		10.135	0.056	0.23	0.059	0.065	0.02
								10.136	0.016	0.515	-0.003	0.084	-0.042		10.136	-0.031	-0.328	0	-0.045	0.011		10.136	-0.003	0.17	0.004	0.008	0.02
								10.137	-0.043	0.515	-0.003	-0.003	0.014		10.137	0.028	-0.297	0.027	-0.017	0.011		10.137	0.026	0.17	0.004	-0.05	0.02
								10.138	-0.013	0.546	0.052	0.026	-0.042		10.138	-0.002	-0.267	0.027	0.07	0.011		10.138	0.026	0.14	0.004	0.008	-0.008
								10.139	0.016	0.455	-0.031	-0.032	0.014		10.139	-0.002	-0.297	-0.028	0.012	-0.018		10.139	0.026	0.2	0.059	0.037	0.02
								10.14	0.016	0.515	0.052	0.026	-0.014		10.14	0.028	-0.267	0.027	0.012	0.067		10.14	-0.033	0.17	0.004	-0.021	-0.065
								10.141	0.075	0.546	0.108	0.112	0.043		10.141	-0.031	-0.297	-0.028	-0.045	0.067		10.141	-0.033	0.14	-0.024	-0.021	-0.008
								10.142	-0.013	0.455	-0.003	-0.003	0.071		10.142	-0.002	-0.328	0	-0.017	0.011		10.142	-0.033	0.17	0.004	-0.021	-0.008
								10.143	-0.043	0.425	-0.003	-0.003	-0.014		10.143	0.028	-0.267	0	-0.017	-0.018		10.143	-0.003	0.14	0.004	0.008	-0.008
								10.144	0.016	0.425	-0.003	-0.003	-0.042		10.144	0.028	-0.328	0	-0.045	-0.046		10.144	0.026	0.2	0.059	0.037	0.02
								10.145	-0.043	0.455	-0.003	0.026	-0.07		10.145	-0.149	-0.419	-0.139	-0.16	-0.018		10.145	-0.003	0.14	0.004	0.008	0.048
								10.146	-0.043	0.485	-0.031	-0.032	0.014		10.146	-0.061	-0.388	-0.028	-0.017	0.039		10.146	-0.092	0.14	-0.052	-0.05	0.02
								10.147	-0.043	0.394	-0.058	-0.06	0.014		10.147	-0.002	-0.297	0	0.012	0.039		10.147	0.026	0.2	0.059	0.008	-0.036
								10.148	-0.013	0.455	-0.058	-0.003	0.043		10.148	0.057	-0.267	0.027	0.012	0.011		10.148	-0.033	0.14	0.004	0.008	-0.008
								10.149	0.046	0.485	0.025	-0.003	-0.014		10.149	0.028	-0.297	0	0.012	0.039		10.149	0.026	0.2	0.032	0.008	-0.008
								10.15	0.016	0.485	-0.003	0.026	-0.014		10.15	-0.002	-0.297	0	-0.017	-0.018		10.15	-0.092	0.14	-0.052	0.008	0.02
								10.151	-0.013	0.455	-0.031	-0.003	-0.07		10.151	0.028	-0.267	0.055	0.041	0.039		10.151	-0.003	0.17	-0.024	0.037	-0.008
								10.152	0.016	0.515	-0.003	-0.06	-0.042		10.152	-0.031	-0.267	0.027	0.012	0.011		10.152	0.114	0.261	0.087	0.123	-0.036
								10.153	-0.043	0.485	0.025	-0.003	-0.042		10.153	0.028	-0.267	-0.028	0.012	0.067		10.153	-0.003	0.14	0.004	0.065	-0.065
								10.154	-0.043	0.515	0.025	0.026	0.014		10.154	-0.031	-0.358	-0.084	-0.103	0.011		10.154	-0.003	0.14	-0.052	0.008	-0.036
								10.155	0.016	0.515	-0.031	-0.032	0.014		10.155	-0.149	-0.419	-0.084	-0.16	0.039		10.155	-0.033	0.109	-0.079	-0.078	-0.065
								10.156	-0.043	0.455	-0.031	-0.032	-0.014		10.156	-0.002	-0.297	-0.028	0.012	-0.046		10.156	-0.033	0.17	0.032	0.008	-0.008
								10.157	0.046	0.455	0.025	0.026	-0.042		10.157	-0.031	-0.297	0.027	-0.045	0.011		10.157	-0.033	0.17	-0.024	-0.021	0.02
								10.158	-0.043	0.425	-0.003	-0.032	0.014		10.158	-0.031	-0.267	0	-0.074	0.011		10.158	-0.003	0.17	0.004	0.008	0.048
								10.159	0.016	0.485	-0.003	-0.003	0.043		10.159	-0.031	-0.297	-0.028	0.012	0.011		10.159	-0.003	0.14	-0.052	-0.021	-0.008
								10.16	-0.072	0.425	-0.058	-0.089	0.043		10.16	0.087	-0.237	0.055	0.098	0.18		10.16	0.026	0.17	0.032	0.065	-0.036
								10.161	-0.013	0.485	-0.003	-0.003	0.014		10.161	-0.031	-0.297	-0.028	-0.017	-0.018		10.161	0.026	0.261	0.032	0.037	-0.008
								10.162	0.016	0.515	0.025	-0.032	-0.042		10.162	-0.031	-0.328	-0.056	-0.045	0.011		10.162	-0.003	0.17	-0.024	0.008	-0.036
								10.163	-0.043	0.455	-0.031	-0.003	-0.014		10.163	-0.031	-0.328	0	-0.045	-0.074		10.163	-0.062	0.109	-0.052	-0.05	-0.008
								10.164	0.016	0.485	0.025	0.026	-0.042		10.164	-0.002	-0.297	0.055	0.012	-0.074		10.164	-0.033	0.17	0.004	0.037	-0.008
								10.165	-0.013	0.455	-0.031	-0.003	0.014		10.165	-0.149	-0.449	-0.139	-0.218	-0.018		10.165	0.026	0.109	-0.024	0.008	-0.008
								10.166	-0.013	0.485	-0.003	-0.003	0.014		10.166	-0.031	-0.328	-0.056	-0.045	0.039		10.166	-0.003	0.14	-0.024	0.008	-0.036
								10.167	0.016	0.515	0.025	-0.003	0.014		10.167	-0.002	-0.328	0	-0.045	0.011		10.167	0.026	0.17	-0.024	-0.021	-0.008
								10.168	-0.013	0.546	0.025	-0.032	0.043		10.168	0.028	-0.267	-0.028	0.012	-0.018		10.168	-0.003	0.17	0.032	0.037	0.02
								10.169	-0.013	0.546	0.052	0.026	0.014		10.169	-0.061	-0.358	0	-0.017	-0.018		10.169	-0.003	0.17	0.087	0.037	0.048
								10.17	0.075	0.576	0.08	0.026	-0.014		10.17	-0.002	-0.328	-0.084	-0.045	-0.046		10.17	-0.003	0.17	0.032	0.008	-0.008
								10.171	-0.013	0.546	-0.031	-0.032	-0.014		10.171	-0.002	-0.358	0	-0.045	0.011		10.171	-0.003	0.17	-0.024	0.008	-0.008
								10.172	-0.043	0.515	-0.058	-0.032	0.014		10.172	-0.031	-0.328	-0.028	-0.045	0.011		10.172	-0.033	0.17	-0.052	-0.021	-0.036
								10.173	-0.043	0.485	-0.031	-0.003	0.014		10.173	0.057	-0.237	0.027	0.012	0.067		10.173	-0.003	0.2	0.059	0.037	-0.036
								10.174	-0.072	0.515	-0.003	0.026	0.014		10.174	0.028	-0.297	0	0.012	-0.018		10.174	-0.033	0.17	-0.024	0.037	-0.008
								10.175	0.075	0.667	0.052	0.084	0.043		10.175	-0.149	-0.449	-0.167	-0.189	-0.102		10.175	-0.033	0.109	-0.024	-0.021	0.02
								10.176	0.046	0.606	-0.003	0.084	0.014		10.176	-0.061	-0.358	-0.056	-0.132	-0.046		10.176	-0.003	0.2	-0.024	-0.021	0.077
								10.177	-0.013	0.576	-0.003	-0.06	-0.014		10.177	-0.061	-0.267	0.027	0.012	-0.074		10.177	0.114	0.291	0.115	0.123	0.048
								10.178	-0.013	0.576	-0.031	-0.003	0.014		10.178	0.028	-0.267	0.027	-0.017	-0.046		10.178	-0.033	0.17	0.004	0.008	0.02
								10.179	-0.043	0.606	0.052	0.055	0.014		10.179	0.028	-0.297	0.027	-0.017	0.095		10.179	-0.003	0.109	0.004	0.037	-0.008
								10.18	0.016	0.576	-0.031	-0.003	0.071		10.18	-0.031	-0.328	-0.056	-0.045	0.011		10.18	-0.003	0.079	-0.052	-0.05	-0.065
								10.181	-0.013	0.546	-0.031	-0.06	0.043		10.181	-0.031	-0.328	-0.028	-0.045	0.011		10.181	-0.003	0.079	0.004	-0.021	-0.036
								10.182	0.016	0.606	-0.003	-0.003	-0.014		10.182	0.028	-0.297	0.027	0.012	-0.046		10.182	-0.003	0.109	0.032	0.008	0.02
								10.183	0.075	0.606	0.025	0.055	-0.099		10.183	0.057	-0.237	0.055	0.041	-0.018		10.183	0.056	0.17	0.032	0.037	-0.008
								10.184	-0.043	0.546	-0.031	-0.032	-0.042		10.184	-0.002	-0.358	0	-0.045	0.011		10.184	-0.003	0.14	-0.024	0.008	0.048
								10.185	-0.043	0.546	-0.031	-0.032	-0.014		10.185	-0.178	-0.419	-0.084	-0.103	-0.018		10.185	-0.092	0.109	0.004	-0.078	-0.008
								10.186	-0.043	0.546	-0.031	-0.06	-0.014		10.186	-0.002	-0.328	-0.028	-0.017	0.011		10.186	-0.033	0.17	0.032	-0.021	-0.008
								10.187	0.016	0.576	0.025	-0.003	0.043		10.187	-0.002	-0.267	0	-0.017	0.011		10.187	0.026	0.2	0.032	0.008	-0.065
								10.188	-0.043	0.576	0.025	-0.003	0.014		10.188	-0.002	-0.267	0	-0.074	0.011		10.188	0.026	0.17	0.004	0.037	0.02
								10.189	-0.013	0.546	-0.003	-0.032	-0.042		10.189	0.057	-0.267	0.027	0.012	0.011		10.189	-0.033	0.14	0.004	0.008	0.02
								10.19	-0.013	0.576	-0.003	-0.032	-0.042		10.19	0.087	-0.207	0.055	0.041	0.039		10.19	0.026	0.17	0.032	0.037	0.02
								10.191	0.016	0.576	-0.003	-0.032	0.014		10.191	0.028	-0.207	0.055	0.012	0.067		10.191	0.026	0.2	0.059	0.065	0.048
								10.192	0.046	0.606	-0.003	-0.003	0.014		10.192	-0.061	-0.328	-0.028	-0.045	0.039		10.192	-0.003	0.17	0.004	0.008	-0.036
								10.193	-0.013	0.576	-0.003	-0.003	-0.014		10.193	-0.002	-0.328	-0.028	-0.017	0.039		10.193	-0.003	0.109	0.004	-0.021	-0.008
								10.194	-0.043	0.485	-0.031	-0.003	-0.014		10.194	0.057	-0.237	0.027	0.098	0.011		10.194	-0.062	0.109	-0.052	-0.021	0.02
								10.195	0.075	0.636	0.052	0.055	-0.014		10.195	0.087	-0.237	0.083	0.098	-0.018		10.195	0.026	0.17	0.059	0.065	0.077
								10.196	0.016	0.576	-0.031	-0.003	-0.014		10.196	0.028	-0.297	0.027	0.012	0.011		10.196	-0.003	0.14	0.004	-0.021	0.02
								10.197	0.046	0.546	0.08	0.055	-0.042		10.197	0.028	-0.328	0.027	-0.017	0.011		10.197	0.026	0.109	0.059	0.065	-0.008
								10.198	0.016	0.546	-0.003	-0.032	0.014		10.198	0.028	-0.237	0.027	-0.045	0.067		10.198	-0.003	0.109	-0.052	-0.021	-0.036
								10.199	-0.013	0.636	0.025	-0.003	0.014		10.199	-0.031	-0.328	0	-0.017	0.011		10.199	-0.033	0.14	-0.024	0.008	-0.008
								10.2	-0.013	0.546	-0.031	-0.032	-0.014		10.2	-0.031	-0.328	-0.028	-0.045	0.011		10.2	0.026	0.2	0.059	0.008	-0.036
								10.201	0.046	0.576	0.025	-0.032	-0.014		10.201	-0.09	-0.358	-0.028	-0.045	-0.074		10.201	-0.003	0.109	0.004	-0.021	0.02
								10.202	-0.043	0.546	-0.031	-0.003	-0.099		10.202	-0.002	-0.297	-0.028	-0.074	-0.046		10.202	0.114	0.261	0.059	0.094	0.048
								10.203	0.016	0.576	-0.003	-0.003	-0.099		10.203	0.087	-0.237	0.027	0.07	0.011		10.203	0.026	0.17	0.004	0.065	-0.036
								10.204	0.075	0.576	0.052	0.026	-0.014		10.204	0.028	-0.267	0.027	0.07	-0.018		10.204	0.026	0.2	0.032	0.037	-0.065
								10.205	-0.072	0.515	-0.058	-0.089	-0.042		10.205	0.057	-0.267	0.083	0.07	0.039		10.205	0.026	0.2	0.032	0.008	0.02
								10.206	0.046	0.667	0.052	0.055	-0.014		10.206	-0.002	-0.328	-0.028	-0.017	0.039		10.206	0.026	0.079	-0.024	0.037	-0.008
								10.207	-0.072	0.576	-0.086	-0.003	-0.014		10.207	-0.031	-0.328	-0.056	-0.045	0.011		10.207	0.026	0.17	0.059	0.065	0.02
								10.208	0.016	0.576	-0.031	-0.003	0.014		10.208	-0.09	-0.449	-0.111	-0.132	-0.074		10.208	-0.033	0.109	0.032	-0.021	0.077
								10.209	0.075	0.636	0.052	0.026	-0.014		10.209	-0.061	-0.358	-0.056	-0.074	-0.046		10.209	0.026	0.2	0.032	-0.021	-0.008
								10.21	0.016	0.636	0.025	-0.003	-0.014		10.21	0.028	-0.328	0	-0.017	0.011		10.21	-0.003	0.14	0.004	-0.021	-0.008
								10.211	-0.013	0.606	-0.003	-0.032	-0.014		10.211	0.028	-0.267	-0.028	0.012	0.039		10.211	-0.062	0.17	0.004	0.008	-0.065
								10.212	0.016	0.576	-0.031	-0.003	0.014		10.212	0.057	-0.297	0.027	0.012	0.011		10.212	-0.062	0.109	-0.024	0.008	-0.036
								10.213	0.075	0.606	-0.003	0.055	-0.014		10.213	0.028	-0.237	0.055	0.07	0.011		10.213	-0.003	0.109	0.004	0.037	-0.008
								10.214	0.016	0.636	0.025	0.026	0.014		10.214	-0.002	-0.328	0	-0.017	-0.074		10.214	0.056	0.23	0.059	0.065	0.048
								10.215	0.016	0.636	0.052	0.026	-0.042		10.215	0.028	-0.267	0.055	0.041	-0.046		10.215	-0.033	0.079	-0.024	-0.05	0.048
								10.216	0.016	0.636	0.025	-0.003	-0.014		10.216	-0.031	-0.328	-0.028	-0.045	-0.074		10.216	-0.003	0.049	0.004	-0.021	-0.008
								10.217	-0.043	0.576	-0.003	0.026	-0.042		10.217	0.028	-0.237	-0.028	0.041	0.011		10.217	0.026	0.14	0.004	-0.021	-0.036
								10.218	0.016	0.606	-0.003	0.026	0.043		10.218	-0.031	-0.328	0	-0.017	0.039		10.218	0.026	0.17	0.032	0.037	-0.036
								10.219	0.016	0.606	0.025	0.084	0.014		10.219	-0.031	-0.328	-0.028	0.012	-0.018		10.219	-0.003	0.109	-0.024	0.008	-0.008
								10.22	-0.013	0.606	-0.003	-0.003	0.014		10.22	0.057	-0.297	0.083	0.098	0.011		10.22	-0.062	0.109	0.004	0.008	-0.008
								10.221	0.016	0.576	0.025	-0.003	0.043		10.221	0.028	-0.207	0.027	0.012	-0.018		10.221	0.056	0.079	0.004	-0.021	-0.036
								10.222	0.046	0.636	0.025	-0.003	0.014		10.222	-0.031	-0.328	-0.028	-0.017	0.011		10.222	0.026	0.109	0.004	0.037	0.02
								10.223	-0.013	0.576	0.025	-0.003	-0.042		10.223	-0.031	-0.358	-0.056	-0.045	-0.018		10.223	0.026	0.109	0.004	-0.021	0.02
								10.224	0.016	0.636	0.08	0.026	0.014		10.224	-0.031	-0.328	-0.028	-0.045	-0.018		10.224	-0.003	0.109	0.004	-0.05	-0.008
								10.225	-0.013	0.636	-0.003	0.026	0.043		10.225	0.087	-0.146	0.166	0.156	0.011		10.225	-0.033	0.079	-0.052	-0.078	-0.036
								10.226	-0.013	0.667	0.08	0.026	-0.014		10.226	0.028	-0.297	0.027	0.041	0.011		10.226	0.056	0.17	0.032	0.037	0.02
								10.227	0.046	0.667	0.025	0.055	-0.042		10.227	-0.031	-0.358	-0.028	-0.017	-0.074		10.227	0.026	0.2	0.059	0.065	0.077
								10.228	0.016	0.636	-0.003	0.026	-0.042		10.228	0.057	-0.297	-0.028	0.012	-0.018		10.228	0.026	0.2	0.032	0.037	0.048
								10.229	-0.013	0.606	0.025	-0.003	-0.014		10.229	0.057	-0.267	0.055	0.041	-0.018		10.229	-0.003	0.14	0.004	-0.05	-0.008
								10.23	-0.043	0.576	-0.086	-0.003	-0.042		10.23	0.028	-0.237	0.027	0.041	0.067		10.23	-0.003	0.14	0.004	0.065	-0.036
								10.231	-0.043	0.606	-0.003	0.026	0.014		10.231	-0.031	-0.328	-0.056	-0.074	0.011		10.231	0.026	0.14	0.004	0.008	-0.036
								10.232	0.016	0.667	0.08	0.084	0.014		10.232	-0.002	-0.297	0	-0.017	0.011		10.232	-0.033	0.079	-0.052	0.008	-0.036
								10.233	-0.043	0.636	-0.003	-0.003	-0.014		10.233	0.057	-0.237	0.055	0.07	0.011		10.233	-0.033	0.109	-0.024	0.037	-0.008
								10.234	0.016	0.576	-0.031	-0.003	-0.07		10.234	0.028	-0.207	0.055	0.041	0.011		10.234	0.026	0.14	0.004	-0.021	0.077
								10.235	-0.043	0.576	-0.003	-0.003	-0.042		10.235	0.175	-0.146	0.138	0.156	0.011		10.235	0.026	0.109	0.004	0.008	0.02
								10.236	-0.043	0.636	0.025	-0.003	-0.014		10.236	0.028	-0.297	-0.028	0.012	0.011		10.236	-0.033	0.109	-0.052	0.008	0.02
								10.237	-0.013	0.606	-0.003	0.026	0.014		10.237	-0.002	-0.297	0	-0.017	0.067		10.237	-0.003	0.109	0.004	-0.05	-0.008
								10.238	-0.043	0.576	-0.003	-0.06	0.043		10.238	0.028	-0.297	0.055	0.012	0.067		10.238	-0.003	0.079	-0.024	-0.021	0.02
								10.239	0.016	0.606	-0.031	-0.032	0.014		10.239	-0.031	-0.358	-0.084	-0.045	-0.018		10.239	-0.062	0.049	-0.079	-0.136	0.048
								10.24	-0.043	0.636	-0.031	-0.003	0.014		10.24	-0.031	-0.328	-0.028	0.012	0.011		10.24	-0.003	0.14	0.004	-0.021	0.048
								10.241	-0.013	0.546	0.025	-0.032	-0.042		10.241	-0.002	-0.297	0	-0.017	-0.018		10.241	-0.003	0.109	-0.052	0.008	0.077
								10.242	0.016	0.606	0.025	-0.06	-0.042		10.242	0.028	-0.237	0.027	0.012	0.011		10.242	-0.062	0.109	0.032	-0.021	-0.065
								10.243	-0.043	0.576	-0.031	-0.032	-0.042		10.243	0.087	-0.207	0.055	0.012	0.067		10.243	-0.003	0.14	0.004	0.008	-0.036
								10.244	-0.013	0.636	-0.003	0.055	0.099		10.244	-0.031	-0.328	0	-0.017	0.011		10.244	0.026	0.17	0.004	0.037	0.02
								10.245	0.016	0.606	0.025	0.055	0.014		10.245	-0.09	-0.388	-0.111	-0.132	-0.018		10.245	-0.003	0.17	0.004	0.008	0.02
								10.246	-0.043	0.546	-0.031	-0.06	0.014		10.246	-0.061	-0.328	-0.028	-0.045	-0.046		10.246	0.026	0.17	0.004	0.008	0.048
								10.247	-0.013	0.576	-0.031	0.026	-0.014		10.247	0.116	-0.207	0.055	0.07	-0.046		10.247	-0.121	-0.042	-0.163	-0.136	0.048
								10.248	0.075	0.667	0.052	0.084	0.014		10.248	-0.002	-0.297	-0.028	0.012	0.011		10.248	0.026	0.14	0.032	0.008	0.02
								10.249	-0.043	0.576	-0.031	-0.032	-0.014		10.249	-0.031	-0.328	0	0.012	0.011		10.249	0.026	0.14	0.032	0.008	-0.036
								10.25	0.046	0.576	0.08	-0.003	-0.014		10.25	-0.002	-0.297	-0.028	-0.017	0.067		10.25	-0.033	0.17	-0.052	-0.021	-0.036
								10.251	-0.043	0.576	-0.031	-0.003	0.014		10.251	0.028	-0.237	0.055	-0.017	0.011		10.251	-0.003	0.14	0.004	0.008	-0.065
								10.252	-0.013	0.636	-0.003	-0.003	0.043		10.252	-0.002	-0.267	0	0.012	0.067		10.252	0.026	0.17	0.004	0.037	-0.036
								10.253	0.016	0.667	0.025	0.026	-0.014		10.253	-0.002	-0.267	-0.028	-0.017	-0.046		10.253	-0.003	0.2	0.059	0.065	0.02
								10.254	-0.043	0.576	-0.058	-0.032	-0.099		10.254	-0.061	-0.358	-0.056	-0.017	0.011		10.254	-0.033	0.109	-0.024	0.008	-0.008
								10.255	0.016	0.576	-0.003	-0.032	0.014		10.255	-0.002	-0.267	0	0.012	0.011		10.255	0.026	0.17	0.004	0.008	-0.036
								10.256	-0.013	0.515	-0.031	-0.003	-0.042		10.256	0.028	-0.237	0.027	-0.017	0.095		10.256	0.026	0.17	-0.024	0.094	-0.065
								10.257	0.016	0.636	0.08	0.026	0.014		10.257	0.057	-0.267	0.055	0.041	-0.018		10.257	-0.121	0.019	-0.135	-0.078	-0.093
								10.258	-0.043	0.606	-0.031	0.026	-0.014		10.258	-0.002	-0.328	0	0.07	0.039		10.258	-0.033	0.109	-0.024	-0.021	-0.008
								10.259	-0.072	0.546	-0.031	-0.032	0.014		10.259	0.028	-0.267	0	0.012	-0.074		10.259	-0.062	0.109	-0.024	0.008	0.048
								10.26	-0.013	0.546	-0.031	-0.06	-0.042		10.26	0.028	-0.297	-0.028	0.012	-0.018		10.26	0.056	0.2	0.087	0.065	-0.008
								10.261	-0.013	0.636	0.025	0.026	-0.042		10.261	-0.061	-0.419	-0.028	-0.074	-0.018		10.261	0.026	0.2	0.004	0.008	-0.008
								10.262	0.016	0.667	0.025	-0.003	-0.042		10.262	-0.031	-0.358	-0.028	-0.074	-0.046		10.262	-0.033	0.2	-0.024	0.008	-0.036
								10.263	-0.043	0.576	-0.031	-0.032	-0.014		10.263	-0.031	-0.328	0	-0.045	0.011		10.263	-0.033	0.17	-0.052	-0.05	-0.008
								10.264	0.046	0.606	0.025	-0.003	0.043		10.264	0.028	-0.237	0.055	0.041	0.011		10.264	-0.092	0.2	-0.024	0.008	-0.036
								10.265	-0.013	0.576	-0.031	-0.003	-0.014		10.265	-0.031	-0.297	0.027	-0.017	-0.046		10.265	-0.003	0.321	0.004	0.065	0.02
								10.266	0.016	0.636	-0.003	0.055	0.014		10.266	-0.031	-0.328	-0.028	-0.017	-0.046		10.266	-0.003	0.23	0.004	-0.021	0.02
								10.267	0.134	0.697	0.052	0.055	-0.014		10.267	0.028	-0.237	0.027	-0.017	-0.018		10.267	0.026	0.261	0.004	-0.021	0.048
								10.268	-0.013	0.546	-0.031	-0.032	-0.099		10.268	-0.002	-0.297	0	0.041	0.011		10.268	-0.003	0.321	0.032	0.008	0.02
								10.269	-0.043	0.576	-0.031	-0.003	0.014		10.269	-0.002	-0.297	0	-0.017	0.011		10.269	-0.092	0.2	-0.107	-0.107	-0.008
								10.27	0.016	0.636	0.052	0.055	0.071		10.27	0.028	-0.297	-0.028	-0.017	0.067		10.27	-0.033	0.291	0.004	-0.078	0.02
								10.271	0.046	0.576	-0.003	0.055	0.014		10.271	-0.119	-0.479	-0.167	-0.132	-0.046		10.271	-0.033	0.291	-0.024	0.008	-0.036
								10.272	-0.043	0.546	-0.031	-0.032	0.014		10.272	-0.031	-0.328	-0.028	-0.045	-0.046		10.272	-0.003	0.291	0.004	0.008	0.02
								10.273	0.016	0.546	-0.003	0.026	-0.042		10.273	-0.002	-0.328	0	-0.017	0.011		10.273	-0.033	0.291	0.004	0.008	0.02
								10.274	0.016	0.606	-0.031	0.026	-0.014		10.274	0.028	-0.267	0.027	-0.017	0.011		10.274	0.056	0.382	0.087	0.037	0.02
								10.275	0.016	0.606	0.025	0.055	0.014		10.275	-0.031	-0.297	-0.028	-0.017	-0.046		10.275	-0.003	0.291	0.004	0.008	0.02
								10.276	0.016	0.606	-0.031	0.026	0.043		10.276	-0.031	-0.297	0	-0.045	0.011		10.276	-0.003	0.321	0.004	0.008	-0.036
								10.277	-0.043	0.546	-0.031	-0.032	0.043		10.277	0.028	-0.328	0	-0.017	0.011		10.277	0.026	0.351	0.032	-0.021	-0.008
								10.278	0.016	0.606	0.025	0.026	0.014		10.278	-0.031	-0.328	-0.028	-0.074	0.011		10.278	-0.003	0.291	-0.024	-0.05	0.02
								10.279	0.016	0.606	0.052	0.055	0.014		10.279	-0.002	-0.267	0	0.012	-0.018		10.279	-0.062	0.291	-0.079	-0.05	-0.008
								10.28	-0.043	0.515	-0.114	-0.032	0.014		10.28	0.028	-0.328	0	-0.017	0.011		10.28	-0.003	0.261	-0.052	-0.021	-0.008
								10.281	-0.043	0.515	-0.031	-0.032	0.014		10.281	0.028	-0.297	0.055	0.012	0.067		10.281	-0.003	0.291	-0.024	-0.021	-0.008
								10.282	0.046	0.606	0.025	0.026	-0.07		10.282	-0.031	-0.328	-0.028	-0.045	0.095		10.282	-0.003	0.321	0.004	0.008	-0.065
								10.283	0.046	0.606	0.052	-0.003	0.014		10.283	-0.149	-0.449	-0.139	-0.189	0.039		10.283	-0.033	0.291	-0.024	-0.021	-0.065
								10.284	0.016	0.636	0.025	0.026	0.014		10.284	-0.09	-0.388	-0.028	-0.132	0.039		10.284	-0.003	0.321	0.032	0.008	-0.036
								10.285	-0.013	0.606	-0.031	-0.032	-0.014		10.285	-0.002	-0.297	0.027	-0.017	-0.046		10.285	-0.033	0.321	-0.052	-0.078	0.048
								10.286	-0.013	0.576	-0.031	-0.003	-0.042		10.286	0.028	-0.267	0	-0.017	-0.074		10.286	0.026	0.351	0.059	0.037	-0.008
								10.287	0.016	0.546	0.025	0.026	-0.014		10.287	0.028	-0.267	0	0.012	-0.046		10.287	0.026	0.351	0.004	-0.021	0.077
								10.288	0.016	0.546	-0.003	0.026	-0.014		10.288	-0.002	-0.267	0	0.012	0.039		10.288	0.026	0.321	-0.024	0.037	-0.036
								10.289	0.016	0.576	-0.031	0.026	0.043		10.289	0.028	-0.297	0	-0.017	0.067		10.289	0.085	0.382	0.115	0.065	0.02
								10.29	0.016	0.606	-0.003	0.026	0.014		10.29	0.057	-0.237	0.027	0.07	0.067		10.29	0.026	0.351	0.004	0.008	-0.008
								10.291	0.016	0.576	0.025	0.026	0.014		10.291	0.028	-0.267	0	0.012	0.039		10.291	0.056	0.382	0.032	0.065	0.048
								10.292	-0.131	0.485	-0.142	-0.118	-0.014		10.292	-0.061	-0.358	-0.056	-0.103	-0.018		10.292	0.056	0.382	-0.024	0.008	0.02
								10.293	-0.013	0.576	-0.003	-0.032	-0.014		10.293	-0.061	-0.358	-0.056	-0.074	0.011		10.293	-0.003	0.321	-0.024	0.037	0.02
								10.294	-0.013	0.576	-0.031	0.026	-0.042		10.294	-0.002	-0.297	0.027	0.07	0.011		10.294	-0.033	0.291	0.004	-0.021	-0.036
								10.295	0.016	0.576	0.025	0.026	0.043		10.295	0.028	-0.297	0	-0.045	0.011		10.295	0.026	0.351	0.059	0.065	-0.008
								10.296	0.046	0.636	0.052	0.055	-0.014		10.296	-0.002	-0.328	-0.028	-0.017	0.011		10.296	0.026	0.321	0.032	0.008	0.048
								10.297	0.016	0.576	-0.003	0.026	0.014		10.297	0.028	-0.328	0.027	0.041	0.011		10.297	-0.033	0.291	0.004	-0.021	0.02
								10.298	0.016	0.606	0.025	-0.003	0.014		10.298	0.057	-0.237	0	0.041	-0.046		10.298	-0.003	0.351	0.004	0.008	0.077
								10.299	0.016	0.606	0.025	0.055	-0.014		10.299	0.028	-0.297	0.027	0.012	-0.046		10.299	0.114	0.382	0.032	0.123	0.048
								10.3	0.075	0.606	0.025	0.026	-0.014		10.3	-0.031	-0.358	-0.028	0.012	0.011		10.3	0.026	0.351	0.032	0.037	-0.008
								10.301	0.016	0.636	0.025	-0.003	-0.014		10.301	-0.031	-0.328	-0.028	-0.045	0.039		10.301	-0.003	0.321	0.004	-0.021	-0.065
								10.302	0.016	0.606	0.052	0.055	-0.014		10.302	0.057	-0.267	0	0.041	0.011		10.302	-0.033	0.291	-0.024	-0.021	-0.036
								10.303	-0.072	0.515	-0.058	-0.089	0.014		10.303	0.028	-0.267	0	0.012	-0.018		10.303	-0.003	0.321	0.004	-0.021	-0.008
								10.304	0.016	0.576	0.052	0.026	-0.042		10.304	0.028	-0.237	0.055	0.012	-0.018		10.304	0.026	0.382	0.004	0.037	0.02
								10.305	-0.013	0.606	-0.031	-0.003	-0.042		10.305	-0.09	-0.358	-0.084	-0.045	-0.018		10.305	0.026	0.291	-0.024	0.008	-0.008
								10.306	-0.013	0.576	-0.031	-0.003	-0.014		10.306	-0.002	-0.328	0	-0.017	-0.018		10.306	-0.003	0.291	-0.024	0.008	0.02
								10.307	-0.043	0.546	-0.003	-0.032	-0.014		10.307	0.028	-0.267	0.027	0.012	0.011		10.307	0.026	0.351	0.004	0.037	-0.036
								10.308	-0.043	0.546	-0.058	-0.06	-0.014		10.308	-0.002	-0.267	0	0.012	0.011		10.308	0.026	0.261	-0.024	-0.021	-0.036
								10.309	0.016	0.667	0.052	0.055	0.071		10.309	0.028	-0.267	-0.028	-0.017	0.011		10.309	0.114	0.473	0.115	0.123	-0.008
								10.31	0.016	0.576	-0.031	0.084	0.043		10.31	-0.002	-0.267	0.027	0.012	-0.018		10.31	-0.003	0.291	0.032	0.008	-0.008
								10.311	-0.043	0.546	-0.003	0.026	0.014		10.311	0.057	-0.267	0.027	0.041	-0.018		10.311	0.026	0.321	0.032	-0.021	-0.008
								10.312	0.134	0.757	0.136	0.112	0.043		10.312	0.057	-0.207	0.055	0.07	-0.018		10.312	0.056	0.321	0.059	0.065	-0.008
								10.313	0.046	0.697	0.08	0.055	0.071		10.313	-0.002	-0.267	0	0.012	-0.018		10.313	-0.003	0.351	-0.024	0.008	-0.036
								10.314	0.016	0.636	-0.003	-0.003	-0.042		10.314	-0.031	-0.358	0	-0.017	0.067		10.314	0.026	0.321	0.004	0.037	-0.008
								10.315	-0.043	0.515	-0.031	-0.06	0.071		10.315	-0.031	-0.328	-0.056	-0.017	-0.018		10.315	-0.062	0.261	-0.024	-0.021	-0.008
								10.316	0.016	0.667	-0.031	-0.003	-0.014		10.316	-0.002	-0.297	-0.028	-0.045	-0.046		10.316	-0.062	0.261	-0.052	0.008	0.048
								10.317	-0.101	0.546	-0.086	-0.06	-0.042		10.317	0.028	-0.297	-0.028	-0.017	-0.102		10.317	-0.062	0.291	-0.052	-0.021	0.048
								10.318	0.046	0.667	0.052	-0.003	-0.042		10.318	-0.031	-0.297	0.027	-0.045	-0.018		10.318	0.026	0.351	0.059	0.037	0.048
								10.319	-0.013	0.576	-0.031	-0.06	-0.014		10.319	0.028	-0.297	0	0.012	-0.018		10.319	-0.033	0.351	0.032	-0.021	0.02
								10.32	0.016	0.636	-0.003	-0.032	0.043		10.32	0.087	-0.267	0.027	0.098	0.011		10.32	-0.033	0.321	0.004	-0.05	-0.008
								10.321	-0.013	0.606	0.025	-0.003	0.043		10.321	0.087	-0.237	0.055	-0.017	0.039		10.321	-0.003	0.321	0.004	0.037	-0.008
								10.322	0.105	0.727	0.108	0.084	0.071		10.322	-0.031	-0.297	-0.028	0.012	0.011		10.322	-0.033	0.321	0.004	0.008	-0.008
								10.323	0.046	0.636	0.052	0.026	0.014		10.323	-0.031	-0.297	-0.056	0.012	-0.018		10.323	-0.033	0.321	-0.052	-0.021	0.02
								10.324	-0.043	0.546	-0.031	-0.003	-0.014		10.324	-0.002	-0.267	0	0.012	-0.046		10.324	-0.033	0.291	-0.024	-0.05	0.077
								10.325	0.016	0.546	-0.003	0.055	-0.042		10.325	0.028	-0.237	0.027	-0.017	-0.046		10.325	0.056	0.382	0.059	0.065	0.048
								10.326	0.046	0.606	0.025	0.026	-0.014		10.326	-0.002	-0.267	0	-0.045	-0.018		10.326	0.056	0.382	0.087	0.094	0.077
								10.327	-0.043	0.546	-0.031	-0.032	0.014		10.327	0.087	-0.267	0.055	0.012	0.011		10.327	-0.033	0.291	0.004	0.008	-0.008
								10.328	-0.013	0.606	0.025	0.026	0.043		10.328	0.028	-0.267	0	0.041	0.039		10.328	-0.033	0.351	0.032	0.037	0.02
								10.329	-0.013	0.576	0.025	-0.003	0.043		10.329	-0.031	-0.328	-0.028	-0.045	0.011		10.329	-0.121	0.23	-0.052	-0.021	0.02
								10.33	-0.043	0.546	0.025	0.026	0.014		10.33	-0.031	-0.267	0	-0.045	-0.018		10.33	-0.003	0.351	0.004	0.065	-0.008
								10.331	-0.072	0.576	-0.003	0.026	-0.042		10.331	-0.061	-0.328	-0.028	-0.045	0.011		10.331	-0.033	0.261	-0.024	-0.05	-0.008
								10.332	0.105	0.697	0.025	0.026	-0.014		10.332	0.028	-0.237	0.083	0.07	0.039		10.332	0.026	0.291	-0.024	-0.021	-0.008
								10.333	0.016	0.515	-0.031	-0.06	-0.042		10.333	0.028	-0.297	0	0.012	0.067		10.333	-0.003	0.321	0.004	0.008	-0.008
								10.334	-0.013	0.576	0.025	0.026	0.043		10.334	0.028	-0.267	0.11	0.098	0.067		10.334	0.056	0.321	0.032	0.008	-0.036
								10.335	-0.043	0.606	0.052	0.026	0.014		10.335	-0.002	-0.267	0.027	0.012	0.011		10.335	0.026	0.351	0.059	0.037	-0.008
								10.336	-0.013	0.667	-0.003	-0.003	0.043		10.336	0.028	-0.237	0.027	0.012	-0.046		10.336	0.056	0.351	0.004	0.037	0.077
								10.337	0.016	0.636	-0.003	0.026	-0.042		10.337	-0.002	-0.267	0.027	0.012	-0.018		10.337	0.085	0.412	0.087	0.123	0.077
								10.338	0.016	0.636	0.052	-0.003	0.014		10.338	0.028	-0.267	0.027	-0.017	0.011		10.338	-0.003	0.291	0.004	0.037	-0.008
								10.339	0.016	0.606	-0.031	-0.003	-0.042		10.339	-0.061	-0.297	-0.028	-0.045	-0.018		10.339	0.026	0.351	-0.024	-0.05	0.02
								10.34	0.016	0.606	-0.003	-0.032	0.014		10.34	0.028	-0.297	0.027	0.012	0.039		10.34	-0.033	0.351	-0.024	0.008	-0.008
								10.341	-0.013	0.576	-0.003	-0.003	0.043		10.341	0.057	-0.237	0.083	0.07	0.067		10.341	-0.003	0.351	0.032	-0.021	-0.036
								10.342	0.075	0.667	0.08	0.112	0.043		10.342	0.028	-0.328	0.055	0.012	0.039		10.342	-0.003	0.351	-0.024	-0.021	0.02
								10.343	0.016	0.576	-0.031	0.055	-0.014		10.343	0.087	-0.237	0.083	0.07	0.011		10.343	0.026	0.321	0.004	-0.021	0.02
								10.344	0.016	0.606	0.052	0.055	-0.042		10.344	0.028	-0.237	0	0.012	0.011		10.344	0.056	0.351	0.004	0.008	0.02
								10.345	-0.043	0.546	-0.031	-0.003	-0.042		10.345	0.057	-0.297	0.055	0.07	-0.018		10.345	-0.062	0.321	-0.024	0.008	0.02
								10.346	-0.013	0.576	-0.031	0.026	-0.042		10.346	-0.031	-0.297	-0.056	-0.045	0.011		10.346	-0.062	0.351	-0.024	0.008	0.02
								10.347	0.016	0.606	-0.003	0.026	0.014		10.347	0.028	-0.358	-0.028	-0.045	-0.018		10.347	0.026	0.321	0.004	-0.021	-0.008
								10.348	-0.013	0.606	0.052	-0.003	0.014		10.348	-0.031	-0.328	-0.028	-0.045	-0.046		10.348	0.026	0.382	0.004	0.065	-0.008
								10.349	-0.072	0.515	-0.031	-0.032	0.014		10.349	0.028	-0.297	0	-0.045	-0.018		10.349	-0.092	0.261	-0.052	-0.078	0.048
								10.35	-0.043	0.546	-0.031	-0.06	-0.042		10.35	0.087	-0.237	0.027	-0.017	-0.018		10.35	-0.033	0.291	0.004	0.037	0.02
								10.351	0.016	0.515	0.025	0.026	-0.014		10.351	0.057	-0.207	0.055	0.098	0.039		10.351	-0.003	0.321	0.004	0.037	-0.008
								10.352	0.075	0.667	0.108	0.112	-0.042		10.352	-0.002	-0.297	0	0.041	0.039		10.352	0.026	0.321	0.032	0.037	-0.093
								10.353	0.075	0.667	0.052	-0.003	0.043		10.353	0.028	-0.237	0.027	-0.045	0.039		10.353	0.056	0.351	0.004	-0.021	-0.036
								10.354	-0.072	0.485	-0.058	-0.06	0.014		10.354	-0.031	-0.297	-0.028	0.012	-0.018		10.354	-0.033	0.321	0.004	-0.021	0.02
								10.355	0.016	0.636	0.025	0.026	-0.014		10.355	0.087	-0.237	0.11	0.07	-0.018		10.355	-0.033	0.291	-0.024	0.008	-0.008
								10.356	-0.013	0.576	0.025	-0.003	-0.042		10.356	-0.031	-0.358	-0.056	-0.074	-0.018		10.356	0.026	0.382	0.032	0.037	0.02
								10.357	-0.043	0.546	-0.031	-0.003	-0.014		10.357	-0.031	-0.297	-0.028	-0.045	-0.046		10.357	-0.033	0.351	-0.024	-0.021	-0.008
								10.358	-0.043	0.515	-0.031	-0.06	-0.014		10.358	-0.002	-0.267	-0.028	0.012	-0.018		10.358	-0.003	0.351	0.032	0.037	0.02
								10.359	-0.043	0.485	-0.031	-0.003	0.043		10.359	0.087	-0.237	0.027	0.041	0.067		10.359	-0.003	0.351	-0.024	0.008	-0.065
								10.36	0.075	0.636	0.052	0.055	0.071		10.36	-0.061	-0.358	-0.028	-0.045	0.067		10.36	0.026	0.412	0.032	0.094	-0.036
								10.361	0.016	0.515	-0.031	-0.06	0.071		10.361	-0.061	-0.358	0	-0.045	0.011		10.361	-0.003	0.291	-0.024	0.008	-0.036
								10.362	0.016	0.636	0.052	0.112	0.043		10.362	-0.061	-0.328	-0.056	-0.045	-0.074		10.362	-0.033	0.291	-0.079	-0.021	0.02
								10.363	-0.013	0.576	-0.003	-0.003	-0.07		10.363	0.028	-0.267	0	0.012	-0.074		10.363	0.026	0.291	0.004	0.037	-0.008
								10.364	0.016	0.606	-0.003	-0.003	-0.042		10.364	0.087	-0.207	0.11	0.098	-0.046		10.364	-0.062	0.321	0.004	0.008	0.048
								10.365	-0.013	0.606	0.025	0.026	-0.014		10.365	0.087	-0.237	0.083	0.012	0.011		10.365	0.026	0.412	0.059	0.037	-0.065
								10.366	-0.043	0.576	0.025	-0.032	0.043		10.366	0.028	-0.267	0	0.041	0.039		10.366	-0.003	0.351	-0.052	0.008	0.02
								10.367	-0.013	0.515	-0.058	-0.032	0.014		10.367	0.028	-0.267	0.027	0.041	0.011		10.367	-0.033	0.321	-0.079	-0.021	0.02
								10.368	0.016	0.576	0.025	0.084	-0.014		10.368	-0.002	-0.297	0	-0.045	0.011		10.368	-0.003	0.351	0.087	0.037	0.02
								10.369	0.075	0.606	-0.003	0.055	0.043		10.369	-0.002	-0.328	-0.028	-0.017	-0.046		10.369	0.026	0.321	0.004	-0.021	0.02
								10.37	-0.043	0.606	-0.031	-0.003	0.014		10.37	-0.002	-0.358	-0.028	-0.045	-0.018		10.37	-0.033	0.291	0.004	0.008	0.048
								10.371	-0.043	0.546	-0.003	-0.003	0.014		10.371	0.057	-0.267	0	0.012	-0.018		10.371	-0.003	0.291	-0.024	-0.021	-0.008
								10.372	0.016	0.576	0.025	0.055	-0.042		10.372	-0.031	-0.297	-0.028	-0.017	0.067		10.372	0.114	0.412	0.115	0.123	-0.036
								10.373	0.016	0.576	0.025	0.026	0.043		10.373	0.028	-0.297	0	0.012	0.039		10.373	0.026	0.321	-0.024	0.008	-0.036
								10.374	0.016	0.606	0.025	0.026	-0.014		10.374	-0.031	-0.267	0	0.012	0.039		10.374	0.026	0.351	-0.024	0.065	0.02
								10.375	-0.043	0.576	-0.031	-0.032	-0.014		10.375	-0.002	-0.297	-0.028	0.012	-0.046		10.375	-0.033	0.291	-0.024	0.008	0.048
								10.376	-0.013	0.546	0.025	0.026	-0.042		10.376	0.087	-0.267	0.027	0.041	-0.018		10.376	-0.092	0.23	-0.052	-0.05	0.02
								10.377	0.046	0.576	0.052	0.055	-0.014		10.377	-0.09	-0.388	-0.139	-0.074	-0.074		10.377	-0.003	0.321	0.004	0.008	0.048
								10.378	0.046	0.606	0.025	0.084	-0.014		10.378	0.028	-0.297	0.027	0.012	0.067		10.378	-0.062	0.291	-0.079	-0.05	-0.036
								10.379	-0.013	0.515	-0.003	-0.06	0.043		10.379	-0.002	-0.297	-0.028	-0.017	0.011		10.379	0.026	0.321	0.115	0.037	0.02
								10.38	-0.043	0.455	-0.058	-0.032	0.071		10.38	0.028	-0.297	-0.028	0.012	0.011		10.38	-0.003	0.321	0.004	-0.021	-0.036
								10.381	-0.043	0.485	0.025	-0.003	0.014		10.381	0.028	-0.176	0.027	0.07	0.039		10.381	-0.003	0.321	0.032	-0.021	0.048
								10.382	0.075	0.667	0.108	0.112	-0.042		10.382	0.028	-0.267	0	0.012	0.011		10.382	0.026	0.321	0.004	0.008	0.02
								10.383	0.016	0.546	-0.003	-0.003	-0.042		10.383	-0.031	-0.328	0.027	-0.045	0.011		10.383	0.056	0.351	0.059	0.037	-0.008
								10.384	0.016	0.515	-0.003	-0.032	-0.042		10.384	-0.031	-0.358	-0.084	-0.074	0.011		10.384	-0.092	0.261	-0.052	-0.078	0.02
								10.385	-0.043	0.515	-0.031	-0.003	-0.042		10.385	0.028	-0.297	0	0.012	0.095		10.385	-0.003	0.291	-0.024	-0.021	-0.065
								10.386	0.016	0.546	0.025	-0.032	0.014		10.386	-0.002	-0.328	0.027	0.012	-0.018		10.386	-0.003	0.321	0.032	0.008	-0.008
								10.387	0.016	0.485	-0.003	-0.003	0.014		10.387	-0.002	-0.328	-0.028	-0.017	-0.046		10.387	0.026	0.321	-0.024	0.008	0.02
								10.388	-0.072	0.485	-0.003	-0.06	0.014		10.388	-0.002	-0.297	0	-0.017	-0.018		10.388	0.026	0.382	0.004	0.037	0.048
								10.389	-0.043	0.455	-0.086	-0.032	-0.042		10.389	0.028	-0.267	-0.028	-0.017	-0.018		10.389	-0.033	0.321	-0.024	-0.05	0.02
								10.39	0.016	0.546	0.025	0.055	-0.014		10.39	0.057	-0.267	0.027	0.012	0.011		10.39	0.026	0.351	0.004	0.037	-0.008
								10.391	0.016	0.576	-0.003	0.026	0.071		10.391	-0.002	-0.328	0.027	0.012	0.039		10.391	0.085	0.412	0.059	0.065	0.02
								10.392	0.016	0.515	0.052	-0.032	0.014		10.392	0.028	-0.207	0.083	0.07	0.067		10.392	-0.003	0.261	-0.024	0.008	-0.036
								10.393	-0.043	0.455	-0.031	0.026	0.014		10.393	-0.061	-0.358	-0.084	-0.017	-0.018		10.393	-0.003	0.261	0.004	-0.021	-0.008
								10.394	-0.013	0.485	0.052	0.026	0.043		10.394	-0.031	-0.328	-0.028	-0.045	-0.046		10.394	-0.033	0.321	-0.024	-0.05	0.048
								10.395	0.016	0.515	-0.003	0.055	-0.042		10.395	0.028	-0.297	0	-0.045	0.011		10.395	0.085	0.351	0.032	0.037	0.02
								10.396	-0.043	0.394	-0.031	-0.003	-0.042		10.396	-0.002	-0.297	-0.028	-0.017	-0.018		10.396	-0.062	0.321	0.004	-0.05	-0.008
								10.397	0.016	0.455	-0.003	-0.003	-0.014		10.397	0.057	-0.267	0.027	0.012	-0.018		10.397	-0.003	0.291	-0.024	-0.021	-0.036
								10.398	0.016	0.455	-0.003	0.026	-0.014		10.398	0.028	-0.237	-0.028	0.012	0.039		10.398	0.056	0.382	0.032	0.008	-0.008
								10.399	0.075	0.546	0.08	0.112	0.043		10.399	-0.031	-0.297	-0.056	-0.017	0.011		10.399	0.056	0.382	0.059	0.037	-0.008
								10.4	0.016	0.485	-0.031	-0.032	0.014		10.4	-0.031	-0.358	-0.056	-0.045	0.011		10.4	0.026	0.382	0.059	0.037	-0.008
								10.401	-0.072	0.455	-0.058	-0.089	-0.014		10.401	-0.031	-0.388	-0.084	-0.017	-0.046		10.401	-0.062	0.291	-0.052	-0.021	-0.008
								10.402	-0.101	0.455	-0.086	-0.06	-0.07		10.402	0.028	-0.237	0.027	-0.017	-0.046		10.402	0.056	0.382	0.059	0.037	-0.008
								10.403	-0.043	0.455	-0.003	-0.003	-0.042		10.403	-0.031	-0.297	0	-0.017	0.011		10.403	0.026	0.321	0.032	0.008	-0.036
								10.404	0.105	0.546	0.08	0.112	-0.07		10.404	0.145	-0.207	0.083	0.185	0.039		10.404	0.026	0.412	0.004	0.037	-0.093
								10.405	0.016	0.394	-0.031	-0.06	0.014		10.405	0.028	-0.267	0.027	0.041	0.039		10.405	-0.003	0.321	0.004	0.008	-0.093
								10.406	-0.043	0.425	-0.003	-0.003	0.014		10.406	0.028	-0.297	0.055	0.012	0.011		10.406	-0.003	0.291	0.004	-0.05	-0.093
								10.407	0.016	0.455	-0.003	-0.003	0.014		10.407	-0.031	-0.297	-0.028	-0.017	-0.102		10.407	0.026	0.321	0.004	0.008	0.077
								10.408	-0.013	0.394	0.025	-0.032	-0.042		10.408	-0.031	-0.297	0	-0.045	-0.046		10.408	-0.121	0.23	-0.135	-0.107	0.02
								10.409	0.016	0.455	-0.031	0.026	-0.042		10.409	-0.031	-0.297	-0.028	-0.045	-0.074		10.409	-0.033	0.351	0.004	0.008	-0.008
								10.41	0.016	0.455	-0.003	0.026	0.014		10.41	0.028	-0.267	0.027	0.012	-0.046		10.41	-0.033	0.261	-0.024	-0.05	-0.036
								10.411	0.016	0.425	0.052	0.026	0.043		10.411	0.028	-0.267	0.027	0.07	0.011		10.411	-0.15	0.261	-0.135	-0.107	-0.036
								10.412	-0.043	0.425	0.025	0.026	0.014		10.412	-0.002	-0.358	0	0.041	-0.018		10.412	0.026	0.291	0.004	-0.021	-0.093
								10.413	0.016	0.394	0.025	-0.003	-0.014		10.413	0.028	-0.267	0	0.012	-0.018		10.413	-0.033	0.291	0.032	0.008	0.02
								10.414	-0.043	0.394	-0.031	-0.06	-0.014		10.414	0.028	-0.297	-0.028	-0.045	-0.018		10.414	0.026	0.321	0.032	-0.021	-0.008
								10.415	-0.043	0.425	-0.031	-0.003	-0.07		10.415	0.057	-0.297	-0.028	0.012	-0.018		10.415	-0.033	0.291	-0.024	-0.078	-0.008
								10.416	0.046	0.425	0.08	0.084	-0.014		10.416	0.087	-0.176	0.083	0.041	-0.046		10.416	0.026	0.321	0.004	-0.021	-0.008
								10.417	0.016	0.425	0.08	0.055	0.043		10.417	-0.002	-0.358	-0.056	-0.017	0.011		10.417	-0.003	0.351	0.004	0.008	-0.036
								10.418	0.046	0.455	-0.003	0.026	0.014		10.418	0.028	-0.267	0.027	0.041	-0.046		10.418	-0.092	0.2	-0.107	-0.107	-0.036
								10.419	0.016	0.425	-0.003	-0.003	-0.014		10.419	0.028	-0.237	0.027	0.012	0.011		10.419	-0.033	0.261	-0.024	-0.078	0.02
								10.42	-0.013	0.425	0.025	-0.003	0.043		10.42	-0.002	-0.267	0.027	0.07	-0.074		10.42	-0.033	0.261	0.004	-0.021	0.048
								10.421	0.016	0.485	0.08	0.026	0.014		10.421	-0.031	-0.267	-0.028	-0.045	0.011		10.421	0.026	0.351	0.032	0.037	0.077
								10.422	-0.043	0.334	-0.058	-0.06	0.014		10.422	-0.031	-0.358	-0.056	-0.045	-0.018		10.422	0.026	0.351	-0.024	0.065	0.02
								10.423	-0.043	0.394	-0.031	-0.003	-0.014		10.423	-0.031	-0.358	0	-0.017	0.039		10.423	-0.033	0.351	0.004	-0.021	-0.036
								10.424	-0.043	0.394	-0.003	-0.032	0.043		10.424	-0.061	-0.328	0	-0.045	0.039		10.424	-0.062	0.23	-0.052	-0.078	-0.008
								10.425	0.075	0.425	0.025	0.055	0.014		10.425	-0.031	-0.328	0	-0.074	0.039		10.425	0.026	0.321	0.032	0.008	-0.036
								10.426	-0.013	0.364	-0.031	-0.003	0.014		10.426	0.028	-0.328	0.027	0.07	-0.046		10.426	0.056	0.382	0.032	0.065	0.02
								10.427	0.016	0.364	-0.003	-0.003	-0.014		10.427	-0.031	-0.297	0.027	-0.017	-0.046		10.427	-0.003	0.291	0.032	-0.021	0.077
								10.428	-0.043	0.394	0.025	-0.003	-0.014		10.428	0.028	-0.328	-0.028	0.012	-0.046		10.428	0.085	0.412	0.059	0.094	0.02
								10.429	-0.013	0.394	-0.031	-0.06	-0.014		10.429	-0.002	-0.297	-0.028	-0.017	0.011		10.429	0.026	0.291	-0.024	0.037	-0.036
								10.43	-0.013	0.364	-0.003	-0.003	0.043		10.43	-0.178	-0.449	-0.139	-0.189	0.011		10.43	0.026	0.382	0.032	0.037	0.02
								10.431	-0.013	0.394	-0.031	0.055	0.071		10.431	-0.119	-0.358	-0.056	-0.103	0.067		10.431	-0.062	0.261	-0.052	-0.05	0.02
								10.432	0.075	0.455	0.08	0.055	0.071		10.432	0.028	-0.267	0	0.041	0.067		10.432	-0.033	0.23	0.004	-0.021	-0.036
								10.433	-0.043	0.455	-0.031	0.026	-0.014		10.433	-0.061	-0.297	-0.028	-0.017	-0.018		10.433	-0.033	0.321	-0.024	0.008	0.02
								10.434	0.046	0.455	0.052	0.084	-0.042		10.434	0.028	-0.297	0	0.012	-0.046		10.434	-0.003	0.351	0.004	-0.021	-0.008
								10.435	0.016	0.334	-0.031	-0.003	-0.042		10.435	0.028	-0.328	0	-0.074	-0.018		10.435	0.026	0.321	0.004	-0.021	-0.065
								10.436	0.016	0.425	-0.031	0.026	-0.014		10.436	0.087	-0.237	0.027	0.041	0.095		10.436	0.026	0.351	-0.024	0.008	-0.093
								10.437	-0.013	0.364	-0.003	-0.003	0.043		10.437	0.028	-0.267	0	0.012	0.011		10.437	-0.003	0.291	0.032	-0.021	0.048
								10.438	0.016	0.455	0.052	0.055	0.043		10.438	0.028	-0.358	-0.028	-0.074	0.039		10.438	0.085	0.382	0.032	0.065	0.02
								10.439	0.046	0.425	0.052	-0.003	0.014		10.439	-0.031	-0.388	0.027	-0.045	-0.046		10.439	-0.033	0.291	0.004	-0.05	0.048
								10.44	-0.072	0.364	-0.003	0.026	0.014		10.44	-0.149	-0.479	-0.167	-0.132	-0.046		10.44	-0.062	0.261	-0.024	-0.078	-0.008
								10.441	-0.072	0.394	-0.086	-0.118	-0.014		10.441	0.028	-0.297	-0.028	-0.045	0.011		10.441	-0.033	0.291	-0.024	-0.021	0.02
								10.442	0.016	0.364	-0.003	0.026	0.014		10.442	0.028	-0.267	0.027	0.041	0.011		10.442	0.026	0.291	0.087	0.008	-0.065
								10.443	0.016	0.394	0.025	0.026	0.014		10.443	0.028	-0.297	0.027	0.012	0.039		10.443	0.026	0.321	-0.024	0.008	-0.065
								10.444	-0.013	0.364	-0.031	-0.032	0.043		10.444	0.028	-0.297	0	0.012	0.039		10.444	-0.003	0.351	0.004	0.065	-0.008
								10.445	-0.072	0.334	-0.086	-0.032	-0.014		10.445	0.028	-0.328	0	-0.017	-0.018		10.445	-0.003	0.321	-0.052	-0.021	0.02
								10.446	0.016	0.455	0.052	0.055	-0.014		10.446	-0.002	-0.328	-0.028	-0.017	-0.046		10.446	-0.003	0.351	0.004	-0.05	-0.008
								10.447	0.016	0.455	0.025	0.026	-0.042		10.447	0.028	-0.267	0	-0.045	0.011		10.447	-0.003	0.291	0.004	0.008	0.02
								10.448	-0.043	0.425	0.052	0.026	-0.042		10.448	0.028	-0.297	0.027	0.012	-0.046		10.448	0.085	0.442	0.115	0.123	-0.008
								10.449	0.016	0.394	0.025	-0.032	-0.042		10.449	0.028	-0.328	0.027	0.012	0.067		10.449	0.056	0.351	0.059	0.037	-0.036
								10.45	0.016	0.455	0.025	0.112	0.043		10.45	0.028	-0.297	-0.028	-0.045	0.011		10.45	-0.033	0.321	-0.024	-0.021	-0.036
								10.451	-0.072	0.334	-0.058	-0.003	-0.014		10.451	0.028	-0.267	0.055	0.012	0.067		10.451	0.026	0.382	0.087	0.094	-0.008
								10.452	-0.072	0.364	-0.031	-0.06	-0.014		10.452	0.028	-0.267	0	0.012	-0.018		10.452	0.026	0.382	0.059	0.094	0.02
								10.453	-0.013	0.364	-0.031	-0.032	-0.099		10.453	0.028	-0.267	0.027	-0.017	-0.018		10.453	0.026	0.351	0.032	0.037	0.02
								10.454	-0.013	0.394	-0.031	-0.06	-0.014		10.454	-0.031	-0.328	-0.028	-0.045	-0.018		10.454	-0.033	0.321	-0.024	0.037	-0.008
								10.455	0.016	0.455	0.052	0.055	-0.042		10.455	0.175	-0.146	0.083	0.127	0.039		10.455	-0.033	0.261	-0.024	-0.021	-0.093
								10.456	0.016	0.455	0.052	0.026	-0.014		10.456	-0.002	-0.328	-0.056	-0.017	-0.018		10.456	0.085	0.382	0.059	0.065	-0.036
								10.457	0.016	0.394	-0.031	0.026	0.014		10.457	0.057	-0.328	0.027	0.012	-0.046		10.457	0.026	0.351	0.004	-0.021	-0.036
								10.458	0.016	0.425	-0.003	0.026	0.014		10.458	-0.002	-0.237	-0.028	0.012	-0.018		10.458	-0.033	0.321	0.004	0.008	-0.008
								10.459	-0.043	0.425	0.052	0.026	0.014		10.459	0.087	-0.176	0.027	0.07	-0.046		10.459	0.026	0.351	0.004	0.037	0.02
								10.46	-0.043	0.364	-0.003	-0.032	0.014		10.46	-0.031	-0.328	0	-0.017	-0.046		10.46	0.056	0.412	0.032	0.065	0.048
								10.461	0.105	0.455	0.052	0.112	0.014		10.461	-0.061	-0.328	-0.028	-0.074	-0.074		10.461	0.085	0.382	0.032	0.065	0.02
								10.462	0.016	0.364	-0.003	0.026	-0.014		10.462	-0.031	-0.297	0	-0.045	0.011		10.462	-0.003	0.291	-0.024	-0.021	-0.065
								10.463	0.016	0.425	0.025	0.026	0.043		10.463	0.028	-0.297	0.055	-0.017	0.011		10.463	-0.033	0.291	-0.079	-0.021	-0.065
								10.464	0.016	0.425	-0.003	0.084	0.014		10.464	0.028	-0.267	0	0.041	0.011		10.464	0.026	0.382	0.032	0.037	-0.008
								10.465	-0.013	0.394	-0.003	0.026	-0.014		10.465	0.028	-0.297	0	0.012	-0.018		10.465	0.144	0.473	0.115	0.094	0.048
								10.466	0.016	0.364	0.052	0.055	-0.07		10.466	0.028	-0.237	-0.028	0.012	-0.102		10.466	-0.033	0.351	-0.024	0.008	-0.008
								10.467	0.016	0.364	-0.031	-0.003	0.014		10.467	0.087	-0.176	0.083	0.041	0.011		10.467	0.026	0.321	0.032	0.037	-0.008
								10.468	0.016	0.394	-0.031	0.026	-0.014		10.468	-0.002	-0.297	0	-0.017	0.011		10.468	-0.033	0.351	-0.024	-0.021	-0.036
								10.469	0.046	0.364	-0.003	0.026	0.043		10.469	-0.031	-0.328	-0.028	-0.045	0.011		10.469	-0.033	0.351	0.004	-0.021	-0.008
								10.47	0.016	0.455	0.052	0.026	0.014		10.47	-0.031	-0.328	-0.028	-0.017	-0.046		10.47	-0.033	0.351	0.004	0.008	0.02
								10.471	0.075	0.455	0.08	0.112	-0.014		10.471	0.028	-0.237	0.027	0.098	0.011		10.471	-0.003	0.291	-0.024	-0.078	0.048
								10.472	0.016	0.425	-0.003	0.084	-0.042		10.472	-0.002	-0.328	-0.084	-0.045	-0.074		10.472	0.026	0.382	0.004	0.008	0.048
								10.473	-0.043	0.394	-0.003	-0.003	-0.042		10.473	-0.031	-0.267	0	-0.017	0.011		10.473	-0.092	0.291	-0.024	-0.107	0.02
								10.474	-0.013	0.394	0.025	-0.003	0.014		10.474	0.087	-0.237	0.083	0.041	0.011		10.474	0.026	0.382	0.032	0.037	-0.036
								10.475	-0.043	0.334	-0.031	-0.06	-0.042		10.475	0.028	-0.237	0.027	0.041	0.067		10.475	-0.033	0.321	0.032	0.008	-0.036
								10.476	0.016	0.364	-0.058	-0.06	-0.099		10.476	0.028	-0.267	0	0.012	0.067		10.476	0.026	0.382	-0.024	-0.021	0.048
								10.477	0.016	0.394	-0.003	0.026	-0.014		10.477	-0.031	-0.297	-0.028	-0.017	0.039		10.477	0.026	0.382	0.032	0.008	0.02
								10.478	-0.013	0.364	-0.031	-0.003	-0.014		10.478	0.028	-0.297	0	0.012	-0.046		10.478	-0.033	0.291	-0.079	-0.021	0.048
								10.479	-0.043	0.364	-0.003	0.026	-0.014		10.479	0.028	-0.267	0.055	0.012	0.039		10.479	-0.033	0.351	0.004	0.008	-0.008
								10.48	-0.013	0.334	0.025	-0.032	-0.014		10.48	0.087	-0.267	-0.028	0.041	0.039		10.48	-0.033	0.291	0.004	-0.05	-0.008
								10.481	-0.043	0.334	-0.003	-0.032	-0.014		10.481	0.057	-0.267	0.027	0.041	0.067		10.481	0.026	0.382	0.032	0.037	-0.008
								10.482	-0.072	0.364	-0.031	-0.003	0.014		10.482	0.028	-0.297	-0.056	-0.017	0.067		10.482	0.026	0.351	0.032	0.037	-0.036
								10.483	-0.043	0.334	-0.003	-0.06	0.014		10.483	0.028	-0.237	0.027	0.012	0.067		10.483	-0.003	0.351	0.059	0.008	-0.036
								10.484	-0.043	0.304	-0.086	-0.118	0.014		10.484	0.028	-0.267	-0.028	-0.017	-0.018		10.484	-0.003	0.321	-0.052	0.008	0.048
								10.485	0.016	0.394	0.025	0.026	-0.042		10.485	-0.002	-0.297	0	0.012	-0.018		10.485	-0.092	0.291	-0.024	-0.078	0.02
								10.486	0.075	0.455	0.08	0.055	-0.014		10.486	-0.002	-0.267	0.027	0.012	-0.018		10.486	0.056	0.382	0.004	0.008	-0.008
								10.487	-0.013	0.334	-0.031	-0.032	-0.042		10.487	-0.002	-0.267	0.027	0.012	-0.018		10.487	-0.003	0.382	0.032	0.037	-0.065
								10.488	-0.043	0.394	0.025	0.055	0.014		10.488	0.057	-0.237	0.027	0.012	0.039		10.488	0.026	0.321	0.004	0.037	-0.008
								10.489	-0.013	0.394	0.025	-0.003	0.043		10.489	0.087	-0.207	0.027	0.041	0.011		10.489	-0.033	0.321	-0.024	0.008	0.02
								10.49	-0.013	0.364	-0.003	-0.06	0.014		10.49	0.028	-0.237	0.11	0.098	0.039		10.49	0.026	0.321	0.032	0.037	0.02
								10.491	-0.072	0.334	-0.058	-0.06	0.014		10.491	0.028	-0.328	-0.028	-0.074	-0.018		10.491	0.026	0.351	0.004	0.008	0.048
								10.492	0.016	0.394	-0.058	-0.032	-0.042		10.492	-0.002	-0.358	-0.028	-0.074	0.039		10.492	-0.003	0.261	0.032	-0.021	0.02
								10.493	0.016	0.455	0.025	-0.003	0.014		10.493	-0.031	-0.358	-0.028	-0.017	-0.018		10.493	-0.033	0.291	0.004	0.008	-0.008
								10.494	0.016	0.425	-0.003	0.026	-0.014		10.494	-0.061	-0.328	-0.056	-0.045	0.039		10.494	-0.033	0.291	-0.024	-0.05	-0.065
								10.495	0.016	0.394	-0.003	-0.003	-0.014		10.495	-0.002	-0.297	0	0.041	0.039		10.495	0.026	0.321	0.032	0.037	-0.008
								10.496	-0.043	0.364	-0.003	-0.003	0.014		10.496	0.028	-0.237	0.055	0.041	0.011		10.496	0.026	0.351	-0.024	-0.021	-0.008
								10.497	-0.043	0.394	0.025	-0.003	-0.014		10.497	0.145	-0.176	0.055	0.098	-0.018		10.497	-0.003	0.321	0.032	-0.021	0.077
								10.498	-0.013	0.394	-0.003	-0.003	-0.07		10.498	0.028	-0.237	0	0.012	-0.018		10.498	-0.092	0.261	-0.135	-0.107	-0.008
								10.499	-0.043	0.364	-0.031	-0.003	-0.07		10.499	-0.031	-0.328	-0.028	-0.017	-0.046		10.499	0.026	0.321	0.004	-0.021	-0.008
								10.5	0.016	0.394	-0.003	0.026	0.043		10.5	-0.031	-0.358	-0.028	-0.045	0.039		10.5	0.026	0.351	0.004	0.037	-0.065
								10.501	0.016	0.394	-0.003	-0.003	0.043		10.501	-0.002	-0.267	0	-0.017	-0.018		10.501	-0.121	0.261	-0.052	-0.078	-0.065
								10.502	0.016	0.394	0.025	0.055	0.043		10.502	-0.031	-0.267	0	0.012	-0.046		10.502	0.026	0.291	0.004	0.008	-0.008
								10.503	-0.101	0.273	-0.114	-0.118	0.014		10.503	-0.002	-0.297	0.027	0.012	-0.018		10.503	0.026	0.382	-0.024	0.008	-0.008
								10.504	0.016	0.334	0.025	0.026	-0.014		10.504	-0.031	-0.358	-0.056	-0.017	-0.074		10.504	-0.003	0.321	-0.024	0.008	-0.008
								10.505	-0.043	0.364	-0.086	-0.032	-0.07		10.505	0.087	-0.297	0.027	-0.017	-0.018		10.505	0.026	0.321	0.004	0.037	-0.008
								10.506	-0.013	0.394	-0.031	-0.003	-0.042		10.506	0.087	-0.237	0.11	0.07	-0.018		10.506	0.026	0.291	-0.052	-0.05	-0.065
								10.507	0.016	0.394	-0.003	-0.003	-0.014		10.507	-0.031	-0.297	0	-0.045	0.011		10.507	-0.003	0.261	0.004	0.008	-0.036
								10.508	0.016	0.394	-0.003	0.026	0.014		10.508	-0.031	-0.328	0	-0.017	0.011		10.508	-0.033	0.291	-0.024	-0.021	-0.008
								10.509	0.016	0.425	0.025	0.026	0.014		10.509	0.028	-0.297	-0.028	0.012	-0.046		10.509	0.085	0.321	0.032	0.065	0.02
								10.51	-0.043	0.394	-0.031	-0.032	-0.014		10.51	0.087	-0.207	0	0.041	-0.018		10.51	0.026	0.321	0.004	-0.021	0.02
								10.511	0.016	0.425	0.052	0.026	-0.07		10.511	0.028	-0.237	0.083	0.041	-0.046		10.511	-0.033	0.321	0.004	0.008	0.02
								10.512	-0.013	0.394	0.025	-0.003	-0.014		10.512	-0.031	-0.358	-0.028	-0.017	-0.018		10.512	0.026	0.351	0.004	0.037	0.02
								10.513	0.016	0.304	-0.003	-0.003	-0.014		10.513	0.028	-0.267	0.055	0.07	0.011		10.513	-0.033	0.321	0.004	-0.021	-0.093
								10.514	-0.101	0.304	-0.086	-0.032	0.014		10.514	-0.061	-0.358	-0.028	-0.045	0.039		10.514	0.026	0.321	0.004	0.008	-0.008
								10.515	0.016	0.394	0.025	0.026	0.014		10.515	-0.031	-0.297	-0.028	-0.045	0.011		10.515	-0.033	0.321	-0.024	-0.021	0.02
								10.516	0.046	0.394	-0.003	-0.003	0.043		10.516	0.028	-0.328	-0.028	-0.045	0.011		10.516	-0.033	0.321	0.004	0.008	0.048
								10.517	-0.043	0.334	-0.086	-0.089	-0.07		10.517	-0.002	-0.297	0	-0.017	-0.074		10.517	-0.033	0.291	0.004	0.008	-0.008
								10.518	0.016	0.425	-0.031	-0.003	-0.014		10.518	0.087	-0.237	0.027	0.041	0.011		10.518	-0.003	0.321	0.004	0.008	0.077
								10.519	0.016	0.394	0.025	0.026	-0.014		10.519	0.028	-0.237	-0.028	0.012	0.039		10.519	-0.092	0.261	0.004	-0.078	-0.008
								10.52	-0.043	0.394	-0.003	0.026	-0.014		10.52	-0.031	-0.237	0.027	0.012	0.011		10.52	0.026	0.291	0.004	0.008	0.02
								10.521	-0.013	0.425	-0.031	-0.003	0.043		10.521	-0.031	-0.297	-0.028	-0.045	0.067		10.521	0.056	0.382	0.059	0.094	-0.008
								10.522	-0.043	0.364	-0.058	-0.06	-0.014		10.522	-0.002	-0.267	-0.028	0.012	0.011		10.522	0.056	0.351	0.059	0.008	0.048
								10.523	0.016	0.394	0.025	-0.003	-0.014		10.523	0.028	-0.267	0	0.012	-0.018		10.523	0.085	0.412	0.087	0.065	0.02
								10.524	-0.013	0.455	-0.003	0.026	-0.07		10.524	-0.061	-0.358	-0.028	-0.074	-0.018		10.524	-0.033	0.261	-0.052	-0.05	0.048
								10.525	0.016	0.394	-0.003	-0.003	-0.014		10.525	-0.031	-0.388	-0.028	-0.045	0.011		10.525	-0.033	0.351	0.004	0.008	0.02
								10.526	-0.043	0.334	-0.086	-0.032	-0.07		10.526	0.028	-0.237	0.027	0.012	-0.018		10.526	0.026	0.351	0.004	0.037	-0.036
								10.527	0.016	0.364	0.025	0.055	0.071		10.527	0.057	-0.237	0.083	0.041	0.039		10.527	0.026	0.321	0.004	0.008	-0.008
								10.528	-0.013	0.364	0.025	-0.032	-0.042		10.528	0.087	-0.237	0.027	0.041	0.067		10.528	-0.003	0.291	0.032	0.037	-0.036
								10.529	-0.072	0.273	-0.086	-0.06	-0.014		10.529	0.028	-0.328	-0.028	-0.017	0.039		10.529	-0.033	0.321	0.032	0.008	0.077
								10.53	-0.043	0.364	-0.031	-0.032	-0.042		10.53	-0.031	-0.388	0	-0.074	-0.046		10.53	-0.003	0.382	0.032	0.094	-0.008
								10.531	-0.043	0.364	-0.003	-0.003	-0.042		10.531	-0.061	-0.358	-0.028	-0.017	0.011		10.531	-0.121	0.23	-0.079	-0.107	0.02
								10.532	0.075	0.485	0.08	0.055	0.014		10.532	-0.002	-0.237	0.027	0.012	0.011		10.532	-0.033	0.291	-0.024	-0.021	-0.065
								10.533	0.016	0.425	-0.003	0.026	0.014		10.533	0.028	-0.267	-0.028	-0.017	0.039		10.533	-0.033	0.291	-0.024	0.008	-0.093
								10.534	0.016	0.394	0.052	0.026	0.043		10.534	-0.031	-0.358	-0.028	-0.017	0.011		10.534	0.056	0.351	0.087	0.065	-0.036
								10.535	-0.043	0.364	0.025	-0.003	0.014		10.535	0.028	-0.297	0.027	-0.017	0.039		10.535	0.026	0.382	0.032	0.065	-0.008
								10.536	-0.043	0.394	-0.003	0.026	-0.014		10.536	0.057	-0.237	0.083	0.041	0.011		10.536	-0.062	0.321	0.032	-0.021	-0.008
								10.537	0.016	0.364	-0.003	0.026	-0.07		10.537	0.028	-0.267	0.027	-0.017	-0.018		10.537	0.026	0.382	0.004	0.037	0.02
								10.538	-0.013	0.364	-0.031	-0.06	-0.014		10.538	-0.002	-0.328	-0.028	-0.074	-0.018		10.538	0.026	0.351	0.032	0.037	0.02
								10.539	0.016	0.394	-0.003	0.055	-0.07		10.539	-0.031	-0.358	-0.056	-0.074	0.011		10.539	-0.092	0.321	-0.024	-0.05	-0.036
								10.54	-0.013	0.364	-0.031	-0.032	0.043		10.54	0.057	-0.267	-0.028	-0.017	0.011		10.54	-0.092	0.291	-0.052	-0.021	-0.036
								10.541	-0.043	0.334	-0.058	-0.06	0.043		10.541	0.028	-0.237	0.083	0.07	0.011		10.541	-0.003	0.351	-0.024	-0.021	-0.036
								10.542	0.016	0.455	0.025	-0.003	0.014		10.542	0.028	-0.267	0.027	-0.017	0.011		10.542	0.026	0.321	0.032	0.065	0.048
								10.543	-0.043	0.364	-0.031	-0.003	-0.042		10.543	-0.002	-0.267	-0.028	-0.017	0.011		10.543	-0.033	0.291	0.004	-0.021	-0.065
								10.544	-0.043	0.364	-0.058	-0.003	0.014		10.544	-0.002	-0.328	0	-0.045	0.039		10.544	0.026	0.321	0.004	0.008	-0.036
								10.545	-0.013	0.334	-0.058	-0.032	-0.042		10.545	-0.031	-0.358	0	-0.017	0.011		10.545	-0.062	0.291	-0.052	-0.021	-0.093
								10.546	0.016	0.394	0.025	0.055	-0.014		10.546	0.028	-0.267	0	0.012	0.067		10.546	0.026	0.321	0.004	0.065	-0.065
								10.547	0.046	0.394	0.025	-0.003	0.014		10.547	-0.061	-0.358	-0.028	-0.074	-0.018		10.547	0.026	0.321	0.032	0.037	-0.036
								10.548	-0.043	0.394	0.052	-0.003	-0.042		10.548	0.028	-0.267	0	0.041	-0.018		10.548	0.085	0.412	0.087	0.123	0.077
								10.549	0.016	0.364	0.025	-0.06	-0.014		10.549	0.028	-0.267	0.055	-0.017	-0.046		10.549	0.026	0.351	0.059	0.037	-0.008
								10.55	-0.013	0.364	-0.031	-0.003	-0.014		10.55	0.028	-0.237	0.027	0.012	-0.018		10.55	-0.003	0.321	0.004	0.008	-0.008
								10.551	0.016	0.425	-0.031	0.026	0.014		10.551	0.087	-0.267	0.027	0.041	0.067		10.551	0.026	0.382	0.087	0.065	-0.008
								10.552	-0.043	0.334	-0.031	-0.06	0.014		10.552	0.028	-0.297	0.027	0.012	0.039		10.552	-0.003	0.351	-0.024	-0.021	-0.036
								10.553	-0.043	0.364	-0.031	-0.032	0.043		10.553	0.028	-0.267	-0.028	-0.017	0.011		10.553	0.026	0.351	0.032	0.008	-0.008
								10.554	0.016	0.364	-0.003	0.026	-0.014		10.554	-0.031	-0.358	-0.028	-0.074	-0.018		10.554	-0.033	0.261	-0.052	-0.05	0.02
								10.555	-0.013	0.364	0.025	0.055	0.043		10.555	0.028	-0.297	-0.028	0.012	-0.074		10.555	0.026	0.321	-0.024	0.037	0.02
								10.556	0.016	0.364	-0.031	-0.003	-0.07		10.556	-0.09	-0.419	-0.084	-0.132	-0.046		10.556	0.026	0.351	0.004	0.008	-0.008
								10.557	-0.043	0.364	0.025	-0.032	-0.014		10.557	-0.031	-0.297	0.027	-0.045	-0.046		10.557	-0.003	0.291	-0.024	0.008	-0.008
								10.558	0.016	0.394	0.025	-0.032	-0.042		10.558	-0.031	-0.237	0	0.012	0.011		10.558	0.026	0.351	0.032	-0.021	-0.065
								10.559	-0.013	0.394	-0.031	-0.06	0.014		10.559	-0.031	-0.358	0	-0.017	0.011		10.559	0.026	0.382	-0.024	-0.021	0.02
								10.56	-0.072	0.334	-0.003	-0.003	0.014		10.56	-0.061	-0.297	-0.028	-0.045	0.011		10.56	0.085	0.442	0.087	0.094	0.02
								10.561	-0.043	0.364	-0.003	-0.032	0.014		10.561	-0.031	-0.297	0.027	-0.017	0.011		10.561	-0.003	0.321	0.004	0.008	0.077
								10.562	0.046	0.425	-0.003	0.026	-0.014		10.562	0.028	-0.267	0.027	-0.017	-0.018		10.562	-0.062	0.261	-0.052	-0.078	-0.008
								10.563	0.046	0.394	0.052	0.055	-0.014		10.563	0.028	-0.297	0	-0.017	0.011		10.563	-0.003	0.291	-0.024	-0.078	-0.008
								10.564	0.016	0.425	0.025	-0.003	0.014		10.564	0.028	-0.297	0	-0.017	0.011		10.564	0.056	0.351	0.004	-0.05	-0.036
								10.565	0.016	0.394	0.08	0.026	0.043		10.565	-0.002	-0.328	-0.028	-0.017	0.011		10.565	0.056	0.351	0.032	0.094	-0.036
								10.566	-0.013	0.394	-0.031	0.055	0.043		10.566	-0.208	-0.509	-0.222	-0.189	-0.018		10.566	-0.033	0.291	0.004	-0.021	0.02
								10.567	-0.013	0.394	-0.031	-0.003	0.014		10.567	-0.061	-0.358	-0.028	-0.074	0.011		10.567	0.026	0.321	0.004	0.037	-0.008
								10.568	-0.043	0.304	-0.031	-0.003	-0.014		10.568	-0.031	-0.358	-0.028	-0.074	-0.102		10.568	0.026	0.382	0.032	0.037	0.048
								10.569	0.016	0.425	-0.003	-0.003	-0.042		10.569	-0.031	-0.328	-0.028	-0.017	-0.074		10.569	0.026	0.291	-0.024	0.008	0.048
								10.57	0.046	0.455	0.025	0.055	0.014		10.57	0.028	-0.328	-0.028	-0.017	-0.046		10.57	-0.033	0.261	-0.024	-0.021	0.02
								10.571	0.016	0.455	0.025	0.026	0.014		10.571	0.028	-0.237	0.055	-0.017	0.067		10.571	-0.062	0.291	-0.079	-0.021	0.02
								10.572	0.075	0.485	0.08	0.055	0.071		10.572	-0.031	-0.297	-0.028	-0.017	0.039		10.572	0.026	0.382	0.032	0.008	0.02
								10.573	0.016	0.364	-0.031	-0.003	0.014		10.573	-0.002	-0.328	-0.028	-0.017	0.039		10.573	0.085	0.412	0.087	0.094	-0.008
								10.574	-0.043	0.334	-0.003	-0.003	0.014		10.574	0.057	-0.176	0.083	0.07	-0.018		10.574	0.026	0.351	0.032	0.008	0.048
								10.575	-0.101	0.334	-0.114	-0.118	-0.07		10.575	0.028	-0.267	0.027	0.041	0.011		10.575	-0.003	0.321	0.004	0.008	0.048
								10.576	0.016	0.394	0.052	0.055	-0.042		10.576	-0.208	-0.509	-0.195	-0.218	-0.018		10.576	-0.033	0.351	0.004	0.065	-0.008
								10.577	-0.013	0.425	0.025	-0.003	-0.07		10.577	-0.119	-0.419	-0.084	-0.045	0.039		10.577	-0.033	0.261	0.004	0.008	-0.036
								10.578	0.016	0.394	-0.003	0.026	0.014		10.578	0.057	-0.267	0.055	-0.017	0.039		10.578	-0.062	0.23	-0.024	-0.021	-0.008
								10.579	0.016	0.455	0.025	-0.003	0.014		10.579	0.028	-0.267	0	0.012	0.011		10.579	-0.003	0.291	-0.024	0.008	-0.008
								10.58	0.016	0.394	0.025	0.026	-0.014		10.58	-0.031	-0.237	0	0.012	-0.018		10.58	-0.033	0.321	0.004	-0.05	-0.008
								10.581	-0.013	0.455	0.025	0.055	-0.042		10.581	0.028	-0.267	0.027	-0.017	-0.018		10.581	0.056	0.382	0.059	0.008	0.077
								10.582	-0.072	0.304	-0.058	-0.032	0.014		10.582	-0.002	-0.328	0.027	0.012	-0.018		10.582	-0.033	0.291	0.004	-0.05	0.02
								10.583	0.016	0.364	-0.031	-0.003	-0.042		10.583	0.028	-0.237	0.027	-0.017	0.067		10.583	-0.033	0.261	0.004	-0.021	-0.008
								10.584	-0.043	0.334	-0.058	-0.032	-0.014		10.584	-0.031	-0.328	0.027	-0.045	0.067		10.584	-0.033	0.321	0.032	-0.021	-0.065
								10.585	0.016	0.455	0.025	0.026	-0.014		10.585	-0.031	-0.358	-0.028	-0.017	0.067		10.585	-0.033	0.291	-0.024	-0.021	-0.036
								10.586	0.016	0.425	-0.003	0.026	0.043		10.586	-0.178	-0.479	-0.195	-0.16	-0.046		10.586	0.026	0.291	-0.024	-0.021	0.02
								10.587	-0.013	0.394	0.052	-0.032	-0.014		10.587	-0.002	-0.297	-0.028	-0.017	-0.102		10.587	-0.033	0.321	-0.024	0.008	0.02
								10.588	0.016	0.455	0.025	-0.003	-0.07		10.588	-0.002	-0.267	-0.028	0.012	-0.074		10.588	0.026	0.351	0.004	-0.021	0.048
								10.589	0.046	0.455	0.025	-0.003	-0.014		10.589	0.028	-0.237	0	0.041	0.011		10.589	0.026	0.321	0.004	0.008	0.02
								10.59	-0.043	0.364	-0.031	-0.003	0.043		10.59	0.028	-0.267	0.027	0.012	-0.046		10.59	0.085	0.382	0.059	0.037	-0.008
								10.591	-0.043	0.364	-0.058	-0.003	0.043		10.591	0.087	-0.176	0.055	0.041	0.039		10.591	0.026	0.382	0.032	0.037	0.02
								10.592	-0.013	0.425	0.08	0.055	0.014		10.592	0.028	-0.267	0.027	0.041	0.039		10.592	-0.003	0.321	0.004	-0.05	-0.008
								10.593	0.016	0.425	-0.003	0.055	-0.014		10.593	-0.031	-0.419	-0.028	-0.017	0.011		10.593	-0.033	0.291	-0.024	0.008	-0.008
								10.594	0.046	0.425	0.025	0.026	0.014		10.594	-0.002	-0.267	-0.028	0.012	-0.018		10.594	0.026	0.261	-0.024	-0.05	0.02
								10.595	0.016	0.394	0.025	-0.003	-0.07		10.595	-0.002	-0.237	0	-0.017	0.011		10.595	-0.003	0.351	0.032	0.008	-0.036
								10.596	-0.013	0.334	-0.031	-0.003	-0.042		10.596	-0.149	-0.449	-0.195	-0.132	-0.018		10.596	0.026	0.321	-0.024	0.037	0.02
								10.597	-0.043	0.364	-0.031	-0.06	-0.07		10.597	-0.031	-0.297	0.027	-0.017	0.039		10.597	-0.003	0.291	0.032	0.008	-0.036
								10.598	0.016	0.364	0.025	-0.003	0.014		10.598	-0.031	-0.328	0	-0.074	-0.018		10.598	0.026	0.321	-0.024	0.037	0.02
								10.599	-0.043	0.273	-0.058	-0.032	0.014		10.599	-0.031	-0.328	-0.028	-0.045	0.011		10.599	-0.033	0.291	-0.024	0.008	0.02
								10.6	0.016	0.394	0.025	-0.032	-0.014		10.6	0.028	-0.267	-0.028	-0.017	-0.018		10.6	-0.003	0.261	-0.024	-0.021	0.048
								10.601	-0.013	0.364	0.052	0.026	-0.042		10.601	0.087	-0.267	0.027	0.041	-0.046		10.601	-0.062	0.291	-0.052	-0.021	0.02
								10.602	0.016	0.455	0.052	-0.003	-0.042		10.602	0.028	-0.297	0	0.012	-0.018		10.602	0.026	0.351	0.059	0.037	0.02
								10.603	-0.043	0.364	-0.031	-0.06	-0.014		10.603	-0.178	-0.419	-0.139	-0.132	0.011		10.603	0.085	0.442	0.115	0.123	-0.008
								10.604	-0.013	0.364	-0.031	0.026	0.014		10.604	-0.031	-0.267	0.027	-0.017	0.039		10.604	0.056	0.321	0.004	0.037	-0.036
								10.605	-0.043	0.394	-0.031	-0.003	0.014		10.605	0.028	-0.267	0	0.012	-0.018		10.605	-0.003	0.321	-0.024	-0.021	0.02
								10.606	0.016	0.394	0.025	-0.003	-0.07		10.606	-0.208	-0.479	-0.195	-0.189	-0.046		10.606	-0.003	0.291	0.004	0.008	0.02
								10.607	0.016	0.425	-0.003	-0.06	-0.07		10.607	-0.149	-0.388	-0.084	-0.103	-0.046		10.607	-0.003	0.351	-0.024	0.037	-0.036
								10.608	-0.013	0.334	-0.031	-0.003	-0.014		10.608	-0.061	-0.358	-0.084	-0.103	-0.074		10.608	-0.033	0.23	-0.052	-0.078	-0.008
								10.609	0.016	0.394	-0.031	-0.003	-0.014		10.609	0.028	-0.297	0.027	0.012	0.011		10.609	-0.003	0.291	0.004	-0.021	-0.036
								10.61	0.046	0.394	-0.003	0.026	0.014		10.61	0.028	-0.297	0	0.041	0.039		10.61	-0.062	0.23	-0.024	-0.021	-0.036
								10.611	0.105	0.455	0.08	0.055	0.014		10.611	-0.002	-0.267	0.027	-0.017	-0.018		10.611	0.026	0.351	0.059	0.065	0.02
								10.612	-0.043	0.394	-0.031	-0.06	0.043		10.612	-0.002	-0.328	-0.028	-0.045	0.011		10.612	0.026	0.351	0.004	0.008	0.02
								10.613	-0.072	0.364	-0.031	-0.06	0.014		10.613	0.087	-0.267	0.055	0.041	-0.018		10.613	-0.003	0.321	0.004	0.008	0.048
								10.614	-0.072	0.273	-0.031	-0.06	-0.014		10.614	0.028	-0.267	-0.028	0.012	0.011		10.614	0.026	0.382	0.032	0.037	-0.008
								10.615	-0.072	0.364	-0.031	0.026	-0.014		10.615	-0.002	-0.297	0	0.041	-0.018		10.615	0.085	0.412	0.115	0.037	0.048
								10.616	0.016	0.425	-0.031	0.055	-0.042		10.616	-0.208	-0.54	-0.25	-0.189	-0.018		10.616	0.026	0.321	0.004	-0.021	-0.036
								10.617	-0.013	0.425	-0.003	-0.003	-0.014		10.617	-0.002	-0.267	0	-0.074	0.011		10.617	0.026	0.291	0.004	0.037	-0.008
								10.618	0.016	0.394	0.025	-0.003	-0.014		10.618	0.028	-0.297	0	-0.017	-0.018		10.618	-0.003	0.321	0.004	0.037	-0.008
								10.619	0.016	0.425	0.08	0.055	-0.014		10.619	-0.061	-0.328	-0.056	-0.017	-0.046		10.619	0.026	0.321	0.032	0.008	0.077
								10.62	-0.043	0.364	-0.031	-0.003	-0.042		10.62	0.028	-0.237	0.083	0.012	0.011		10.62	0.026	0.351	0.004	0.037	0.048
								10.621	-0.072	0.334	-0.031	-0.032	-0.014		10.621	0.028	-0.297	0	0.012	-0.018		10.621	0.026	0.351	0.004	0.065	0.077
								10.622	-0.013	0.334	-0.031	-0.032	-0.014		10.622	-0.002	-0.297	0	0.012	0.011		10.622	-0.033	0.321	0.004	0.008	-0.036
								10.623	0.046	0.455	0.052	0.055	-0.014		10.623	-0.002	-0.297	-0.056	0.012	0.067		10.623	-0.003	0.321	-0.024	0.037	-0.008
								10.624	0.016	0.425	0.025	0.055	0.071		10.624	-0.031	-0.328	0.027	-0.074	0.067		10.624	-0.003	0.291	-0.024	0.008	0.02
								10.625	-0.013	0.394	0.025	-0.003	-0.014		10.625	-0.002	-0.267	0	0.012	0.039		10.625	0.056	0.382	0.032	0.037	-0.008
								10.626	-0.043	0.394	-0.003	-0.06	0.014		10.626	-0.061	-0.328	-0.028	-0.045	-0.074		10.626	0.026	0.351	0.004	0.008	0.048
								10.627	0.016	0.394	0.025	0.026	-0.014		10.627	-0.002	-0.297	-0.028	-0.017	0.039		10.627	0.114	0.473	0.115	0.123	0.02
								10.628	0.016	0.425	0.052	0.026	-0.014		10.628	0.116	-0.176	0.083	0.098	0.011		10.628	0.056	0.382	0.004	0.065	0.048
								10.629	-0.043	0.334	-0.058	-0.06	0.043		10.629	-0.031	-0.358	0.027	0.012	-0.018		10.629	0.026	0.351	0.032	0.037	-0.036
								10.63	-0.013	0.364	-0.031	-0.003	0.043		10.63	-0.031	-0.297	-0.028	-0.017	0.011		10.63	0.026	0.321	0.004	0.008	-0.008
								10.631	0.046	0.394	-0.003	0.055	0.043		10.631	0.028	-0.297	0	-0.017	-0.046		10.631	-0.033	0.261	-0.024	-0.05	0.02
								10.632	0.046	0.455	0.025	0.055	0.043		10.632	-0.031	-0.267	0.027	0.041	-0.018		10.632	-0.003	0.291	-0.024	0.037	0.048
								10.633	-0.043	0.394	-0.031	-0.032	-0.042		10.633	-0.002	-0.328	-0.028	-0.045	0.011		10.633	0.026	0.351	0.004	0.037	-0.008
								10.634	-0.013	0.394	0.025	0.055	-0.014		10.634	-0.002	-0.267	0	0.041	0.011		10.634	-0.003	0.382	0.032	-0.021	-0.008
								10.635	0.016	0.425	-0.003	-0.003	-0.014		10.635	0.028	-0.267	0.027	0.012	0.039		10.635	-0.033	0.321	0.004	0.008	-0.093
								10.636	-0.013	0.425	-0.003	-0.003	0.043		10.636	0.087	-0.207	0.138	0.07	0.067		10.636	0.026	0.291	-0.024	0.008	-0.008
								10.637	-0.013	0.364	-0.058	-0.003	0.014		10.637	-0.061	-0.358	-0.084	-0.074	0.039		10.637	-0.003	0.291	-0.024	-0.05	-0.008
								10.638	0.016	0.394	-0.003	-0.003	0.014		10.638	-0.061	-0.358	-0.028	-0.017	0.011		10.638	0.026	0.351	0.032	0.008	0.02
								10.639	0.046	0.455	0.025	0.084	0.014		10.639	0.028	-0.297	0	-0.017	-0.046		10.639	-0.003	0.291	0.004	0.008	-0.008
								10.64	-0.013	0.364	0.052	0.026	-0.042		10.64	-0.031	-0.267	0.027	-0.045	-0.018		10.64	-0.033	0.261	-0.024	-0.021	0.077
								10.641	0.016	0.394	0.025	-0.003	-0.07		10.641	0.028	-0.267	0.027	0.012	-0.018		10.641	-0.003	0.321	0.032	-0.05	-0.036
								10.642	-0.013	0.364	-0.003	-0.003	-0.014		10.642	-0.061	-0.328	-0.056	-0.074	0.039		10.642	-0.033	0.351	0.004	0.008	-0.065
								10.643	-0.043	0.334	0.025	-0.032	0.043		10.643	0.028	-0.267	0.027	0.041	0.039		10.643	0.056	0.351	0.059	0.008	-0.093
								10.644	-0.043	0.364	-0.003	-0.003	-0.014		10.644	-0.002	-0.267	0	0.041	0.039		10.644	0.026	0.412	0.004	0.037	-0.036
								10.645	-0.013	0.364	-0.031	-0.003	-0.014		10.645	-0.031	-0.297	-0.028	-0.017	-0.046		10.645	0.026	0.321	0.032	0.037	0.02
								10.646	-0.013	0.455	0.052	0.084	-0.099		10.646	0.057	-0.237	0.027	0.041	0.011		10.646	-0.003	0.351	0.004	0.008	-0.008
								10.647	0.016	0.364	-0.003	-0.003	-0.014		10.647	0.028	-0.297	0	-0.017	-0.018		10.647	-0.033	0.351	0.032	0.008	-0.036
								10.648	-0.013	0.394	0.025	-0.032	-0.014		10.648	0.057	-0.297	0.027	0.041	0.011		10.648	-0.033	0.321	-0.052	-0.05	-0.036
								10.649	0.016	0.425	0.052	0.026	0.043		10.649	0.028	-0.328	0	-0.045	0.011		10.649	0.026	0.321	-0.024	0.037	-0.008
								10.65	-0.013	0.425	0.052	0.026	0.014		10.65	-0.002	-0.297	0	-0.017	0.011		10.65	-0.033	0.291	-0.052	0.008	0.02
								10.651	-0.013	0.455	0.025	-0.003	-0.014		10.651	-0.002	-0.297	0.027	0.012	-0.018		10.651	0.026	0.351	-0.052	-0.021	0.02
								10.652	-0.101	0.304	-0.031	-0.06	-0.042		10.652	0.028	-0.297	0.027	0.041	-0.046		10.652	-0.003	0.291	-0.052	0.008	-0.008
								10.653	0.016	0.455	0.08	0.026	-0.042		10.653	-0.002	-0.297	0	-0.017	-0.046		10.653	-0.033	0.351	0.032	0.008	0.02
								10.654	-0.013	0.364	0.025	-0.003	-0.014		10.654	-0.031	-0.328	-0.028	-0.017	0.011		10.654	0.026	0.412	0.032	0.065	-0.065
								10.655	0.016	0.394	0.052	-0.003	0.014		10.655	-0.031	-0.267	0.027	0.012	0.011		10.655	-0.003	0.382	0.004	0.008	-0.036
								10.656	-0.013	0.304	-0.003	-0.089	0.014		10.656	0.145	-0.176	0.11	0.127	0.011		10.656	0.026	0.321	0.004	0.037	-0.008
								10.657	0.046	0.394	0.08	0.055	-0.014		10.657	0.028	-0.237	0.027	0.012	0.039		10.657	-0.033	0.321	0.004	0.008	-0.008
								10.658	0.046	0.364	0.025	0.026	0.014		10.658	-0.031	-0.358	-0.056	-0.017	-0.074		10.658	0.056	0.382	0.059	0.094	0.02
								10.659	-0.013	0.364	-0.031	-0.06	-0.07		10.659	-0.002	-0.267	0	-0.017	-0.046		10.659	-0.003	0.321	0.004	0.008	0.048
								10.66	0.016	0.394	0.025	0.026	-0.014		10.66	-0.002	-0.328	-0.028	0.012	-0.046		10.66	0.026	0.382	0.032	0.065	0.02
								10.661	-0.043	0.364	-0.003	-0.06	0.014		10.661	-0.002	-0.297	-0.028	-0.017	-0.018		10.661	0.026	0.382	0.087	0.065	-0.036
								10.662	0.046	0.455	0.08	0.112	0.071		10.662	-0.002	-0.358	-0.028	-0.017	-0.018		10.662	-0.003	0.321	-0.079	0.008	-0.008
								10.663	0.016	0.394	-0.003	-0.003	0.043		10.663	-0.031	-0.328	0.027	0.041	0.011		10.663	-0.062	0.23	-0.024	-0.021	-0.008
								10.664	-0.013	0.334	-0.031	0.055	0.014		10.664	-0.002	-0.267	0.055	-0.017	0.039		10.664	-0.062	0.291	-0.052	-0.05	0.048
								10.665	0.016	0.394	-0.003	-0.032	-0.014		10.665	-0.031	-0.297	-0.028	-0.045	-0.018		10.665	0.026	0.321	-0.024	-0.021	-0.008
								10.666	-0.043	0.425	0.025	-0.003	0.014		10.666	0.087	-0.207	0.11	0.041	-0.018		10.666	-0.033	0.291	-0.052	0.037	0.048
								10.667	-0.013	0.364	0.025	0.026	-0.014		10.667	0.057	-0.328	0.027	-0.017	-0.018		10.667	-0.003	0.321	0.059	0.008	-0.008
								10.668	-0.013	0.334	-0.003	-0.003	-0.042		10.668	-0.002	-0.328	0	-0.074	0.011		10.668	0.026	0.351	0.032	0.037	0.02
								10.669	-0.043	0.394	-0.003	-0.003	-0.014		10.669	0.028	-0.328	-0.028	0.012	0.011		10.669	0.026	0.351	-0.024	0.008	0.02
								10.67	-0.16	0.273	-0.142	-0.06	0.043		10.67	0.028	-0.297	0.027	0.012	-0.018		10.67	-0.003	0.291	-0.024	-0.021	0.02
								10.671	0.016	0.455	0.025	0.055	0.014		10.671	-0.002	-0.297	-0.028	0.012	-0.046		10.671	-0.003	0.351	-0.052	0.008	0.048
								10.672	0.016	0.394	-0.003	-0.032	0.014		10.672	-0.002	-0.358	-0.028	-0.017	-0.018		10.672	0.026	0.321	0.004	-0.021	0.02
								10.673	-0.101	0.243	-0.058	-0.06	0.043		10.673	-0.031	-0.358	0	-0.017	-0.018		10.673	-0.062	0.291	-0.079	-0.078	-0.008
								10.674	0.016	0.394	-0.003	-0.003	0.014		10.674	0.028	-0.237	0.027	0.041	0.124		10.674	0.085	0.351	0.059	0.008	-0.065
								10.675	-0.013	0.394	-0.031	-0.06	0.071		10.675	-0.002	-0.297	-0.028	-0.017	0.067		10.675	-0.003	0.351	0.004	0.037	-0.065
								10.676	-0.013	0.425	0.025	-0.032	0.014		10.676	-0.031	-0.358	0	-0.074	0.039		10.676	0.026	0.412	0.032	0.037	0.02
								10.677	-0.043	0.334	-0.031	-0.06	0.014		10.677	-0.002	-0.267	0	-0.017	-0.046		10.677	-0.033	0.351	0.004	0.008	0.048
								10.678	-0.013	0.364	-0.031	-0.032	-0.07		10.678	0.087	-0.237	0.083	0.041	-0.046		10.678	-0.062	0.291	-0.024	-0.021	-0.036
								10.679	-0.013	0.425	0.025	-0.003	-0.014		10.679	-0.002	-0.267	0.027	0.012	-0.018		10.679	0.026	0.291	-0.024	0.008	0.048
								10.68	0.016	0.425	0.025	0.026	-0.042		10.68	-0.031	-0.267	0.027	-0.074	-0.046		10.68	-0.033	0.321	0.004	0.008	-0.065
								10.681	-0.013	0.425	0.025	0.026	0.043		10.681	0.057	-0.267	0.027	0.041	0.039		10.681	0.026	0.351	0.059	0.037	-0.036
								10.682	-0.101	0.273	-0.086	-0.118	0.014		10.682	-0.002	-0.267	0	0.041	0.011		10.682	-0.003	0.291	-0.024	0.008	-0.008
								10.683	-0.013	0.364	-0.003	-0.003	0.014		10.683	0.057	-0.237	0	0.041	0.039		10.683	0.026	0.382	0.059	0.065	0.02
								10.684	0.046	0.394	-0.031	0.055	-0.014		10.684	-0.002	-0.358	-0.056	-0.074	-0.018		10.684	0.026	0.291	-0.024	0.008	0.02
								10.685	-0.013	0.394	0.052	0.055	0.014		10.685	0.028	-0.267	-0.028	0.041	-0.046		10.685	0.026	0.291	-0.024	-0.021	0.02
								10.686	-0.043	0.364	-0.031	-0.003	0.014		10.686	-0.002	-0.267	0.027	-0.017	-0.018		10.686	-0.033	0.23	-0.079	-0.021	-0.036
								10.687	0.016	0.394	0.025	0.055	0.014		10.687	-0.031	-0.267	-0.028	0.041	0.011		10.687	0.056	0.412	0.059	0.065	-0.008
								10.688	0.016	0.425	0.025	0.055	0.043		10.688	0.145	-0.207	0.083	0.098	0.039		10.688	0.026	0.351	0.032	0.065	-0.008
								10.689	0.016	0.364	-0.003	0.055	0.043		10.689	0.028	-0.297	0	0.012	-0.018		10.689	-0.003	0.321	-0.024	0.037	0.048
								10.69	-0.013	0.394	0.052	-0.003	-0.014		10.69	0.145	-0.176	0.194	0.127	-0.018		10.69	0.026	0.382	0.032	0.037	0.077
								10.691	-0.043	0.334	-0.031	0.026	-0.042		10.691	0.028	-0.267	0.027	0.012	-0.018		10.691	-0.033	0.321	0.032	0.008	0.02
								10.692	0.016	0.425	-0.003	0.055	-0.042		10.692	-0.061	-0.328	-0.028	-0.017	0.011		10.692	-0.033	0.321	-0.024	-0.05	-0.036
								10.693	-0.013	0.425	-0.031	0.026	0.014		10.693	-0.031	-0.328	-0.028	-0.017	0.011		10.693	0.056	0.351	0.087	0.037	-0.036
								10.694	-0.043	0.334	-0.003	-0.003	0.014		10.694	-0.031	-0.267	0.027	0.012	0.039		10.694	-0.062	0.382	-0.024	0.037	-0.036
								10.695	-0.013	0.364	0.025	0.026	0.043		10.695	0.028	-0.267	0.027	0.041	0.039		10.695	0.026	0.351	0.032	0.065	-0.065
								10.696	0.046	0.394	0.052	0.055	0.014		10.696	0.057	-0.237	0.055	-0.017	0.011		10.696	-0.033	0.291	-0.024	0.008	-0.008
								10.697	-0.013	0.394	-0.003	-0.003	-0.07		10.697	0.028	-0.267	0	-0.017	-0.018		10.697	0.026	0.321	0.059	0.008	0.02
								10.698	-0.013	0.334	-0.031	-0.003	-0.07		10.698	0.028	-0.328	0.027	0.07	0.011		10.698	0.026	0.321	0.004	0.037	-0.008
								10.699	-0.013	0.304	-0.031	-0.06	0.043		10.699	0.028	-0.267	0	-0.045	-0.018		10.699	0.026	0.351	-0.024	-0.05	-0.036
								10.7	-0.013	0.394	-0.003	-0.003	-0.014		10.7	0.028	-0.267	0.11	0.041	0.039		10.7	0.026	0.291	-0.052	0.008	-0.036
								10.701	0.016	0.425	-0.031	-0.003	0.043		10.701	-0.031	-0.358	-0.028	-0.074	-0.018		10.701	-0.092	0.2	-0.052	-0.078	-0.008
								10.702	0.016	0.364	0.025	0.026	0.099		10.702	-0.061	-0.358	-0.084	-0.074	0.011		10.702	-0.033	0.321	-0.024	0.008	-0.036
								10.703	-0.043	0.334	-0.031	-0.003	0.014		10.703	0.028	-0.358	0	0.012	-0.074		10.703	0.026	0.351	0.032	0.008	-0.008
								10.704	-0.131	0.273	-0.142	-0.175	-0.014		10.704	0.057	-0.297	0	0.012	-0.018		10.704	-0.003	0.351	-0.024	-0.021	-0.008
								10.705	-0.013	0.334	-0.031	-0.06	-0.014		10.705	-0.031	-0.267	0.027	-0.017	0.011		10.705	0.026	0.321	0.004	0.037	-0.008
								10.706	-0.013	0.334	-0.031	-0.032	-0.014		10.706	-0.031	-0.237	0	-0.017	0.067		10.706	0.026	0.321	0.004	0.037	-0.036
								10.707	-0.013	0.364	-0.031	-0.06	0.014		10.707	-0.031	-0.328	-0.028	-0.103	0.039		10.707	0.026	0.351	0.004	0.037	-0.036
								10.708	-0.013	0.425	-0.003	0.026	-0.014		10.708	0.028	-0.297	0.083	0.041	0.011		10.708	-0.003	0.291	-0.024	-0.05	0.02
								10.709	0.016	0.425	0.025	-0.003	0.014		10.709	0.028	-0.297	0.027	0.041	-0.046		10.709	0.026	0.351	0.004	-0.05	0.048
								10.71	0.016	0.394	-0.031	-0.003	-0.07		10.71	-0.002	-0.267	0.027	-0.017	-0.046		10.71	0.026	0.321	0.004	0.008	0.02
								10.711	0.046	0.425	-0.003	0.055	-0.014		10.711	-0.002	-0.267	0.027	0.012	-0.018		10.711	0.085	0.351	0.032	0.037	-0.008
								10.712	-0.043	0.394	0.025	-0.003	0.043		10.712	-0.031	-0.388	-0.028	-0.017	-0.102		10.712	0.026	0.382	-0.024	0.037	-0.036
								10.713	-0.072	0.334	-0.003	0.026	0.071		10.713	-0.002	-0.267	0.027	-0.017	0.067		10.713	-0.033	0.291	0.004	0.008	-0.008
								10.714	0.075	0.455	0.08	0.055	0.071		10.714	-0.09	-0.328	-0.056	-0.103	0.039		10.714	0.026	0.351	0.059	0.065	0.02
								10.715	0.016	0.364	-0.031	-0.003	0.043		10.715	-0.09	-0.358	-0.056	-0.074	0.011		10.715	0.026	0.382	0.032	0.008	-0.008
								10.716	-0.043	0.364	-0.003	-0.06	0.014		10.716	-0.031	-0.297	0	-0.017	-0.046		10.716	-0.062	0.261	-0.052	-0.05	0.02
								10.717	-0.072	0.364	0.025	-0.003	-0.014		10.717	0.028	-0.267	-0.028	-0.017	-0.018		10.717	-0.062	0.261	-0.079	-0.05	-0.036
								10.718	0.016	0.455	0.025	0.026	-0.014		10.718	-0.002	-0.328	-0.028	0.012	-0.018		10.718	-0.003	0.321	0.032	0.008	0.02
								10.719	0.016	0.394	0.025	0.055	-0.014		10.719	-0.031	-0.388	0	-0.074	0.067		10.719	-0.003	0.351	0.032	0.037	-0.008
								10.72	-0.013	0.394	-0.003	-0.003	0.071		10.72	0.028	-0.267	0.027	0.012	-0.018		10.72	-0.003	0.321	0.004	0.008	0.02
								10.721	-0.013	0.425	0.025	0.026	-0.014		10.721	0.028	-0.267	0.027	0.041	0.011		10.721	0.026	0.291	0.004	0.008	0.02
								10.722	-0.043	0.364	-0.031	0.026	0.014		10.722	-0.031	-0.358	-0.028	-0.017	-0.018		10.722	-0.033	0.291	0.004	0.037	0.077
								10.723	0.046	0.425	0.025	0.112	-0.014		10.723	-0.119	-0.388	-0.084	-0.074	0.011		10.723	-0.033	0.291	-0.024	-0.05	0.02
								10.724	0.016	0.455	0.025	0.026	-0.099		10.724	-0.119	-0.449	-0.056	-0.16	0.039		10.724	-0.15	0.23	-0.079	-0.107	0.02
								10.725	-0.013	0.334	-0.003	0.026	-0.014		10.725	-0.002	-0.328	-0.028	-0.017	0.011		10.725	-0.033	0.261	-0.024	-0.05	-0.093
								10.726	-0.013	0.425	-0.003	-0.003	0.014		10.726	-0.031	-0.358	-0.028	-0.045	0.039		10.726	0.026	0.321	0.004	0.008	-0.008
								10.727	-0.013	0.425	-0.003	0.026	0.043		10.727	-0.031	-0.358	-0.028	-0.074	0.039		10.727	-0.033	0.382	0.004	0.008	-0.036
								10.728	-0.043	0.364	0.025	-0.003	-0.014		10.728	-0.002	-0.358	-0.028	-0.045	0.011		10.728	0.026	0.351	0.004	0.065	0.02
								10.729	-0.043	0.334	-0.086	-0.003	-0.042		10.729	-0.002	-0.297	0.027	0.012	-0.018		10.729	-0.033	0.351	0.004	0.008	0.077
								10.73	-0.013	0.364	0.025	0.026	-0.042		10.73	-0.061	-0.328	-0.028	-0.017	-0.018		10.73	0.026	0.351	0.004	-0.021	0.048
								10.731	0.046	0.425	-0.003	-0.003	-0.014		10.731	-0.061	-0.358	-0.028	-0.074	-0.018		10.731	-0.033	0.291	-0.052	0.008	-0.008
								10.732	0.046	0.455	0.08	0.055	0.014		10.732	-0.031	-0.297	0.027	0.012	0.039		10.732	0.026	0.321	-0.024	0.065	-0.036
								10.733	-0.013	0.394	-0.003	0.055	0.043		10.733	-0.002	-0.328	-0.028	0.041	0.011		10.733	-0.033	0.23	-0.024	-0.05	0.02
								10.734	0.075	0.425	0.052	0.084	0.071		10.734	-0.002	-0.297	-0.056	-0.017	0.067		10.734	-0.003	0.321	0.004	-0.021	-0.008
								10.735	-0.013	0.364	0.025	0.055	0.043		10.735	0.028	-0.267	0	-0.017	-0.046		10.735	0.026	0.382	0.004	0.037	0.02
								10.736	0.046	0.455	0.025	0.055	-0.014		10.736	0.057	-0.267	0.027	0.041	0.011		10.736	0.026	0.351	0.032	0.037	0.048
								10.737	-0.013	0.364	-0.003	0.026	-0.042		10.737	-0.002	-0.297	0.027	-0.017	0.011		10.737	-0.033	0.412	0.004	0.037	-0.008
								10.738	0.016	0.364	-0.003	0.026	-0.042		10.738	0.028	-0.297	0.027	-0.017	0.011		10.738	-0.003	0.351	0.004	0.008	-0.065
								10.739	0.016	0.394	0.025	0.055	0.014		10.739	-0.002	-0.297	0.027	0.041	0.039		10.739	-0.033	0.291	0.004	-0.021	-0.008
								10.74	0.016	0.394	0.052	0.055	-0.014		10.74	-0.031	-0.358	-0.028	-0.045	-0.046		10.74	-0.033	0.291	0.004	0.008	0.02
								10.741	0.016	0.394	0.052	0.055	0.014		10.741	0.028	-0.267	0.027	0.041	-0.046		10.741	0.056	0.382	0.032	0.037	0.048
								10.742	-0.043	0.364	-0.003	-0.003	-0.014		10.742	0.057	-0.207	0.055	0.098	-0.074		10.742	0.085	0.351	0.032	0.037	0.02
								10.743	-0.013	0.334	-0.003	-0.003	-0.042		10.743	0.028	-0.267	0.027	0.041	0.011		10.743	-0.033	0.291	-0.024	-0.05	-0.036
								10.744	-0.013	0.334	-0.031	-0.003	0.014		10.744	0.028	-0.297	0.027	0.012	0.011		10.744	0.026	0.351	0.032	0.037	-0.065
								10.745	-0.043	0.334	-0.031	-0.032	-0.014		10.745	-0.031	-0.328	-0.028	-0.074	0.067		10.745	-0.003	0.382	0.032	0.008	-0.036
								10.746	0.075	0.455	0.052	0.026	0.043		10.746	-0.002	-0.267	0	-0.017	0.039		10.746	-0.033	0.321	0.004	-0.05	-0.036
								10.747	-0.072	0.334	-0.031	-0.003	-0.042		10.747	-0.031	-0.297	-0.028	-0.017	0.011		10.747	0.026	0.321	0.032	-0.021	-0.036
								10.748	0.134	0.515	0.136	0.112	0.043		10.748	0.145	-0.237	0.138	0.041	-0.046		10.748	-0.033	0.291	0.004	0.008	0.02
								10.749	0.016	0.364	0.025	0.055	-0.07		10.749	-0.031	-0.358	-0.056	-0.017	-0.046		10.749	0.114	0.473	0.115	0.123	-0.036
								10.75	-0.043	0.334	-0.003	-0.003	-0.07		10.75	0.028	-0.267	0.027	0.07	-0.018		10.75	0.026	0.351	0.032	0.008	0.02
								10.751	-0.013	0.364	-0.031	-0.032	0.014		10.751	0.057	-0.176	0.055	0.098	-0.018		10.751	-0.033	0.321	0.032	0.008	-0.008
								10.752	-0.072	0.334	-0.031	-0.003	0.071		10.752	0.087	-0.237	0.11	0.127	0.011		10.752	-0.003	0.261	-0.052	-0.05	-0.036
								10.753	0.016	0.425	0.025	0.055	0.043		10.753	-0.002	-0.237	0.055	0.041	0.011		10.753	-0.003	0.382	0.032	0.037	-0.008
								10.754	0.016	0.425	0.025	-0.003	0.014		10.754	-0.031	-0.328	-0.028	-0.074	0.011		10.754	-0.003	0.291	0.004	-0.021	0.02
								10.755	-0.013	0.394	-0.031	-0.003	-0.014		10.755	0.028	-0.267	0.027	0.041	0.011		10.755	-0.18	0.109	-0.163	-0.193	0.02
								10.756	-0.013	0.364	-0.031	-0.003	-0.014		10.756	-0.002	-0.267	0	-0.017	0.039		10.756	-0.062	0.261	-0.079	-0.05	0.02
								10.757	0.016	0.455	0.08	0.055	-0.014		10.757	-0.002	-0.237	-0.028	-0.017	0.011		10.757	0.056	0.351	0.004	0.037	-0.036
								10.758	-0.013	0.425	0.025	0.026	-0.014		10.758	0.057	-0.237	0.083	0.098	0.067		10.758	0.026	0.382	0.004	0.065	-0.036
								10.759	-0.072	0.334	-0.058	-0.032	0.043		10.759	0.028	-0.237	0.055	0.07	-0.018		10.759	0.026	0.291	0.004	-0.078	-0.008
								10.76	0.075	0.425	0.08	0.112	0.043		10.76	0.028	-0.237	0.027	0.012	0.011		10.76	0.026	0.321	0.004	0.037	0.077
								10.761	0.016	0.394	0.025	0.026	-0.014		10.761	-0.002	-0.297	0.027	-0.074	-0.018		10.761	-0.003	0.321	0.032	0.037	0.048
								10.762	0.016	0.425	0.025	0.055	0.014		10.762	-0.119	-0.419	-0.056	-0.103	-0.018		10.762	0.026	0.351	0.004	0.094	0.02
								10.763	-0.013	0.364	-0.058	-0.003	-0.014		10.763	-0.002	-0.328	0.055	-0.074	-0.046		10.763	-0.033	0.321	-0.024	-0.021	0.048
								10.764	-0.013	0.455	-0.003	-0.003	-0.014		10.764	0.028	-0.297	0.027	0.041	0.011		10.764	-0.033	0.321	0.004	0.008	-0.008
								10.765	-0.013	0.425	0.025	0.055	0.043		10.765	-0.031	-0.297	-0.028	-0.017	0.011		10.765	-0.092	0.23	-0.079	-0.05	-0.036
								10.766	-0.043	0.394	0.052	0.026	0.043		10.766	-0.061	-0.297	0	-0.017	0.039		10.766	-0.033	0.321	-0.024	0.008	0.02
								10.767	-0.072	0.334	-0.031	-0.003	0.014		10.767	0.028	-0.237	0.027	0.012	-0.018		10.767	0.026	0.351	0.032	0.008	0.077
								10.768	-0.043	0.394	0.025	0.055	-0.07		10.768	-0.002	-0.267	0	0.041	-0.018		10.768	-0.033	0.321	0.032	0.008	0.048
								10.769	-0.043	0.394	-0.003	0.055	-0.07		10.769	0.028	-0.328	0.027	-0.017	-0.074		10.769	-0.033	0.291	0.004	-0.021	0.02
								10.77	0.046	0.455	0.08	0.055	-0.07		10.77	-0.002	-0.297	0	-0.045	-0.046		10.77	0.026	0.351	0.004	0.008	-0.008
								10.771	-0.013	0.394	-0.003	0.026	-0.014		10.771	0.028	-0.297	0.027	-0.017	0.067		10.771	0.026	0.261	-0.024	0.008	-0.008
								10.772	-0.101	0.304	-0.058	-0.032	-0.014		10.772	0.087	-0.207	0.055	0.07	0.011		10.772	0.056	0.351	0.004	0.037	-0.008
								10.773	-0.013	0.364	-0.031	-0.032	0.043		10.773	-0.031	-0.267	0	-0.017	-0.018		10.773	0.026	0.321	0.032	-0.021	0.077
								10.774	-0.013	0.364	-0.003	-0.003	-0.014		10.774	0.028	-0.237	0.027	0.07	0.011		10.774	0.026	0.351	-0.024	0.008	0.02
								10.775	-0.043	0.334	-0.003	-0.032	0.043		10.775	-0.002	-0.297	0	0.041	0.011		10.775	0.085	0.442	0.115	0.065	-0.036
								10.776	-0.043	0.425	-0.003	0.026	-0.042		10.776	-0.002	-0.297	-0.028	-0.074	0.011		10.776	0.026	0.351	0.032	0.008	-0.036
								10.777	-0.013	0.425	0.025	-0.003	-0.042		10.777	-0.031	-0.328	-0.028	-0.017	0.039		10.777	-0.033	0.291	0.004	-0.021	-0.008
								10.778	-0.013	0.394	0.08	-0.003	0.014		10.778	-0.002	-0.267	0	0.012	0.067		10.778	-0.033	0.261	0.004	-0.05	-0.036
								10.779	0.046	0.425	0.025	0.055	0.014		10.779	0.028	-0.297	0.027	0.041	0.039		10.779	0.026	0.351	-0.024	0.065	-0.008
								10.78	-0.013	0.364	0.025	0.026	0.014		10.78	-0.002	-0.297	-0.028	0.012	-0.046		10.78	0.085	0.351	0.032	0.037	0.02
								10.781	0.016	0.425	-0.031	-0.003	-0.07		10.781	0.028	-0.267	0.027	0.07	0.011		10.781	-0.003	0.291	-0.024	-0.021	-0.008
								10.782	0.075	0.485	0.08	0.055	-0.014		10.782	-0.002	-0.237	0.027	0.012	0.039		10.782	-0.003	0.351	-0.052	-0.05	0.02
								10.783	-0.013	0.394	0.052	0.055	0.043		10.783	0.087	-0.207	0.083	0.041	0.039		10.783	0.026	0.382	0.032	0.037	-0.036
								10.784	-0.013	0.364	-0.031	-0.003	0.043		10.784	-0.002	-0.388	-0.084	-0.045	0.011		10.784	0.026	0.351	0.004	0.065	0.02
								10.785	0.016	0.334	0.052	-0.003	0.014		10.785	0.028	-0.267	0.027	0.041	0.011		10.785	0.085	0.351	0.087	0.094	-0.008
								10.786	-0.013	0.394	-0.031	-0.003	0.014		10.786	-0.031	-0.358	-0.028	-0.074	0.067		10.786	-0.15	0.14	-0.135	-0.165	-0.065
								10.787	-0.013	0.364	0.025	0.026	-0.07		10.787	-0.002	-0.297	0	0.041	0.011		10.787	-0.003	0.321	-0.024	-0.021	0.02
								10.788	0.016	0.455	0.052	0.026	-0.07		10.788	0.028	-0.237	0.055	0.07	0.011		10.788	0.056	0.412	0.087	0.037	-0.008
								10.789	-0.013	0.364	-0.031	-0.003	-0.042		10.789	0.028	-0.267	0.055	0.041	-0.018		10.789	0.026	0.291	0.004	0.037	-0.093
								10.79	-0.043	0.334	-0.031	-0.06	-0.042		10.79	0.057	-0.207	0.083	0.07	0.067		10.79	0.026	0.321	0.004	0.037	0.048
								10.791	-0.013	0.364	-0.003	0.026	-0.014		10.791	-0.031	-0.328	0	-0.017	0.011		10.791	0.026	0.351	0.032	0.008	-0.008
								10.792	0.046	0.485	0.108	0.112	-0.014		10.792	-0.031	-0.328	-0.084	-0.017	-0.018		10.792	0.026	0.382	0.004	0.037	-0.008
								10.793	-0.043	0.394	0.025	-0.003	-0.042		10.793	-0.178	-0.419	-0.139	-0.132	-0.074		10.793	-0.033	0.261	-0.024	-0.021	0.02
								10.794	-0.013	0.394	-0.003	0.055	-0.07		10.794	-0.031	-0.297	0	-0.017	-0.046		10.794	-0.003	0.261	-0.052	-0.05	-0.008
								10.795	0.046	0.425	0.052	0.055	0.014		10.795	-0.002	-0.328	-0.028	-0.045	-0.018		10.795	0.056	0.382	0.087	0.008	-0.008
								10.796	0.016	0.455	0.052	0.026	-0.014		10.796	-0.061	-0.297	-0.028	0.012	0.011		10.796	-0.033	0.321	-0.024	0.008	-0.065
								10.797	0.016	0.425	-0.003	0.055	0.043		10.797	0.028	-0.237	0.027	0.07	0.039		10.797	0.026	0.321	0.059	0.037	-0.065
								10.798	-0.072	0.364	-0.031	-0.06	-0.014		10.798	0.087	-0.237	0.055	0.041	0.039		10.798	0.056	0.382	0.087	0.037	-0.008
								10.799	-0.013	0.364	-0.031	-0.032	-0.014		10.799	-0.031	-0.267	-0.028	-0.017	-0.018		10.799	-0.062	0.261	-0.024	0.008	-0.036
								10.8	0.075	0.425	0.052	0.055	-0.042		10.8	-0.061	-0.328	-0.056	-0.017	-0.046		10.8	-0.033	0.321	0.004	0.037	0.048
								10.801	-0.013	0.304	-0.031	-0.003	-0.07		10.801	-0.002	-0.328	-0.028	0.041	-0.074		10.801	-0.033	0.321	-0.052	-0.05	-0.036
								10.802	-0.013	0.364	-0.031	-0.003	-0.042		10.802	-0.002	-0.207	0	0.041	-0.074		10.802	0.026	0.321	0.032	0.008	-0.036
								10.803	-0.013	0.364	-0.031	-0.003	0.014		10.803	0.028	-0.267	0	0.041	-0.046		10.803	-0.003	0.321	-0.024	-0.05	-0.036
								10.804	0.016	0.425	0.08	0.055	0.014		10.804	0.028	-0.297	0.027	-0.017	0.011		10.804	-0.003	0.321	0.004	0.008	-0.065
								10.805	0.016	0.364	-0.003	-0.032	0.014		10.805	0.028	-0.267	0.027	0.041	-0.018		10.805	0.085	0.412	0.087	0.123	0.02
								10.806	-0.013	0.364	-0.058	-0.032	0.014		10.806	0.057	-0.267	0.083	0.041	0.011		10.806	0.026	0.351	0.004	0.065	-0.008
								10.807	-0.013	0.364	-0.003	-0.003	-0.042		10.807	0.057	-0.297	0.027	-0.017	-0.046		10.807	-0.033	0.351	-0.024	0.037	-0.008
								10.808	0.016	0.425	0.08	0.026	-0.07		10.808	0.028	-0.267	-0.028	0.012	-0.018		10.808	-0.033	0.321	-0.024	-0.05	-0.008
								10.809	0.016	0.364	-0.003	0.026	-0.042		10.809	-0.061	-0.297	0	-0.045	0.039		10.809	0.026	0.321	0.032	0.037	-0.093
								10.81	-0.013	0.364	0.025	0.055	0.071		10.81	0.028	-0.237	0	0.07	-0.018		10.81	-0.003	0.351	0.004	0.008	-0.008
								10.811	-0.043	0.364	-0.031	-0.003	0.043		10.811	0.057	-0.237	0.055	0.07	0.011		10.811	0.085	0.442	0.032	0.094	0.048
								10.812	-0.072	0.334	-0.031	-0.003	-0.014		10.812	-0.031	-0.297	0	0.012	0.011		10.812	-0.003	0.291	-0.024	-0.05	0.048
								10.813	0.016	0.364	0.025	0.026	0.014		10.813	-0.002	-0.358	-0.028	0.012	0.011		10.813	-0.033	0.321	-0.024	0.008	0.048
								10.814	-0.013	0.364	0.025	-0.003	0.014		10.814	-0.002	-0.267	0.027	0.041	-0.046		10.814	0.085	0.351	0.004	0.065	-0.008
								10.815	0.016	0.364	-0.003	0.026	-0.014		10.815	-0.002	-0.297	0.027	0.07	0.011		10.815	0.026	0.412	0.032	0.065	-0.036
								10.816	0.016	0.364	-0.003	0.055	0.071		10.816	0.175	-0.116	0.166	0.156	0.095		10.816	-0.033	0.351	-0.024	0.037	-0.008
								10.817	0.016	0.425	0.025	0.055	0.043		10.817	0.028	-0.267	0	0.041	0.039		10.817	-0.033	0.261	0.004	0.008	0.02
								10.818	0.046	0.485	0.08	0.084	-0.042		10.818	-0.002	-0.328	0	-0.017	0.039		10.818	-0.033	0.412	0.032	0.008	0.02
								10.819	0.046	0.455	0.052	0.055	-0.014		10.819	-0.061	-0.328	-0.028	-0.017	-0.018		10.819	0.085	0.382	0.032	0.065	0.048
								10.82	-0.072	0.364	-0.086	-0.06	-0.014		10.82	0.028	-0.237	0.027	0.07	-0.018		10.82	0.026	0.321	-0.024	-0.05	0.02
								10.821	0.046	0.455	0.052	0.055	-0.042		10.821	-0.002	-0.267	0.027	0.012	-0.018		10.821	-0.033	0.321	0.032	0.008	0.048
								10.822	-0.043	0.304	-0.031	-0.032	0.014		10.822	-0.002	-0.328	-0.028	-0.017	0.039		10.822	-0.033	0.351	0.004	-0.021	-0.036
								10.823	0.016	0.425	0.025	0.055	0.071		10.823	-0.031	-0.328	-0.028	0.041	0.039		10.823	-0.033	0.261	0.004	-0.021	0.02
								10.824	-0.072	0.334	-0.058	-0.06	0.014		10.824	-0.002	-0.328	0.027	0.041	0.067		10.824	-0.033	0.291	0.004	-0.05	0.02
								10.825	0.016	0.364	-0.003	0.055	0.043		10.825	0.028	-0.267	0	0.041	-0.018		10.825	-0.15	0.261	-0.107	-0.05	-0.008
								10.826	-0.043	0.334	-0.003	0.026	-0.014		10.826	0.028	-0.237	0.055	0.012	0.011		10.826	-0.033	0.351	0.004	-0.021	-0.121
								10.827	-0.013	0.394	0.052	0.055	-0.014		10.827	0.028	-0.237	0.055	0.012	0.011		10.827	-0.033	0.351	0.087	0.008	0.048
								10.828	-0.013	0.364	-0.003	-0.003	-0.042		10.828	0.028	-0.237	0.083	0.041	0.039		10.828	0.085	0.442	0.142	0.094	-0.008
								10.829	-0.072	0.364	-0.003	-0.032	0.043		10.829	-0.031	-0.267	-0.028	0.012	0.039		10.829	0.026	0.382	-0.024	0.008	-0.036
								10.83	0.016	0.394	0.025	0.055	0.014		10.83	-0.002	-0.328	-0.084	-0.045	-0.018		10.83	0.026	0.351	0.032	0.037	-0.008
								10.831	-0.072	0.394	-0.003	-0.003	-0.014		10.831	0.028	-0.297	-0.028	0.041	0.011		10.831	-0.003	0.321	-0.024	0.008	0.077
								10.832	0.016	0.394	0.025	0.055	-0.042		10.832	0.028	-0.237	0	0.07	-0.046		10.832	0.085	0.321	0.087	0.065	0.048
								10.833	-0.013	0.364	-0.031	-0.003	-0.042		10.833	-0.002	-0.358	0	0.041	-0.018		10.833	-0.033	0.291	-0.024	-0.021	-0.008
								10.834	0.105	0.425	0.052	0.112	-0.014		10.834	-0.002	-0.297	0.027	-0.017	-0.018		10.834	-0.003	0.321	0.032	0.008	-0.008
								10.835	0.016	0.394	0.025	-0.003	0.043		10.835	-0.061	-0.267	-0.028	0.041	0.067		10.835	0.026	0.351	0.032	0.008	-0.008
								10.836	-0.013	0.394	-0.003	0.026	0.014		10.836	0.116	-0.146	0.138	0.156	0.039		10.836	-0.033	0.261	-0.052	-0.021	0.02
								10.837	-0.013	0.364	-0.058	-0.06	-0.042		10.837	0.028	-0.237	0.027	0.041	0.039		10.837	0.026	0.351	0.004	0.037	-0.008
								10.838	-0.013	0.334	-0.031	-0.003	-0.042		10.838	-0.002	-0.388	-0.028	-0.074	-0.046		10.838	-0.033	0.291	-0.079	-0.05	-0.036
								10.839	-0.013	0.425	-0.003	-0.003	-0.099		10.839	-0.119	-0.358	-0.056	-0.074	-0.018		10.839	0.026	0.291	-0.024	-0.05	-0.036
								10.84	-0.013	0.425	0.052	0.026	-0.042		10.84	0.028	-0.297	-0.028	0.041	-0.018		10.84	-0.033	0.321	-0.024	0.008	0.02
								10.841	0.016	0.394	0.025	0.026	0.043		10.841	0.028	-0.237	0.027	0.041	0.011		10.841	0.026	0.351	-0.024	0.008	-0.036
								10.842	0.016	0.364	0.025	-0.003	0.043		10.842	0.028	-0.267	0	0.041	0.011		10.842	-0.033	0.291	-0.024	0.037	-0.008
								10.843	0.016	0.425	0.025	0.084	0.014		10.843	0.028	-0.267	0	-0.017	0.011		10.843	-0.062	0.261	-0.024	-0.05	-0.008
								10.844	-0.043	0.394	-0.058	-0.032	-0.014		10.844	-0.031	-0.267	-0.028	-0.045	-0.018		10.844	0.085	0.412	0.059	0.008	0.02
								10.845	-0.072	0.273	-0.086	-0.06	-0.127		10.845	-0.002	-0.267	0	0.041	-0.018		10.845	0.026	0.351	0.032	0.008	-0.008
								10.846	-0.043	0.334	-0.031	-0.003	-0.014		10.846	-0.061	-0.328	-0.028	0.012	-0.074		10.846	-0.003	0.321	-0.024	0.008	-0.036
								10.847	-0.013	0.364	-0.003	-0.032	0.014		10.847	-0.061	-0.328	-0.056	-0.017	-0.018		10.847	-0.033	0.291	0.004	-0.05	-0.093
								10.848	-0.013	0.394	0.025	0.026	-0.014		10.848	-0.061	-0.297	0	-0.017	0.039		10.848	0.085	0.351	0.087	0.094	-0.036
								10.849	0.016	0.364	-0.003	0.055	-0.014		10.849	-0.002	-0.207	0	0.098	0.011		10.849	0.026	0.382	0.059	0.065	-0.008
								10.85	0.016	0.364	-0.031	0.026	-0.042		10.85	0.028	-0.237	0.027	0.07	-0.018		10.85	0.026	0.321	0.004	0.008	-0.008
								10.851	-0.043	0.364	-0.031	-0.032	-0.014		10.851	-0.031	-0.297	0	-0.017	-0.074		10.851	-0.033	0.291	0.004	-0.021	-0.008
								10.852	-0.072	0.304	-0.058	-0.003	-0.07		10.852	-0.061	-0.358	-0.028	-0.017	-0.046		10.852	-0.092	0.261	-0.107	-0.078	-0.008
								10.853	0.016	0.425	0.052	0.026	-0.014		10.853	-0.119	-0.419	-0.139	-0.132	-0.046		10.853	0.026	0.382	0.032	0.037	0.02
								10.854	-0.043	0.364	-0.031	-0.032	0.043		10.854	-0.09	-0.328	-0.028	-0.074	0.039		10.854	-0.003	0.321	0.059	-0.021	-0.065
								10.855	0.016	0.394	0.052	0.026	0.014		10.855	-0.002	-0.297	0.027	-0.017	0.011		10.855	-0.033	0.321	-0.024	-0.078	-0.008
								10.856	-0.013	0.394	0.025	-0.003	0.014		10.856	-0.061	-0.328	-0.028	-0.074	0.011		10.856	-0.033	0.291	0.004	-0.021	-0.008
								10.857	0.016	0.425	0.025	0.055	-0.014		10.857	-0.002	-0.267	0	0.07	-0.046		10.857	0.056	0.351	0.032	0.037	0.048
								10.858	-0.072	0.364	-0.031	-0.003	-0.042		10.858	0.028	-0.267	0	0.07	-0.046		10.858	0.026	0.412	0.059	0.065	-0.008
								10.859	-0.072	0.364	-0.058	-0.003	-0.014		10.859	0.145	-0.176	0.166	0.156	0.039		10.859	-0.003	0.291	0.004	0.008	-0.008
								10.86	-0.043	0.334	-0.031	0.026	-0.014		10.86	-0.002	-0.328	0.027	0.041	-0.046		10.86	-0.003	0.291	-0.052	-0.021	0.02
								10.861	-0.013	0.394	-0.031	-0.003	0.043		10.861	-0.002	-0.388	-0.084	-0.017	-0.046		10.861	0.026	0.382	-0.024	0.037	0.02
								10.862	-0.013	0.364	-0.003	-0.003	0.043		10.862	-0.002	-0.297	0.027	0.07	0.039		10.862	0.026	0.321	0.004	0.008	-0.008
								10.863	-0.072	0.364	-0.114	-0.06	0.014		10.863	-0.002	-0.297	0	0.07	-0.018		10.863	-0.062	0.261	-0.024	-0.021	0.048
								10.864	-0.013	0.425	-0.031	-0.003	-0.014		10.864	-0.002	-0.297	-0.028	0.041	-0.074		10.864	-0.033	0.291	-0.024	-0.021	0.077
								10.865	0.046	0.425	0.025	0.055	-0.014		10.865	0.028	-0.328	-0.028	-0.017	-0.018		10.865	-0.003	0.351	0.032	0.037	0.02
								10.866	0.016	0.394	-0.003	0.055	-0.014		10.866	-0.002	-0.297	-0.028	0.041	0.039		10.866	0.026	0.351	0.004	0.008	0.02
								10.867	-0.043	0.364	-0.031	-0.003	-0.014		10.867	0.028	-0.267	0.055	0.098	0.067		10.867	0.026	0.412	0.087	0.065	-0.036
								10.868	-0.043	0.334	-0.003	-0.06	0.014		10.868	-0.031	-0.328	-0.028	0.041	0.011		10.868	0.026	0.321	0.032	0.008	-0.008
								10.869	-0.013	0.364	0.025	-0.003	0.014		10.869	0.087	-0.176	0.083	0.127	0.011		10.869	-0.003	0.351	-0.024	0.008	0.048
								10.87	0.075	0.455	0.052	0.055	-0.042		10.87	0.057	-0.297	0.027	0.041	-0.074		10.87	0.026	0.442	0.059	0.037	-0.008
								10.871	0.016	0.364	-0.003	-0.003	-0.042		10.871	-0.002	-0.328	0.055	0.041	-0.018		10.871	-0.003	0.321	-0.024	0.037	0.048
								10.872	0.016	0.394	0.025	0.026	-0.014		10.872	-0.002	-0.328	-0.028	-0.017	-0.018		10.872	0.056	0.382	0.004	0.008	0.02
								10.873	-0.013	0.334	-0.031	-0.032	0.043		10.873	-0.061	-0.328	-0.028	-0.045	0.067		10.873	-0.033	0.321	-0.024	-0.05	-0.036
								10.874	-0.013	0.394	-0.003	-0.003	0.043		10.874	-0.002	-0.267	0.027	0.041	0.039		10.874	0.026	0.382	0.087	0.037	-0.008
								10.875	-0.013	0.364	-0.031	-0.003	0.043		10.875	-0.002	-0.297	0	0.098	0.011		10.875	0.026	0.382	0.059	0.037	-0.008
								10.876	-0.013	0.425	-0.003	-0.003	0.043		10.876	-0.002	-0.297	0	0.012	0.039		10.876	-0.033	0.351	0.004	0.037	0.077
								10.877	0.016	0.425	0.025	0.055	-0.042		10.877	-0.031	-0.358	-0.028	0.012	-0.018		10.877	-0.003	0.291	-0.024	0.008	0.02
								10.878	-0.013	0.394	0.025	0.055	0.014		10.878	-0.002	-0.297	0.027	0.041	0.011		10.878	0.026	0.321	0.004	0.008	0.02
								10.879	0.016	0.425	0.025	0.026	-0.014		10.879	0.057	-0.267	0.055	0.127	-0.046		10.879	-0.033	0.321	-0.024	0.008	-0.008
								10.88	-0.043	0.425	-0.031	-0.003	0.014		10.88	-0.061	-0.328	0	0.012	0.039		10.88	0.026	0.321	0.032	0.037	-0.008
								10.881	-0.013	0.364	-0.031	-0.032	0.014		10.881	-0.031	-0.328	-0.028	0.041	0.039		10.881	0.026	0.321	0.032	0.008	0.02
								10.882	-0.101	0.304	-0.058	-0.089	0.014		10.882	-0.031	-0.328	-0.028	0.041	0.011		10.882	-0.033	0.321	-0.024	0.008	-0.008
								10.883	-0.013	0.394	0.025	-0.003	0.043		10.883	0.057	-0.267	0.027	0.098	-0.046		10.883	0.026	0.412	0.032	0.037	0.077
								10.884	-0.013	0.394	-0.031	-0.032	-0.014		10.884	-0.002	-0.328	-0.028	0.041	-0.018		10.884	0.026	0.382	0.004	0.094	-0.008
								10.885	-0.043	0.334	-0.058	-0.003	0.014		10.885	-0.002	-0.267	-0.028	0.041	0.011		10.885	-0.121	0.17	-0.135	-0.107	-0.008
								10.886	-0.013	0.334	-0.003	-0.003	-0.07		10.886	-0.002	-0.328	-0.028	0.012	0.011		10.886	-0.033	0.291	-0.052	-0.021	-0.093
								10.887	0.016	0.394	0.025	0.055	0.014		10.887	-0.002	-0.328	-0.028	0.098	0.039		10.887	-0.033	0.291	-0.024	0.008	-0.008
								10.888	0.016	0.455	0.025	0.055	0.014		10.888	-0.002	-0.358	-0.028	0.012	0.039		10.888	0.056	0.382	0.059	0.065	-0.008
								10.889	-0.072	0.334	0.025	-0.032	-0.014		10.889	-0.002	-0.237	0.027	0.098	0.039		10.889	0.026	0.351	-0.024	0.008	-0.008
								10.89	-0.043	0.304	-0.031	-0.06	-0.07		10.89	-0.031	-0.267	0.027	0.041	-0.046		10.89	0.056	0.321	0.059	0.008	-0.008
								10.891	-0.013	0.364	-0.003	-0.003	-0.042		10.891	-0.002	-0.328	-0.028	-0.017	-0.046		10.891	-0.003	0.291	0.032	-0.05	-0.008
								10.892	0.046	0.455	0.025	0.026	-0.014		10.892	0.028	-0.267	0.027	0.07	-0.018		10.892	-0.033	0.351	0.004	0.008	-0.065
								10.893	0.016	0.394	0.025	0.084	0.014		10.893	0.028	-0.237	0.027	0.041	0.011		10.893	-0.003	0.382	-0.024	-0.05	-0.036
								10.894	-0.043	0.394	-0.031	-0.06	0.014		10.894	-0.002	-0.267	0.027	0.041	0.011		10.894	-0.033	0.23	-0.024	-0.05	-0.008
								10.895	-0.013	0.364	0.025	-0.003	0.014		10.895	0.028	-0.328	-0.028	0.041	-0.018		10.895	-0.003	0.321	0.032	0.008	-0.036
								10.896	-0.013	0.364	-0.031	-0.032	0.014		10.896	0.087	-0.297	0.027	0.098	-0.046		10.896	-0.003	0.291	0.032	0.008	-0.036
								10.897	-0.131	0.304	-0.058	-0.089	-0.014		10.897	0.087	-0.207	0.11	0.098	-0.046		10.897	0.026	0.351	0.032	0.037	-0.008
								10.898	-0.072	0.334	-0.058	-0.06	-0.042		10.898	-0.031	-0.297	0	0.041	-0.046		10.898	-0.033	0.321	-0.024	0.008	-0.008
								10.899	-0.013	0.364	-0.031	-0.032	-0.042		10.899	-0.119	-0.449	-0.111	-0.045	-0.018		10.899	-0.033	0.321	0.004	0.008	-0.036
								10.9	0.016	0.394	-0.003	-0.003	0.043		10.9	-0.061	-0.388	-0.056	0.041	-0.018		10.9	0.085	0.442	0.087	0.094	-0.008
								10.901	-0.013	0.394	-0.003	0.026	-0.042		10.901	-0.002	-0.267	0.055	0.041	0.011		10.901	-0.003	0.291	0.032	0.008	-0.008
								10.902	0.046	0.425	-0.003	0.026	0.014		10.902	0.028	-0.297	0.027	0.041	-0.018		10.902	0.026	0.351	0.004	0.037	0.02
								10.903	-0.013	0.364	-0.058	-0.06	-0.099		10.903	0.087	-0.207	0.083	0.127	-0.018		10.903	-0.003	0.291	-0.024	0.008	0.02
								10.904	-0.043	0.364	-0.003	-0.032	0.014		10.904	-0.002	-0.237	0.027	0.098	-0.018		10.904	0.026	0.321	0.004	0.037	-0.008
								10.905	-0.013	0.364	-0.031	-0.032	-0.042		10.905	0.057	-0.267	0	0.07	-0.018		10.905	0.026	0.351	0.059	0.037	-0.065
								10.906	-0.043	0.364	-0.031	-0.032	0.071		10.906	0.028	-0.297	-0.028	0.07	0.067		10.906	-0.003	0.291	0.004	0.008	-0.036
								10.907	-0.072	0.364	-0.031	-0.003	0.071		10.907	0.028	-0.267	0	0.07	0.039		10.907	0.026	0.321	-0.024	0.008	-0.008
								10.908	-0.013	0.364	-0.003	-0.032	0.014		10.908	-0.002	-0.267	0.027	0.012	0.011		10.908	-0.003	0.321	-0.024	0.008	0.048
								10.909	-0.013	0.425	-0.003	-0.003	-0.014		10.909	-0.119	-0.419	-0.139	-0.017	-0.102		10.909	0.026	0.351	0.032	0.065	-0.008
								10.91	-0.013	0.394	-0.003	-0.032	-0.014		10.91	-0.002	-0.358	-0.056	-0.017	-0.046		10.91	-0.062	0.261	-0.107	-0.05	0.02
								10.911	-0.013	0.334	-0.003	0.026	-0.014		10.911	0.028	-0.237	-0.028	0.07	-0.074		10.911	-0.003	0.291	-0.079	0.037	-0.008
								10.912	-0.043	0.364	-0.031	0.026	0.043		10.912	-0.031	-0.297	-0.056	-0.017	0.011		10.912	0.085	0.351	0.032	0.065	0.048
								10.913	-0.013	0.364	-0.031	-0.003	0.014		10.913	0.057	-0.267	0.027	0.098	0.011		10.913	0.085	0.382	0.032	0.037	0.02
								10.914	-0.043	0.364	-0.031	-0.06	0.043		10.914	-0.031	-0.297	0.027	0.041	0.067		10.914	0.026	0.412	0.059	0.065	-0.008
								10.915	0.016	0.364	-0.031	-0.032	0.014		10.915	-0.061	-0.328	-0.056	0.012	0.011		10.915	-0.033	0.291	0.004	-0.021	0.02
								10.916	0.016	0.304	-0.031	-0.032	-0.042		10.916	-0.002	-0.297	0.027	0.041	0.039		10.916	-0.033	0.321	-0.024	0.008	0.02
								10.917	-0.043	0.364	-0.031	-0.06	-0.014		10.917	-0.002	-0.297	-0.028	0.041	-0.018		10.917	-0.003	0.321	-0.079	0.008	-0.008
								10.918	0.016	0.425	0.025	-0.003	0.014		10.918	0.057	-0.267	0.027	0.098	0.039		10.918	0.026	0.382	0.032	0.037	-0.036
								10.919	-0.131	0.243	-0.114	-0.147	0.014		10.919	-0.178	-0.419	-0.111	-0.103	0.039		10.919	-0.003	0.382	0.004	0.008	-0.036
								10.92	-0.043	0.304	-0.058	-0.06	-0.014		10.92	-0.061	-0.328	-0.028	0.041	0.011		10.92	-0.033	0.291	-0.024	0.008	-0.008
								10.921	-0.013	0.364	-0.031	-0.032	-0.042		10.921	-0.002	-0.297	0	0.041	-0.018		10.921	0.026	0.382	0.032	0.037	0.077
								10.922	-0.043	0.334	-0.003	-0.003	-0.07		10.922	-0.002	-0.297	0.027	0.156	-0.046		10.922	0.026	0.382	0.059	0.065	0.048
								10.923	0.016	0.425	0.025	0.026	-0.042		10.923	-0.031	-0.237	0	0.098	0.011		10.923	-0.033	0.351	-0.024	0.037	0.048
								10.924	-0.043	0.364	-0.031	0.026	-0.042		10.924	0.028	-0.328	0	0.041	-0.018		10.924	0.026	0.382	0.115	0.065	-0.008
								10.925	-0.013	0.394	-0.003	0.055	0.043		10.925	-0.031	-0.267	0.027	0.041	0.067		10.925	-0.003	0.291	0.004	0.037	-0.008
								10.926	0.016	0.425	0.025	0.055	0.043		10.926	-0.031	-0.328	0	0.041	0.039		10.926	0.026	0.351	0.059	0.094	-0.036
								10.927	-0.013	0.364	0.025	0.026	0.043		10.927	-0.031	-0.358	-0.056	0.07	-0.046		10.927	-0.033	0.351	-0.024	0.037	-0.008
								10.928	-0.043	0.334	-0.003	-0.003	0.014		10.928	-0.002	-0.328	-0.056	0.098	-0.018		10.928	0.026	0.351	0.004	0.008	0.077
								10.929	-0.101	0.304	-0.086	-0.118	-0.07		10.929	0.087	-0.267	0.055	0.098	0.011		10.929	-0.062	0.291	0.032	-0.021	0.048
								10.93	0.016	0.394	-0.031	0.026	-0.014		10.93	-0.031	-0.328	-0.028	0.041	0.011		10.93	0.056	0.351	0.032	0.037	-0.008
								10.931	-0.043	0.364	-0.003	-0.003	-0.042		10.931	0.028	-0.328	0	0.07	-0.018		10.931	-0.003	0.351	-0.052	-0.021	-0.008
								10.932	0.105	0.485	0.108	0.084	0.014		10.932	0.087	-0.267	0.055	0.156	0.039		10.932	-0.033	0.261	-0.024	0.008	0.02
								10.933	0.016	0.364	-0.003	-0.003	-0.014		10.933	-0.031	-0.328	-0.028	0.041	0.067		10.933	-0.033	0.321	0.032	0.008	-0.008
								10.934	0.016	0.455	0.08	0.055	0.043		10.934	0.028	-0.328	-0.028	0.098	0.011		10.934	-0.033	0.351	-0.052	0.037	0.077
								10.935	0.016	0.425	-0.003	-0.003	-0.014		10.935	0.028	-0.237	0.027	0.098	0.011		10.935	0.114	0.412	0.115	0.065	0.02
								10.936	-0.013	0.334	-0.031	-0.032	-0.014		10.936	0.057	-0.328	0	0.098	0.011		10.936	-0.033	0.321	0.059	0.008	-0.036
								10.937	-0.013	0.364	-0.031	-0.06	-0.07		10.937	-0.061	-0.419	-0.056	-0.017	0.011		10.937	0.026	0.291	0.004	0.008	-0.093
								10.938	-0.013	0.394	-0.031	0.055	-0.014		10.938	-0.002	-0.328	0	0.041	0.067		10.938	-0.003	0.261	0.004	0.008	0.02
								10.939	0.046	0.455	0.052	0.084	-0.014		10.939	0.028	-0.267	0.027	0.041	-0.046		10.939	-0.033	0.291	-0.079	-0.021	-0.065
								10.94	0.016	0.394	0.025	0.026	0.014		10.94	-0.119	-0.419	-0.084	-0.074	0.011		10.94	-0.003	0.321	-0.024	0.008	-0.008
								10.941	-0.101	0.273	-0.114	-0.06	-0.014		10.941	-0.031	-0.328	-0.028	0.012	-0.046		10.941	-0.003	0.351	-0.024	0.037	0.02
								10.942	-0.043	0.364	-0.003	-0.003	-0.014		10.942	-0.061	-0.358	-0.028	0.041	-0.018		10.942	-0.033	0.321	0.004	-0.021	-0.008
								10.943	0.016	0.364	-0.003	-0.06	-0.014		10.943	0.028	-0.267	0.055	0.098	0.011		10.943	-0.003	0.291	0.032	0.008	-0.036
								10.944	0.016	0.364	0.025	-0.003	0.014		10.944	-0.002	-0.297	0.027	0.098	-0.018		10.944	0.026	0.351	0.032	0.037	-0.036
								10.945	-0.043	0.394	-0.003	-0.06	0.043		10.945	-0.061	-0.388	-0.056	0.041	-0.018		10.945	0.026	0.261	0.004	-0.021	-0.008
								10.946	-0.013	0.334	-0.031	0.026	-0.014		10.946	-0.002	-0.267	0	0.156	0.067		10.946	-0.033	0.291	-0.024	-0.021	-0.008
								10.947	-0.013	0.364	-0.058	-0.032	0.014		10.947	-0.09	-0.328	-0.028	0.041	-0.018		10.947	-0.003	0.291	-0.024	0.008	0.02
								10.948	0.046	0.455	0.052	0.084	-0.042		10.948	0.028	-0.297	-0.028	0.098	-0.018		10.948	-0.003	0.291	-0.052	-0.05	0.02
								10.949	0.016	0.394	0.052	-0.032	-0.07		10.949	-0.002	-0.267	0	0.098	-0.018		10.949	-0.033	0.291	0.004	0.037	-0.008
								10.95	-0.043	0.364	-0.003	-0.003	-0.014		10.95	-0.002	-0.328	0	0.07	0.039		10.95	-0.033	0.321	-0.024	0.037	-0.065
								10.951	0.075	0.455	0.08	0.084	0.043		10.951	0.057	-0.297	0.027	0.098	0.011		10.951	-0.062	0.351	0.032	0.008	-0.036
								10.952	-0.072	0.364	-0.003	-0.003	0.014		10.952	0.028	-0.267	0.027	0.098	0.039		10.952	0.026	0.351	0.032	0.037	0.02
								10.953	-0.013	0.364	0.025	0.055	0.014		10.953	0.028	-0.297	0	0.07	0.011		10.953	0.056	0.382	0.059	0.065	0.048
								10.954	-0.013	0.394	-0.031	-0.003	0.014		10.954	-0.031	-0.267	0	0.07	-0.074		10.954	-0.033	0.321	0.032	0.008	0.02
								10.955	0.016	0.425	-0.031	0.026	-0.042		10.955	-0.002	-0.267	-0.028	0.07	0.039		10.955	-0.033	0.291	-0.024	-0.078	0.02
								10.956	0.016	0.394	-0.003	0.026	0.014		10.956	-0.002	-0.358	-0.028	0.041	0.011		10.956	-0.003	0.321	0.004	0.037	-0.008
								10.957	0.105	0.485	0.08	0.055	-0.042		10.957	0.028	-0.237	0.027	0.041	0.095		10.957	0.026	0.382	0.032	0.008	-0.036
								10.958	-0.043	0.364	0.025	-0.003	0.099		10.958	0.028	-0.267	-0.028	0.156	0.067		10.958	0.026	0.382	0.032	0.008	-0.008
								10.959	-0.043	0.364	-0.031	-0.06	0.014		10.959	0.028	-0.297	0.055	0.127	0.067		10.959	-0.062	0.291	-0.079	-0.078	0.02
								10.96	-0.043	0.364	-0.031	-0.003	-0.014		10.96	-0.031	-0.267	0.027	0.098	-0.018		10.96	0.056	0.412	0.059	0.065	0.048
								10.961	0.075	0.425	-0.003	0.084	-0.042		10.961	0.057	-0.237	0.027	0.185	-0.046		10.961	0.056	0.351	0.032	0.037	0.02
								10.962	-0.013	0.425	-0.003	-0.003	-0.042		10.962	-0.002	-0.297	0.027	0.127	-0.046		10.962	0.026	0.321	0.032	0.008	0.02
								10.963	-0.072	0.304	-0.058	-0.032	-0.042		10.963	-0.031	-0.297	-0.028	0.098	0.011		10.963	0.056	0.382	0.087	0.065	0.02
								10.964	-0.013	0.364	-0.003	0.026	0.071		10.964	-0.002	-0.297	0	0.156	0.039		10.964	-0.003	0.321	-0.024	0.008	-0.036
								10.965	-0.013	0.425	0.052	0.026	0.071		10.965	-0.061	-0.328	-0.028	0.098	0.011		10.965	0.026	0.321	0.059	0.008	0.02
								10.966	0.016	0.364	-0.058	-0.003	0.014		10.966	-0.002	-0.328	-0.084	0.041	0.011		10.966	-0.003	0.351	-0.024	0.065	0.02
								10.967	-0.043	0.304	-0.058	-0.032	-0.042		10.967	-0.002	-0.267	-0.056	0.041	0.011		10.967	-0.003	0.291	0.004	0.008	0.02
								10.968	0.016	0.364	-0.058	-0.06	-0.014		10.968	-0.061	-0.328	-0.028	0.012	0.011		10.968	0.026	0.351	0.004	0.008	-0.008
								10.969	0.016	0.425	0.08	0.026	-0.07		10.969	0.057	-0.237	0.083	0.156	0.039		10.969	-0.003	0.321	0.032	0.037	-0.008
								10.97	0.016	0.425	0.025	-0.003	-0.042		10.97	-0.002	-0.328	0	0.098	0.067		10.97	0.026	0.291	0.032	0.008	-0.008
								10.971	0.016	0.364	-0.003	-0.003	0.043		10.971	-0.002	-0.297	-0.028	0.041	0.011		10.971	-0.092	0.23	-0.024	-0.078	0.02
								10.972	0.016	0.364	0.025	-0.003	-0.014		10.972	-0.031	-0.328	0	0.07	-0.018		10.972	-0.092	0.23	-0.079	-0.078	-0.008
								10.973	0.163	0.485	0.108	0.112	0.043		10.973	-0.002	-0.328	0	0.098	-0.074		10.973	-0.003	0.351	0.032	0.065	0.02
								10.974	-0.013	0.394	-0.031	-0.003	-0.042		10.974	0.028	-0.237	0.027	0.156	0.039		10.974	0.026	0.382	0.032	0.008	0.02
								10.975	-0.043	0.364	-0.031	-0.032	0.014		10.975	-0.002	-0.267	0.027	0.156	-0.018		10.975	0.085	0.412	0.087	0.123	0.02
								10.976	-0.043	0.364	-0.031	-0.003	-0.042		10.976	-0.031	-0.267	-0.028	0.156	-0.018		10.976	0.026	0.321	0.059	0.037	-0.065
								10.977	-0.013	0.364	-0.003	0.026	0.043		10.977	-0.002	-0.358	-0.028	0.098	0.124		10.977	-0.003	0.321	0.004	0.008	-0.036
								10.978	0.016	0.394	-0.003	0.055	0.014		10.978	0.087	-0.207	0.083	0.213	0.011		10.978	-0.033	0.291	-0.024	-0.05	-0.008
								10.979	0.016	0.425	0.025	0.055	-0.014		10.979	-0.061	-0.328	0	0.127	-0.018		10.979	-0.003	0.351	0.032	0.037	0.048
								10.98	-0.013	0.364	-0.003	-0.032	-0.042		10.98	-0.061	-0.328	-0.028	0.098	-0.018		10.98	-0.033	0.351	-0.052	0.008	0.02
								10.981	-0.043	0.364	-0.003	0.026	-0.042		10.981	-0.031	-0.267	-0.028	0.127	0.011		10.981	0.026	0.351	0.004	0.065	-0.008
								10.982	-0.072	0.364	-0.031	-0.06	-0.042		10.982	-0.002	-0.237	0	0.127	0.011		10.982	0.026	0.351	0.032	0.008	-0.008
								10.983	0.016	0.455	0.025	-0.003	0.014		10.983	-0.002	-0.237	0.055	0.156	0.011		10.983	0.026	0.382	0.032	0.065	-0.036
								10.984	-0.013	0.364	-0.031	-0.032	-0.014		10.984	-0.031	-0.328	-0.028	0.098	0.039		10.984	-0.033	0.351	-0.024	0.037	-0.008
								10.985	-0.043	0.394	-0.031	-0.003	-0.014		10.985	-0.061	-0.328	-0.056	0.098	0.039		10.985	-0.033	0.321	-0.052	-0.05	0.02
								10.986	-0.013	0.425	-0.003	-0.003	-0.014		10.986	-0.002	-0.267	0	0.156	-0.046		10.986	0.026	0.351	-0.024	0.037	-0.008
								10.987	-0.013	0.334	-0.003	0.026	-0.042		10.987	0.116	-0.207	0.11	0.242	0.039		10.987	0.085	0.473	0.087	0.123	-0.036
								10.988	-0.043	0.334	-0.031	0.026	-0.07		10.988	0.028	-0.267	-0.028	0.127	-0.018		10.988	0.026	0.351	0.004	0.037	-0.036
								10.989	-0.013	0.334	-0.058	-0.06	-0.014		10.989	0.028	-0.328	-0.028	0.127	0.011		10.989	-0.003	0.261	0.004	0.008	-0.008
								10.99	-0.013	0.364	-0.031	-0.032	0.043		10.99	-0.002	-0.267	-0.028	0.185	0.039		10.99	0.026	0.412	0.032	0.037	-0.008
								10.991	-0.013	0.364	0.025	0.055	0.014		10.991	0.028	-0.267	-0.028	0.156	0.011		10.991	0.026	0.382	0.059	0.065	-0.008
								10.992	0.046	0.425	0.052	0.026	0.014		10.992	-0.031	-0.267	0	0.098	-0.018		10.992	0.026	0.321	0.004	0.008	0.048
								10.993	0.075	0.455	0.052	0.055	-0.042		10.993	-0.002	-0.328	-0.028	0.041	-0.046		10.993	-0.033	0.291	-0.024	-0.021	-0.008
								10.994	-0.043	0.334	-0.031	-0.06	-0.099		10.994	-0.002	-0.328	-0.028	0.098	-0.046		10.994	-0.033	0.291	-0.024	0.008	0.02
								10.995	-0.043	0.394	-0.003	-0.003	-0.127		10.995	0.028	-0.267	0.027	0.127	-0.046		10.995	0.056	0.321	0.059	0.008	-0.036
								10.996	-0.043	0.425	-0.003	-0.003	0.043		10.996	0.028	-0.328	-0.028	0.127	0.039		10.996	0.026	0.351	-0.024	0.008	-0.008
								10.997	0.016	0.364	-0.003	-0.003	0.043		10.997	0.087	-0.237	0.083	0.156	0.067		10.997	0.056	0.351	0.087	0.065	0.02
								10.998	-0.072	0.364	-0.003	-0.06	0.043		10.998	0.028	-0.328	-0.028	0.098	-0.018		10.998	-0.003	0.291	0.004	-0.021	-0.008
								10.999	0.016	0.364	-0.031	0.026	0.014		10.999	-0.002	-0.328	0	0.127	-0.102		10.999	0.085	0.382	0.059	0.065	0.077
								11	0.016	0.394	-0.031	0.055	-0.07		11	-0.061	-0.328	-0.056	0.156	-0.018		11	-0.003	0.321	0.032	-0.021	-0.008
								11.001	-0.013	0.364	0.025	-0.003	-0.042		11.001	-0.031	-0.328	0	0.156	-0.018		11.001	0.026	0.291	-0.024	-0.05	-0.008
								11.002	-0.013	0.394	0.052	-0.003	0.014		11.002	-0.061	-0.328	-0.028	0.098	0.011		11.002	-0.003	0.321	0.004	0.008	-0.008
								11.003	-0.072	0.334	-0.058	-0.06	0.014		11.003	-0.031	-0.328	-0.028	0.07	0.011		11.003	-0.003	0.351	0.032	0.008	-0.008
								11.004	0.016	0.425	0.052	0.026	-0.014		11.004	0.057	-0.267	0.055	0.156	-0.018		11.004	-0.003	0.382	0.032	0.094	0.02
								11.005	-0.013	0.394	-0.003	-0.003	0.043		11.005	-0.002	-0.297	-0.028	0.127	-0.046		11.005	-0.062	0.291	-0.052	0.037	0.02
								11.006	-0.013	0.364	0.025	0.026	-0.042		11.006	-0.002	-0.267	0	0.156	-0.046		11.006	-0.033	0.291	-0.024	0.008	0.048
								11.007	-0.043	0.304	-0.003	-0.003	-0.042		11.007	0.057	-0.267	0.083	0.185	0.011		11.007	-0.033	0.291	-0.024	0.037	-0.008
								11.008	0.016	0.364	0.025	0.055	-0.042		11.008	0.057	-0.267	0.027	0.213	0.011		11.008	-0.033	0.291	-0.024	-0.021	-0.036
								11.009	-0.013	0.455	0.025	0.055	0.014		11.009	-0.031	-0.297	0.055	0.156	0.067		11.009	0.056	0.321	0.059	0.065	0.02
								11.01	0.016	0.334	-0.031	-0.032	-0.014		11.01	-0.061	-0.358	-0.111	0.041	-0.018		11.01	-0.003	0.261	-0.024	0.008	-0.008
								11.011	0.016	0.364	-0.003	0.026	-0.014		11.011	-0.031	-0.267	0.027	0.127	-0.018		11.011	-0.15	0.17	-0.135	-0.107	0.02
								11.012	-0.101	0.334	-0.114	-0.06	-0.07		11.012	0.057	-0.267	0.027	0.156	-0.074		11.012	-0.003	0.321	-0.024	0.037	0.02
								11.013	-0.013	0.394	-0.003	-0.003	-0.042		11.013	-0.002	-0.237	0	0.156	0.011		11.013	-0.003	0.291	-0.024	0.008	0.077
								11.014	-0.072	0.364	-0.003	-0.089	0.014		11.014	0.028	-0.267	0.027	0.156	-0.018		11.014	-0.003	0.291	-0.024	0.008	0.02
								11.015	-0.013	0.394	-0.003	0.026	0.014		11.015	-0.002	-0.328	-0.028	0.098	0.067		11.015	-0.003	0.291	0.004	0.037	0.02
								11.016	0.016	0.394	-0.031	-0.003	0.043		11.016	-0.002	-0.328	-0.028	0.098	0.039		11.016	0.026	0.291	0.004	0.037	-0.008
								11.017	0.016	0.425	-0.031	0.026	0.014		11.017	0.087	-0.207	0.083	0.185	0.039		11.017	-0.003	0.321	-0.024	0.008	-0.036
								11.018	-0.013	0.425	-0.003	-0.003	0.014		11.018	0.028	-0.267	0.055	0.156	-0.018		11.018	-0.003	0.321	0.032	0.008	0.048
								11.019	0.105	0.485	0.108	0.112	-0.042		11.019	-0.031	-0.358	-0.028	0.127	0.011		11.019	0.026	0.321	0.004	-0.021	-0.008
								11.02	-0.013	0.394	-0.058	0.026	-0.042		11.02	-0.002	-0.237	0	0.156	0.039		11.02	-0.003	0.321	-0.024	0.008	0.02
								11.021	-0.043	0.364	-0.031	-0.003	0.014		11.021	-0.002	-0.267	0.027	0.156	0.039		11.021	0.114	0.442	0.142	0.094	-0.008
								11.022	0.046	0.425	0.052	-0.003	0.014		11.022	0.028	-0.267	-0.028	0.185	0.067		11.022	0.026	0.291	-0.024	0.037	0.048
								11.023	0.016	0.394	-0.003	-0.003	0.014		11.023	-0.002	-0.328	-0.028	0.127	0.011		11.023	-0.003	0.321	0.032	-0.05	0.02
								11.024	-0.013	0.364	-0.003	-0.003	0.043		11.024	-0.061	-0.388	-0.056	0.07	0.011		11.024	-0.062	0.261	-0.079	-0.078	0.048
								11.025	-0.013	0.394	-0.003	-0.032	-0.042		11.025	0.028	-0.328	0	0.156	-0.018		11.025	-0.003	0.291	0.032	0.037	0.02
								11.026	0.016	0.364	-0.058	-0.032	-0.014		11.026	0.057	-0.328	0.027	0.185	0.011		11.026	-0.003	0.382	0.004	0.065	0.02
								11.027	-0.013	0.334	-0.003	0.026	0.014		11.027	0.028	-0.267	0	0.127	0.011		11.027	0.026	0.382	0.004	0.008	-0.065
								11.028	0.016	0.364	-0.031	-0.003	0.043		11.028	-0.031	-0.328	-0.028	0.098	0.039		11.028	-0.033	0.351	0.032	0.008	-0.008
								11.029	-0.043	0.334	-0.003	-0.118	0.014		11.029	-0.002	-0.328	-0.028	0.156	0.011		11.029	0.026	0.412	0.004	0.008	-0.065
								11.03	0.016	0.425	0.025	0.055	-0.014		11.03	0.057	-0.237	0.055	0.213	-0.018		11.03	0.085	0.321	0.032	0.037	-0.008
								11.031	-0.043	0.425	0.025	0.026	0.014		11.031	0.028	-0.267	0	0.185	-0.018		11.031	0.056	0.351	0.087	0.094	0.02
								11.032	-0.013	0.425	-0.003	0.026	-0.014		11.032	-0.031	-0.388	0	0.098	-0.046		11.032	-0.033	0.291	0.032	0.008	0.02
								11.033	-0.043	0.394	-0.003	0.026	-0.042		11.033	-0.061	-0.388	-0.028	0.098	-0.018		11.033	-0.033	0.321	0.032	0.008	0.048
								11.034	0.016	0.455	0.025	0.055	-0.042		11.034	0.057	-0.237	0.027	0.156	-0.018		11.034	-0.033	0.291	-0.052	0.008	-0.065
								11.035	0.016	0.455	0.052	0.084	0.071		11.035	0.028	-0.207	0.027	0.127	0.067		11.035	-0.003	0.321	-0.024	-0.021	-0.008
								11.036	-0.013	0.364	-0.031	-0.003	0.014		11.036	-0.002	-0.267	0.027	0.156	0.011		11.036	-0.033	0.261	0.004	-0.05	-0.008
								11.037	-0.013	0.364	-0.003	-0.003	0.014		11.037	-0.002	-0.297	0	0.098	0.067		11.037	0.026	0.321	0.059	0.065	-0.008
								11.038	-0.013	0.394	-0.003	-0.003	-0.042		11.038	0.057	-0.328	0	0.156	-0.018		11.038	-0.033	0.321	0.032	0.008	0.02
								11.039	0.046	0.425	-0.031	-0.003	-0.07		11.039	-0.002	-0.297	0	0.156	-0.018		11.039	-0.003	0.291	0.032	0.008	-0.036
								11.04	-0.043	0.364	-0.031	-0.032	-0.042		11.04	0.116	-0.207	0.055	0.242	0.039		11.04	-0.033	0.261	-0.024	-0.05	-0.036
								11.041	-0.013	0.334	-0.031	-0.032	0.043		11.041	-0.002	-0.297	0	0.156	-0.018		11.041	0.056	0.382	0.059	0.094	-0.036
								11.042	-0.013	0.455	-0.003	-0.003	0.014		11.042	0.028	-0.237	0.027	0.156	-0.018		11.042	0.026	0.321	0.032	0.008	-0.008
								11.043	0.016	0.425	-0.003	-0.003	0.014		11.043	0.057	-0.207	0.055	0.185	0.011		11.043	-0.003	0.382	0.032	0.065	0.048
								11.044	-0.013	0.394	-0.003	-0.003	0.014		11.044	-0.002	-0.297	0.027	0.156	-0.074		11.044	-0.003	0.291	0.059	0.008	0.02
								11.045	-0.043	0.334	-0.058	-0.032	-0.014		11.045	-0.031	-0.297	0	0.156	0.039		11.045	-0.033	0.321	-0.024	-0.05	0.02
								11.046	-0.013	0.364	0.08	-0.032	-0.014		11.046	-0.002	-0.267	0	0.156	-0.074		11.046	0.026	0.351	0.004	0.065	-0.008
								11.047	0.016	0.364	-0.003	-0.003	-0.014		11.047	-0.061	-0.328	-0.056	0.098	0.039		11.047	-0.033	0.261	-0.024	0.008	-0.121
								11.048	0.046	0.425	0.025	0.026	0.043		11.048	-0.031	-0.328	-0.056	0.098	0.011		11.048	-0.033	0.321	-0.024	0.008	-0.036
								11.049	-0.043	0.394	-0.003	-0.003	-0.042		11.049	0.028	-0.328	0	0.127	0.011		11.049	0.026	0.291	0.004	0.008	0.02
								11.05	0.016	0.364	-0.003	0.026	-0.014		11.05	0.087	-0.176	0.055	0.242	-0.018		11.05	-0.003	0.321	0.004	0.008	0.02
								11.051	0.016	0.425	0.025	-0.003	-0.042		11.051	0.057	-0.237	0.027	0.185	-0.018		11.051	0.085	0.503	0.142	0.123	-0.008
								11.052	0.016	0.304	-0.003	0.026	-0.042		11.052	0.028	-0.267	0.027	0.185	-0.018		11.052	-0.003	0.321	0.004	0.008	-0.008
								11.053	0.016	0.364	-0.031	-0.032	-0.042		11.053	0.028	-0.297	0.027	0.156	-0.018		11.053	-0.003	0.291	-0.024	0.008	-0.008
								11.054	-0.043	0.364	-0.003	-0.003	0.043		11.054	-0.002	-0.358	-0.056	0.127	0.039		11.054	-0.062	0.261	-0.024	-0.021	-0.008
								11.055	0.016	0.394	-0.003	-0.003	0.014		11.055	0.028	-0.328	-0.028	0.127	0.011		11.055	-0.033	0.321	-0.024	0.008	-0.036
								11.056	-0.072	0.394	0.025	-0.032	0.099		11.056	-0.002	-0.328	-0.056	0.127	-0.018		11.056	-0.033	0.23	0.004	0.008	0.077
								11.057	0.016	0.425	0.025	0.055	0.014		11.057	0.028	-0.267	-0.028	0.156	-0.018		11.057	-0.003	0.321	-0.024	0.008	-0.008
								11.058	-0.043	0.394	0.025	0.055	0.014		11.058	0.087	-0.176	0.083	0.242	0.011		11.058	-0.033	0.291	-0.052	0.008	-0.065
								11.059	-0.013	0.334	-0.031	-0.089	-0.042		11.059	0.028	-0.267	0	0.185	-0.018		11.059	0.085	0.382	0.115	0.123	-0.008
								11.06	-0.013	0.425	-0.003	-0.003	0.014		11.06	0.116	-0.207	0.11	0.328	0.067		11.06	-0.003	0.321	0.059	0.037	-0.008
								11.061	0.016	0.364	0.052	-0.003	0.043		11.061	-0.002	-0.297	0	0.213	-0.018		11.061	-0.062	0.321	-0.024	0.008	-0.008
								11.062	-0.013	0.364	0.025	-0.003	-0.014		11.062	-0.09	-0.388	-0.028	0.07	0.011		11.062	-0.033	0.321	-0.052	-0.05	0.048
								11.063	-0.043	0.364	-0.031	-0.032	-0.014		11.063	-0.061	-0.358	-0.084	0.098	-0.074		11.063	-0.092	0.261	-0.079	-0.05	0.077
								11.064	-0.013	0.394	-0.003	0.026	-0.042		11.064	-0.031	-0.297	0	0.127	-0.074		11.064	-0.033	0.321	0.059	0.008	0.048
								11.065	0.016	0.425	0.025	0.055	0.014		11.065	0.028	-0.207	0.055	0.213	0.011		11.065	0.026	0.351	0.032	0.008	-0.008
								11.066	0.016	0.364	0.025	-0.003	0.014		11.066	0.028	-0.207	0.027	0.185	0.011		11.066	-0.003	0.321	-0.024	-0.021	-0.036
								11.067	-0.043	0.364	-0.058	-0.032	0.043		11.067	0.057	-0.237	-0.028	0.156	0.067		11.067	-0.033	0.291	0.004	0.008	-0.008
								11.068	-0.013	0.364	-0.003	-0.032	-0.014		11.068	-0.002	-0.328	-0.056	0.098	0.067		11.068	-0.033	0.291	-0.024	0.008	-0.008
								11.069	0.016	0.425	-0.003	0.026	0.043		11.069	0.028	-0.267	0.055	0.185	0.039		11.069	0.026	0.351	0.004	0.008	0.048
								11.07	0.016	0.394	0.052	0.055	-0.042		11.07	0.087	-0.328	0.055	0.185	-0.018		11.07	-0.003	0.321	0.004	-0.021	0.02
								11.071	0.016	0.364	-0.003	-0.003	-0.042		11.071	-0.09	-0.358	-0.056	0.098	-0.018		11.071	-0.15	0.17	-0.135	-0.136	0.048
								11.072	-0.013	0.425	-0.031	-0.003	-0.07		11.072	-0.031	-0.328	0	0.127	-0.018		11.072	-0.003	0.321	0.004	0.037	-0.008
								11.073	0.016	0.425	-0.003	0.026	-0.014		11.073	0.028	-0.207	0.027	0.213	0.095		11.073	-0.003	0.291	0.032	0.008	-0.008
								11.074	0.016	0.394	0.052	0.055	0.043		11.074	0.116	-0.207	0.055	0.242	0.067		11.074	-0.003	0.351	0.032	0.037	-0.036
								11.075	-0.043	0.364	-0.003	-0.003	0.071		11.075	-0.031	-0.297	-0.028	0.213	0.011		11.075	-0.033	0.321	0.004	0.008	0.077
								11.076	0.016	0.304	-0.058	-0.06	-0.042		11.076	-0.002	-0.328	-0.056	0.156	-0.046		11.076	0.026	0.351	0.004	0.037	-0.008
								11.077	0.046	0.394	-0.003	0.026	-0.042		11.077	-0.002	-0.328	-0.056	0.213	-0.018		11.077	-0.033	0.321	0.004	0.065	-0.008
								11.078	0.016	0.425	0.025	-0.003	0.014		11.078	0.028	-0.237	0.027	0.213	0.011		11.078	0.056	0.321	-0.024	0.037	-0.036
								11.079	-0.043	0.394	-0.031	0.055	0.014		11.079	-0.09	-0.358	-0.056	0.07	0.011		11.079	-0.003	0.351	0.059	-0.021	-0.008
								11.08	-0.043	0.364	-0.031	-0.003	0.014		11.08	0.087	-0.237	0.055	0.213	0.011		11.08	-0.033	0.321	-0.024	0.065	-0.036
								11.081	0.075	0.425	0.052	0.055	0.043		11.081	0.028	-0.207	0.055	0.185	0.011		11.081	-0.062	0.321	-0.024	0.008	-0.036
								11.082	-0.072	0.304	-0.003	-0.032	-0.042		11.082	0.057	-0.267	0.027	0.213	0.011		11.082	0.056	0.412	0.032	0.037	0.105
								11.083	-0.013	0.364	-0.003	-0.032	-0.042		11.083	0.028	-0.328	0.027	0.098	-0.046		11.083	0.026	0.351	0.087	0.008	0.02
								11.084	-0.072	0.304	-0.031	-0.089	-0.07		11.084	-0.031	-0.328	-0.056	0.185	-0.018		11.084	-0.033	0.261	-0.024	-0.021	-0.008
								11.085	0.046	0.364	-0.031	-0.032	-0.042		11.085	0.028	-0.237	-0.028	0.213	0.039		11.085	-0.033	0.351	-0.024	0.008	-0.036
								11.086	0.046	0.425	-0.003	0.026	0.014		11.086	-0.031	-0.358	-0.028	0.098	0.011		11.086	0.026	0.321	0.032	0.037	-0.008
								11.087	-0.013	0.394	0.052	0.055	0.014		11.087	-0.031	-0.388	-0.056	0.07	0.011		11.087	-0.003	0.351	0.004	0.008	-0.036
								11.088	-0.013	0.334	-0.058	-0.06	-0.014		11.088	-0.002	-0.267	0.055	0.156	0.039		11.088	0.026	0.412	0.032	0.065	-0.008
								11.089	-0.043	0.364	-0.003	-0.032	0.014		11.089	0.116	-0.176	0.11	0.3	-0.018		11.089	0.026	0.321	-0.024	0.065	0.02
								11.09	0.016	0.364	0.025	0.055	-0.07		11.09	-0.031	-0.358	-0.056	0.156	-0.046		11.09	0.056	0.291	0.087	0.037	-0.008
								11.091	0.016	0.364	-0.031	-0.06	-0.099		11.091	-0.031	-0.358	-0.056	0.156	-0.018		11.091	-0.003	0.321	-0.079	-0.021	-0.065
								11.092	0.016	0.394	-0.003	0.026	-0.07		11.092	-0.031	-0.328	-0.084	0.185	0.011		11.092	-0.033	0.321	0.004	0.008	0.02
								11.093	-0.013	0.394	0.025	0.055	-0.014		11.093	-0.061	-0.419	-0.056	0.127	0.011		11.093	-0.092	0.261	-0.079	-0.107	0.02
								11.094	0.016	0.425	-0.003	0.026	-0.014		11.094	-0.002	-0.328	0	0.156	0.039		11.094	-0.003	0.321	-0.079	-0.021	0.02
								11.095	0.016	0.425	0.08	0.055	-0.014		11.095	0.028	-0.267	0.055	0.185	-0.074		11.095	0.026	0.382	0.032	0.008	0.048
								11.096	0.016	0.364	0.025	-0.003	-0.014		11.096	-0.002	-0.297	0.055	0.185	-0.046		11.096	0.114	0.382	0.142	0.123	-0.036
								11.097	-0.013	0.334	0.025	0.026	-0.014		11.097	0.057	-0.267	0.027	0.242	-0.018		11.097	-0.033	0.291	-0.024	0.008	0.048
								11.098	-0.013	0.364	-0.003	0.026	-0.014		11.098	0.057	-0.267	0.083	0.271	-0.046		11.098	0.085	0.412	0.087	0.123	-0.036
								11.099	-0.013	0.394	-0.031	-0.003	0.014		11.099	-0.119	-0.419	-0.111	0.07	-0.018		11.099	-0.003	0.351	0.004	0.037	0.02
								11.1	-0.072	0.304	-0.058	-0.089	0.014		11.1	-0.267	-0.54	-0.25	-0.045	0.011		11.1	-0.003	0.291	0.004	-0.05	0.02
								11.101	-0.072	0.364	-0.031	-0.003	-0.042		11.101	-0.119	-0.509	-0.139	0.041	-0.018		11.101	-0.092	0.23	-0.079	-0.107	0.02
								11.102	-0.013	0.364	-0.003	-0.003	-0.014		11.102	-0.061	-0.328	-0.056	0.127	-0.102		11.102	-0.033	0.351	-0.024	0.065	0.02
								11.103	-0.013	0.394	-0.003	0.026	-0.042		11.103	0.028	-0.267	0.055	0.213	-0.046		11.103	0.026	0.382	0.032	0.037	0.02
								11.104	0.016	0.364	-0.003	0.026	0.014		11.104	0.057	-0.207	0.083	0.242	0.011		11.104	-0.003	0.321	0.004	0.008	-0.065
								11.105	-0.043	0.364	-0.031	-0.003	-0.014		11.105	0.057	-0.297	-0.028	0.213	0.095		11.105	-0.033	0.291	-0.024	0.008	-0.036
								11.106	-0.043	0.364	-0.031	0.026	0.071		11.106	0.028	-0.267	0.055	0.271	0.011		11.106	0.026	0.321	-0.024	0.008	0.02
								11.107	-0.013	0.425	0.025	-0.003	0.043		11.107	-0.002	-0.328	-0.028	0.213	-0.018		11.107	-0.003	0.382	0.059	0.065	0.048
								11.108	0.016	0.425	0.025	-0.003	0.014		11.108	0.028	-0.297	0.027	0.213	-0.018		11.108	0.026	0.382	0.032	0.094	0.048
								11.109	0.016	0.425	0.025	0.026	-0.042		11.109	-0.031	-0.358	0	0.156	-0.046		11.109	-0.003	0.321	0.032	-0.021	0.048
								11.11	0.046	0.425	0.052	0.055	0.014		11.11	-0.178	-0.54	-0.195	-0.017	-0.018		11.11	-0.033	0.261	-0.052	-0.05	-0.036
								11.111	-0.013	0.364	-0.003	-0.003	-0.014		11.111	-0.002	-0.297	0	0.127	-0.018		11.111	-0.062	0.321	0.004	-0.021	-0.065
								11.112	-0.043	0.394	-0.003	-0.003	0.043		11.112	0.087	-0.237	0.055	0.213	0.039		11.112	0.056	0.382	0.032	0.123	0.02
								11.113	-0.043	0.334	-0.003	0.026	0.014		11.113	-0.002	-0.267	0	0.156	0.011		11.113	-0.062	0.321	-0.052	0.008	0.077
								11.114	-0.072	0.304	-0.031	-0.06	0.014		11.114	-0.031	-0.328	-0.028	0.127	-0.018		11.114	-0.003	0.321	0.004	-0.021	0.077
								11.115	-0.043	0.364	-0.003	-0.032	-0.042		11.115	-0.002	-0.328	0	0.185	-0.018		11.115	0.056	0.291	0.004	0.037	0.02
								11.116	0.075	0.455	0.08	0.055	0.014		11.116	-0.002	-0.297	-0.028	0.07	-0.046		11.116	-0.003	0.321	-0.024	-0.021	0.02
								11.117	0.016	0.394	0.052	0.026	0.043		11.117	-0.031	-0.328	0	0.213	0.011		11.117	-0.003	0.321	0.004	0.008	-0.036
								11.118	-0.072	0.273	-0.058	-0.06	0.014		11.118	-0.031	-0.328	-0.028	0.156	0.039		11.118	0.026	0.382	0.087	0.065	0.02
								11.119	-0.013	0.364	-0.003	-0.003	0.071		11.119	0.028	-0.328	-0.056	0.213	0.039		11.119	-0.003	0.291	0.032	-0.05	-0.008
								11.12	-0.013	0.394	0.025	-0.032	-0.014		11.12	-0.119	-0.358	-0.111	0.127	0.039		11.12	0.026	0.351	0.032	0.065	0.02
								11.121	-0.013	0.425	-0.031	-0.003	-0.014		11.121	0.028	-0.267	0	0.271	0.011		11.121	-0.062	0.291	-0.024	-0.021	0.077
								11.122	-0.16	0.213	-0.114	-0.118	-0.07		11.122	0.057	-0.237	0.055	0.357	0.011		11.122	0.026	0.321	-0.024	-0.021	-0.036
								11.123	0.046	0.364	-0.003	0.026	-0.014		11.123	-0.031	-0.297	0	0.271	-0.046		11.123	0.026	0.291	0.004	0.008	0.02
								11.124	-0.013	0.364	-0.031	-0.003	0.043		11.124	-0.031	-0.358	-0.028	0.127	-0.018		11.124	-0.033	0.291	-0.052	-0.05	-0.036
								11.125	-0.013	0.364	-0.003	0.026	0.071		11.125	-0.002	-0.328	0	0.213	-0.018		11.125	-0.003	0.321	0.032	0.037	-0.008
								11.126	-0.013	0.425	-0.003	-0.003	0.071		11.126	-0.061	-0.297	-0.056	0.156	0.011		11.126	-0.003	0.382	0.059	0.008	-0.036
								11.127	-0.013	0.364	-0.003	0.055	0.071		11.127	-0.002	-0.237	0.055	0.127	0.039		11.127	-0.062	0.291	-0.024	-0.05	0.048
								11.128	-0.043	0.334	-0.003	-0.032	-0.042		11.128	0.087	-0.237	0.027	0.242	0.011		11.128	0.114	0.442	0.142	0.123	0.02
								11.129	-0.101	0.364	-0.031	-0.003	-0.042		11.129	-0.002	-0.237	0.027	0.185	-0.018		11.129	0.026	0.351	0.032	-0.021	0.02
								11.13	0.016	0.394	0.052	0.026	0.014		11.13	-0.208	-0.54	-0.222	0.041	-0.018		11.13	-0.003	0.321	0.032	0.065	-0.065
								11.131	-0.072	0.364	-0.031	-0.06	-0.042		11.131	-0.061	-0.388	-0.056	0.127	0.011		11.131	-0.092	0.23	-0.135	-0.107	-0.036
								11.132	0.105	0.425	0.08	0.055	-0.014		11.132	-0.061	-0.419	-0.056	0.098	0.011		11.132	-0.003	0.321	0.004	-0.021	-0.008
								11.133	-0.043	0.334	-0.003	-0.003	-0.014		11.133	-0.002	-0.267	-0.028	0.213	-0.018		11.133	0.085	0.382	0.087	0.123	0.048
								11.134	0.016	0.425	0.025	0.055	-0.014		11.134	0.028	-0.328	-0.028	0.213	-0.046		11.134	-0.003	0.321	-0.024	0.008	0.02
								11.135	-0.013	0.425	0.025	-0.003	-0.07		11.135	0.028	-0.267	0.055	0.185	-0.018		11.135	0.056	0.321	0.032	0.037	-0.008
								11.136	-0.043	0.364	-0.031	-0.032	0.014		11.136	0.057	-0.267	0.027	0.242	0.011		11.136	-0.003	0.321	-0.024	-0.021	-0.036
								11.137	-0.013	0.364	-0.003	-0.032	-0.014		11.137	0.028	-0.237	0.055	0.3	0.039		11.137	0.026	0.321	0.032	0.037	-0.036
								11.138	-0.043	0.394	-0.003	-0.003	0.014		11.138	0.028	-0.267	0.027	0.3	0.039		11.138	0.056	0.412	0.087	0.065	-0.036
								11.139	-0.043	0.425	0.025	0.026	0.014		11.139	-0.061	-0.358	-0.028	0.185	0.067		11.139	-0.033	0.261	-0.024	-0.021	-0.036
								11.14	-0.043	0.425	0.025	0.055	0.014		11.14	-0.208	-0.54	-0.222	0.041	-0.018		11.14	-0.062	0.23	-0.024	-0.05	0.02
								11.141	-0.013	0.394	-0.003	-0.032	-0.014		11.141	-0.031	-0.328	-0.056	0.098	-0.074		11.141	-0.033	0.321	-0.052	-0.021	-0.008
								11.142	0.075	0.485	0.108	0.055	-0.014		11.142	0.028	-0.267	0	0.242	0.011		11.142	0.056	0.382	0.032	0.037	-0.008
								11.143	-0.013	0.364	-0.003	-0.003	-0.014		11.143	0.028	-0.237	0.055	0.271	-0.046		11.143	-0.003	0.321	-0.024	0.037	-0.065
								11.144	-0.072	0.364	-0.031	-0.032	-0.014		11.144	-0.031	-0.267	0	0.271	0.095		11.144	-0.033	0.321	-0.024	0.008	-0.008
								11.145	0.016	0.334	-0.031	-0.06	-0.014		11.145	-0.002	-0.297	0	0.3	-0.018		11.145	0.026	0.321	0.032	-0.05	-0.036
								11.146	-0.013	0.394	-0.003	0.055	0.043		11.146	0.028	-0.267	0	0.271	0.039		11.146	-0.003	0.351	0.004	0.008	0.02
								11.147	0.016	0.364	-0.003	0.026	0.043		11.147	-0.031	-0.328	-0.084	0.242	-0.046		11.147	-0.062	0.321	0.004	-0.021	-0.036
								11.148	0.016	0.394	0.025	0.026	-0.014		11.148	0.028	-0.328	0	0.242	-0.018		11.148	0.056	0.382	0.059	0.065	0.02
								11.149	-0.101	0.364	-0.031	-0.032	-0.042		11.149	-0.002	-0.328	0	0.213	-0.018		11.149	0.026	0.291	-0.024	0.008	-0.036
								11.15	0.016	0.364	-0.003	0.026	-0.014		11.15	-0.002	-0.328	-0.028	0.156	0.039		11.15	-0.003	0.382	0.004	-0.021	-0.093
								11.151	0.016	0.394	0.025	0.026	0.071		11.151	-0.002	-0.297	0	0.213	-0.018		11.151	-0.033	0.351	-0.024	-0.021	-0.008
								11.152	0.046	0.425	0.052	0.026	0.014		11.152	-0.002	-0.297	0	0.213	0.039		11.152	-0.033	0.321	-0.024	0.008	0.02
								11.153	0.016	0.425	-0.031	-0.003	-0.014		11.153	-0.002	-0.328	-0.028	0.185	-0.074		11.153	-0.033	0.351	0.004	0.008	0.077
								11.154	-0.043	0.364	-0.031	0.026	-0.014		11.154	-0.002	-0.297	-0.028	0.242	-0.046		11.154	-0.003	0.321	-0.024	0.037	0.048
								11.155	0.016	0.455	0.052	0.026	-0.014		11.155	0.028	-0.328	0	0.213	-0.046		11.155	0.026	0.321	0.004	0.008	0.077
								11.156	-0.013	0.364	0.025	-0.003	0.014		11.156	-0.002	-0.358	-0.028	0.185	0.011		11.156	-0.003	0.291	0.004	0.008	-0.008
								11.157	-0.013	0.425	-0.003	0.026	0.043		11.157	-0.002	-0.297	-0.028	0.213	-0.018		11.157	-0.033	0.291	0.032	0.008	-0.008
								11.158	0.016	0.364	-0.003	-0.06	0.014		11.158	0.057	-0.267	0.027	0.271	0.039		11.158	0.056	0.442	0.059	0.094	0.02
								11.159	-0.072	0.304	-0.058	-0.003	0.014		11.159	0.087	-0.207	0.11	0.386	-0.046		11.159	0.026	0.382	0.004	0.094	0.048
								11.16	-0.013	0.394	-0.003	-0.003	-0.014		11.16	-0.031	-0.328	-0.028	0.271	-0.046		11.16	0.056	0.382	0.032	0.065	0.048
								11.161	0.046	0.394	0.025	-0.003	-0.042		11.161	-0.061	-0.419	-0.056	0.213	0.011		11.161	-0.033	0.261	-0.052	-0.021	-0.008
								11.162	-0.043	0.304	-0.031	-0.032	-0.014		11.162	-0.002	-0.328	-0.056	0.213	-0.018		11.162	-0.003	0.321	0.004	0.008	-0.036
								11.163	-0.013	0.364	-0.003	0.026	-0.014		11.163	-0.031	-0.297	-0.056	0.242	0.011		11.163	0.026	0.351	0.032	0.037	0.077
								11.164	0.016	0.394	0.052	0.026	0.014		11.164	-0.031	-0.328	0.027	0.271	0.039		11.164	0.026	0.351	0.032	0.037	0.02
								11.165	0.016	0.394	-0.003	0.026	0.014		11.165	0.028	-0.328	0.027	0.213	0.011		11.165	-0.033	0.351	0.004	-0.021	0.077
								11.166	-0.013	0.364	-0.031	-0.003	0.014		11.166	0.057	-0.237	0	0.185	-0.046		11.166	-0.003	0.291	0.004	-0.021	-0.008
								11.167	0.046	0.425	0.052	0.026	-0.042		11.167	0.028	-0.267	0.027	0.3	-0.018		11.167	-0.003	0.351	0.059	0.065	0.048
								11.168	0.075	0.425	0.025	0.026	0.014		11.168	-0.031	-0.328	0	0.271	0.011		11.168	0.114	0.473	0.142	0.123	-0.036
								11.169	0.016	0.394	0.025	0.026	-0.014		11.169	-0.031	-0.388	-0.084	0.213	0.067		11.169	-0.033	0.321	0.032	0.065	-0.065
								11.17	-0.013	0.364	-0.003	0.026	0.043		11.17	-0.061	-0.358	-0.028	0.271	0.095		11.17	-0.18	0.2	-0.079	-0.107	-0.093
								11.171	-0.101	0.364	-0.058	-0.06	0.014		11.171	-0.002	-0.388	0	0.185	0.011		11.171	-0.092	0.261	-0.052	-0.05	-0.036
								11.172	-0.043	0.364	-0.031	-0.003	-0.07		11.172	0.028	-0.267	0	0.271	0.039		11.172	0.056	0.382	0.032	0.037	-0.008
								11.173	0.016	0.364	0.025	-0.032	-0.07		11.173	0.087	-0.237	0.055	0.328	-0.018		11.173	0.026	0.321	0.004	0.008	-0.008
								11.174	-0.013	0.394	-0.031	-0.06	0.014		11.174	0.028	-0.237	0.027	0.3	0.011		11.174	-0.003	0.321	0.004	0.008	-0.008
								11.175	-0.013	0.364	-0.003	-0.003	-0.042		11.175	0.028	-0.328	0	0.328	-0.018		11.175	0.026	0.321	0.004	0.008	-0.008
								11.176	0.046	0.394	-0.003	-0.032	-0.014		11.176	0.057	-0.267	0	0.328	0.039		11.176	-0.003	0.351	0.059	0.065	0.02
								11.177	0.075	0.425	0.052	0.084	0.043		11.177	-0.061	-0.297	-0.028	0.242	0.011		11.177	-0.033	0.321	0.032	-0.021	-0.008
								11.178	0.016	0.455	0.052	0.026	0.014		11.178	-0.119	-0.449	-0.111	0.156	-0.018		11.178	-0.092	0.321	-0.024	-0.021	0.02
								11.179	-0.013	0.364	0.025	0.026	-0.014		11.179	-0.002	-0.358	-0.028	0.185	-0.074		11.179	-0.003	0.351	0.004	0.065	-0.008
								11.18	-0.043	0.364	-0.003	-0.032	-0.07		11.18	0.087	-0.207	0.11	0.357	0.011		11.18	-0.062	0.291	0.004	0.008	-0.008
								11.181	0.105	0.455	0.08	0.112	-0.014		11.181	0.116	-0.176	0.11	0.357	0.039		11.181	-0.003	0.321	0.004	0.037	-0.065
								11.182	-0.013	0.394	-0.003	-0.003	-0.042		11.182	0.028	-0.297	0	0.3	0.067		11.182	-0.062	0.382	-0.024	0.037	-0.065
								11.183	-0.043	0.394	-0.031	-0.032	0.043		11.183	-0.002	-0.267	0	0.3	0.039		11.183	-0.062	0.291	-0.024	0.008	-0.008
								11.184	-0.043	0.364	-0.003	-0.003	-0.042		11.184	-0.061	-0.358	-0.084	0.271	-0.018		11.184	0.026	0.261	0.032	0.065	-0.008
								11.185	-0.013	0.334	-0.031	-0.032	-0.042		11.185	0.028	-0.207	0.027	0.357	-0.018		11.185	-0.033	0.291	-0.024	0.008	0.048
								11.186	-0.013	0.364	-0.003	-0.003	-0.042		11.186	-0.031	-0.328	0	0.3	-0.046		11.186	0.026	0.321	0.004	0.008	0.02
								11.187	-0.043	0.364	-0.031	0.026	-0.042		11.187	-0.061	-0.388	-0.028	0.213	-0.046		11.187	-0.033	0.291	-0.024	-0.05	0.02
								11.188	-0.043	0.364	-0.003	-0.003	-0.042		11.188	-0.061	-0.297	-0.028	0.213	0.011		11.188	-0.003	0.351	0.032	0.065	-0.036
								11.189	-0.043	0.394	-0.031	-0.06	0.043		11.189	0.028	-0.267	0.027	0.357	0.039		11.189	0.026	0.321	0.032	0.037	-0.008
								11.19	0.016	0.364	-0.003	0.026	0.043		11.19	0.028	-0.207	0.083	0.386	0.011		11.19	0.056	0.412	0.059	0.065	-0.008
								11.191	-0.013	0.364	-0.003	0.026	0.014		11.191	-0.002	-0.267	-0.028	0.328	-0.018		11.191	-0.033	0.321	0.032	0.008	0.048
								11.192	-0.043	0.364	0.025	-0.003	-0.042		11.192	-0.031	-0.358	0	0.357	-0.018		11.192	-0.003	0.321	-0.024	0.037	0.048
								11.193	-0.072	0.364	-0.003	-0.003	-0.099		11.193	-0.031	-0.297	-0.028	0.328	-0.046		11.193	-0.003	0.321	-0.024	0.008	0.02
								11.194	-0.013	0.394	-0.003	-0.032	-0.014		11.194	-0.002	-0.297	0	0.328	-0.074		11.194	-0.003	0.321	0.004	-0.021	-0.065
								11.195	-0.013	0.394	0.025	-0.003	-0.014		11.195	-0.031	-0.297	0	0.3	-0.018		11.195	0.056	0.412	0.032	0.065	-0.093
								11.196	-0.043	0.364	-0.058	-0.032	0.014		11.196	0.028	-0.328	0.027	0.3	0.011		11.196	-0.003	0.261	-0.024	-0.05	-0.036
								11.197	-0.013	0.394	0.025	0.026	-0.014		11.197	-0.031	-0.297	-0.028	0.271	0.011		11.197	-0.033	0.321	0.004	0.008	-0.008
								11.198	-0.013	0.364	-0.031	-0.032	0.014		11.198	-0.031	-0.388	0	0.3	-0.046		11.198	0.026	0.382	-0.024	0.065	0.048
								11.199	-0.013	0.304	-0.031	-0.032	-0.042		11.199	-0.002	-0.297	-0.028	0.357	-0.018		11.199	0.026	0.321	0.004	0.008	-0.036
								11.2	-0.043	0.394	0.025	-0.032	0.014		11.2	-0.002	-0.267	0.027	0.3	-0.018		11.2	0.026	0.382	0.032	0.008	-0.008
								11.201	-0.043	0.334	-0.031	-0.032	-0.014		11.201	-0.002	-0.328	-0.028	0.271	0.011		11.201	-0.033	0.261	-0.052	0.008	-0.065
								11.202	0.016	0.425	0.025	-0.003	0.043		11.202	0.028	-0.328	-0.028	0.328	0.011		11.202	0.026	0.382	0.032	0.065	0.02
								11.203	0.046	0.394	-0.003	0.026	0.014		11.203	0.057	-0.267	0.055	0.328	-0.046		11.203	0.026	0.351	-0.024	0.037	-0.008
								11.204	-0.013	0.364	0.052	0.026	0.014		11.204	0.028	-0.297	0	0.3	0.039		11.204	-0.033	0.321	-0.024	0.008	0.077
								11.205	-0.072	0.394	-0.031	-0.032	0.043		11.205	-0.031	-0.358	-0.028	0.328	-0.074		11.205	-0.033	0.261	-0.052	-0.05	0.048
								11.206	-0.013	0.364	-0.031	-0.003	0.014		11.206	-0.031	-0.328	0	0.357	-0.018		11.206	0.026	0.351	0.004	0.008	0.048
								11.207	-0.013	0.364	-0.031	-0.003	0.014		11.207	-0.002	-0.328	0	0.357	-0.046		11.207	0.056	0.382	0.032	0.008	-0.008
								11.208	-0.043	0.364	-0.058	-0.003	0.071		11.208	-0.09	-0.328	-0.056	0.3	0.011		11.208	-0.062	0.261	-0.052	-0.021	-0.036
								11.209	-0.013	0.425	-0.003	-0.032	0.043		11.209	-0.09	-0.358	-0.056	0.242	0.039		11.209	-0.033	0.291	-0.052	-0.021	-0.036
								11.21	-0.013	0.364	-0.003	-0.06	0.043		11.21	-0.031	-0.358	-0.028	0.242	0.039		11.21	0.026	0.382	0.004	0.008	0.048
								11.211	0.016	0.394	-0.003	-0.003	-0.014		11.211	-0.031	-0.267	0.055	0.357	0.124		11.211	0.026	0.261	0.032	0.037	-0.008
								11.212	-0.043	0.394	-0.003	0.026	-0.099		11.212	0.057	-0.297	0.027	0.328	0.011		11.212	-0.003	0.412	0.004	0.065	-0.008
								11.213	-0.013	0.364	-0.003	-0.003	0.014		11.213	0.028	-0.267	0	0.328	0.011		11.213	-0.033	0.351	-0.052	0.008	-0.008
								11.214	-0.043	0.334	-0.031	-0.06	-0.014		11.214	0.116	-0.237	0.055	0.415	-0.018		11.214	-0.062	0.321	-0.024	0.008	-0.008
								11.215	-0.013	0.364	-0.058	-0.06	0.071		11.215	0.028	-0.267	0.027	0.386	0.039		11.215	-0.003	0.321	0.004	-0.021	-0.008
								11.216	0.016	0.425	0.052	-0.003	0.071		11.216	-0.031	-0.267	0	0.357	0.011		11.216	-0.003	0.321	-0.024	0.008	0.02
								11.217	0.016	0.394	-0.003	0.026	0.071		11.217	-0.002	-0.358	0	0.271	0.039		11.217	-0.003	0.351	0.032	-0.021	0.048
								11.218	0.016	0.394	-0.003	-0.032	-0.042		11.218	-0.002	-0.297	-0.028	0.357	-0.074		11.218	-0.062	0.261	-0.052	-0.05	-0.036
								11.219	0.046	0.364	-0.003	-0.003	-0.042		11.219	-0.031	-0.297	0	0.386	0.011		11.219	0.026	0.321	0.004	0.008	0.02
								11.22	-0.013	0.364	-0.058	-0.032	-0.014		11.22	-0.002	-0.328	-0.056	0.328	0.039		11.22	-0.033	0.261	-0.024	-0.021	-0.036
								11.221	-0.013	0.394	-0.031	-0.06	-0.042		11.221	0.028	-0.297	0.027	0.357	0.067		11.221	-0.003	0.351	0.032	0.065	-0.008
								11.222	-0.043	0.334	-0.031	-0.032	-0.014		11.222	0.028	-0.237	0.027	0.386	0.039		11.222	-0.033	0.321	-0.024	0.008	-0.008
								11.223	-0.013	0.394	-0.031	0.055	0.043		11.223	-0.002	-0.297	0	0.328	-0.018		11.223	0.026	0.321	0.032	0.037	0.02
								11.224	-0.013	0.394	-0.031	-0.032	0.043		11.224	-0.031	-0.297	0	0.386	-0.074		11.224	-0.003	0.291	-0.024	0.008	0.048
								11.225	0.016	0.394	-0.003	0.055	-0.042		11.225	-0.002	-0.237	0	0.328	-0.018		11.225	-0.062	0.321	0.004	0.008	0.02
								11.226	-0.043	0.364	-0.003	-0.003	-0.014		11.226	-0.002	-0.328	-0.028	0.3	0.011		11.226	-0.062	0.261	-0.024	0.008	-0.036
								11.227	0.016	0.364	-0.031	-0.06	0.043		11.227	0.028	-0.237	0.055	0.357	0.011		11.227	-0.003	0.321	-0.024	0.008	-0.036
								11.228	-0.072	0.364	-0.086	-0.003	0.014		11.228	0.028	-0.207	0.055	0.386	0.039		11.228	0.026	0.321	-0.024	-0.021	-0.065
								11.229	-0.101	0.304	-0.058	-0.06	-0.014		11.229	0.057	-0.237	0	0.328	0.039		11.229	0.026	0.321	-0.024	0.008	-0.008
								11.23	0.075	0.455	0.108	0.026	-0.014		11.23	-0.178	-0.479	-0.167	0.185	-0.018		11.23	0.026	0.382	0.059	0.008	0.02
								11.231	0.016	0.364	-0.003	-0.032	-0.099		11.231	-0.09	-0.358	-0.056	0.242	-0.046		11.231	-0.033	0.261	0.004	-0.021	0.02
								11.232	0.016	0.425	-0.003	-0.003	-0.042		11.232	-0.031	-0.328	-0.028	0.242	-0.046		11.232	0.026	0.351	0.032	0.037	0.077
								11.233	-0.043	0.394	-0.003	-0.032	-0.042		11.233	-0.061	-0.328	-0.056	0.357	-0.018		11.233	-0.003	0.261	0.004	0.008	-0.036
								11.234	0.016	0.425	0.025	0.026	-0.014		11.234	-0.002	-0.297	0.027	0.357	0.011		11.234	-0.092	0.261	-0.024	-0.021	-0.008
								11.235	-0.043	0.394	0.025	-0.032	-0.042		11.235	-0.031	-0.358	-0.056	0.328	0.039		11.235	-0.003	0.351	0.004	-0.021	-0.008
								11.236	-0.043	0.364	-0.058	-0.003	-0.042		11.236	0.028	-0.237	0.027	0.386	0.039		11.236	-0.003	0.321	0.004	0.037	0.048
								11.237	-0.013	0.364	-0.031	-0.032	-0.014		11.237	0.028	-0.267	0.027	0.386	-0.046		11.237	0.026	0.382	0.004	0.094	0.048
								11.238	-0.043	0.394	0.052	0.026	-0.07		11.238	0.057	-0.237	0.055	0.501	-0.018		11.238	-0.062	0.291	-0.052	-0.021	-0.008
								11.239	0.016	0.394	0.025	0.026	-0.014		11.239	-0.031	-0.297	-0.056	0.357	0.011		11.239	-0.033	0.261	-0.052	-0.05	-0.036
								11.24	0.016	0.334	-0.058	-0.003	-0.042		11.24	-0.208	-0.54	-0.25	0.098	-0.046		11.24	-0.003	0.261	-0.052	-0.05	-0.008
								11.241	-0.043	0.334	-0.031	-0.003	0.043		11.241	-0.002	-0.267	-0.028	0.357	-0.018		11.241	-0.003	0.351	-0.052	-0.021	-0.008
								11.242	0.046	0.425	0.052	0.026	-0.014		11.242	0.028	-0.297	0	0.386	-0.046		11.242	-0.033	0.321	0.004	0.008	0.02
								11.243	-0.043	0.455	0.025	0.055	-0.014		11.243	0.028	-0.328	0	0.386	0.011		11.243	-0.003	0.321	0.004	0.008	-0.008
								11.244	0.046	0.425	0.025	0.026	-0.014		11.244	-0.031	-0.328	-0.028	0.357	-0.074		11.244	0.085	0.351	0.059	0.123	0.02
								11.245	-0.013	0.334	-0.003	0.026	-0.042		11.245	-0.002	-0.237	0.055	0.443	-0.018		11.245	-0.003	0.351	0.004	0.037	-0.008
								11.246	0.046	0.364	0.025	0.055	-0.014		11.246	0.028	-0.237	0.027	0.386	-0.018		11.246	-0.033	0.291	0.004	0.008	-0.008
								11.247	0.016	0.425	-0.003	-0.003	0.043		11.247	-0.061	-0.297	-0.084	0.357	-0.018		11.247	-0.062	0.321	-0.024	0.008	-0.008
								11.248	0.016	0.425	-0.003	0.055	-0.014		11.248	-0.002	-0.297	0	0.386	0.039		11.248	-0.033	0.351	-0.024	-0.021	-0.008
								11.249	0.046	0.425	-0.003	0.026	0.014		11.249	0.028	-0.328	0	0.386	0.039		11.249	0.026	0.321	0.004	0.037	0.02
								11.25	-0.043	0.394	0.025	-0.003	-0.014		11.25	0.028	-0.297	0	0.357	-0.074		11.25	-0.15	0.14	-0.163	-0.165	0.02
								11.251	-0.013	0.364	-0.031	-0.003	0.014		11.251	-0.061	-0.328	0	0.357	-0.018		11.251	-0.003	0.321	0.004	-0.021	-0.008
								11.252	-0.043	0.364	-0.031	-0.032	-0.042		11.252	-0.031	-0.358	-0.028	0.357	-0.018		11.252	-0.033	0.261	-0.079	0.008	-0.008
								11.253	-0.013	0.364	-0.086	-0.032	-0.014		11.253	0.028	-0.267	0.083	0.443	0.039		11.253	0.026	0.291	0.004	0.008	0.02
								11.254	0.016	0.364	-0.003	-0.003	0.014		11.254	0.057	-0.267	-0.028	0.415	0.011		11.254	-0.003	0.261	0.004	-0.021	0.02
								11.255	0.046	0.394	-0.003	0.055	0.014		11.255	0.116	-0.237	0.055	0.415	-0.018		11.255	-0.003	0.321	0.004	0.037	0.02
								11.256	0.016	0.425	-0.058	0.026	-0.014		11.256	-0.031	-0.328	-0.028	0.357	-0.074		11.256	-0.003	0.321	0.004	0.008	0.077
								11.257	0.016	0.394	-0.003	0.026	-0.042		11.257	0.028	-0.297	0	0.386	-0.046		11.257	0.026	0.382	0.059	0.065	0.048
								11.258	0.016	0.364	-0.003	-0.032	-0.014		11.258	0.028	-0.237	0	0.386	-0.046		11.258	0.056	0.321	0.059	0.065	-0.008
								11.259	-0.043	0.334	-0.058	-0.06	0.043		11.259	0.057	-0.237	0.055	0.443	0.011		11.259	-0.003	0.321	-0.024	0.008	-0.065
								11.26	-0.043	0.364	-0.003	-0.003	0.043		11.26	0.145	-0.207	0.055	0.472	0.067		11.26	0.026	0.321	0.032	0.037	-0.036
								11.261	-0.013	0.334	-0.003	-0.003	0.043		11.261	-0.031	-0.358	-0.056	0.3	-0.018		11.261	-0.092	0.2	-0.052	-0.021	-0.008
								11.262	-0.013	0.394	0.025	0.026	-0.014		11.262	-0.031	-0.328	-0.028	0.357	0.011		11.262	0.026	0.291	-0.024	-0.021	0.02
								11.263	-0.013	0.394	-0.003	-0.003	-0.042		11.263	-0.031	-0.297	0.027	0.357	-0.018		11.263	-0.003	0.351	0.032	0.008	0.02
								11.264	-0.013	0.425	-0.031	0.026	-0.014		11.264	0.028	-0.267	0	0.472	0.011		11.264	-0.033	0.321	-0.024	-0.021	-0.008
								11.265	0.016	0.425	-0.031	-0.003	0.014		11.265	-0.031	-0.297	-0.056	0.443	0.011		11.265	0.026	0.261	-0.024	-0.021	0.02
								11.266	-0.013	0.334	-0.003	0.026	-0.014		11.266	-0.031	-0.328	-0.028	0.386	0.039		11.266	-0.003	0.321	-0.024	-0.05	-0.008
								11.267	-0.013	0.364	-0.031	-0.06	0.071		11.267	0.028	-0.237	-0.028	0.443	0.039		11.267	0.026	0.382	0.087	0.008	-0.008
								11.268	0.046	0.455	0.025	0.026	0.014		11.268	0.028	-0.267	0	0.443	-0.018		11.268	-0.003	0.321	0.004	0.008	0.048
								11.269	0.016	0.394	-0.003	0.026	-0.014		11.269	0.028	-0.267	0	0.472	-0.074		11.269	-0.092	0.23	-0.107	-0.078	-0.036
								11.27	-0.013	0.364	-0.003	-0.003	-0.042		11.27	0.028	-0.207	0.083	0.501	-0.046		11.27	0.026	0.351	0.032	-0.05	0.02
								11.271	-0.013	0.364	-0.003	0.026	-0.042		11.271	-0.002	-0.297	0	0.415	-0.018		11.271	-0.003	0.351	0.032	0.065	-0.008
								11.272	-0.013	0.425	0.025	-0.003	-0.014		11.272	-0.031	-0.267	0	0.386	0.011		11.272	-0.121	0.2	-0.107	-0.05	-0.093
								11.273	-0.043	0.425	0.025	0.026	0.014		11.273	-0.031	-0.297	0	0.386	0.039		11.273	-0.092	0.261	-0.052	-0.05	-0.008
								11.274	-0.043	0.425	-0.003	-0.003	0.014		11.274	-0.09	-0.328	-0.056	0.357	-0.018		11.274	0.026	0.291	0.004	0.008	0.02
								11.275	-0.043	0.334	-0.086	-0.032	-0.042		11.275	-0.002	-0.328	0	0.415	-0.018		11.275	-0.003	0.321	0.004	0.008	0.048
								11.276	-0.013	0.425	-0.003	-0.003	-0.042		11.276	0.057	-0.237	0.027	0.53	-0.046		11.276	0.056	0.321	0.032	0.008	0.077
								11.277	0.016	0.455	0.025	-0.003	0.014		11.277	-0.031	-0.328	-0.056	0.386	-0.046		11.277	-0.033	0.261	-0.024	-0.05	-0.008
								11.278	0.016	0.394	-0.003	0.055	-0.014		11.278	-0.031	-0.328	-0.056	0.386	-0.018		11.278	-0.033	0.291	0.004	0.008	-0.036
								11.279	-0.013	0.364	0.052	0.026	0.043		11.279	0.028	-0.297	0	0.472	0.067		11.279	0.026	0.321	0.059	0.037	-0.065
								11.28	0.016	0.394	-0.003	0.026	-0.014		11.28	0.057	-0.237	0.083	0.501	0.011		11.28	0.056	0.321	0.004	0.065	-0.036
								11.281	0.075	0.394	0.052	0.084	0.043		11.281	0.028	-0.237	0.027	0.472	0.039		11.281	0.026	0.321	0.032	0.008	0.02
								11.282	0.016	0.364	-0.031	-0.032	-0.042		11.282	-0.208	-0.479	-0.167	0.213	-0.074		11.282	-0.062	0.321	-0.024	-0.021	-0.008
								11.283	-0.013	0.364	-0.003	-0.003	-0.042		11.283	-0.031	-0.328	-0.056	0.386	-0.018		11.283	0.026	0.382	0.004	0.065	0.02
								11.284	-0.043	0.394	-0.003	-0.032	0.014		11.284	-0.002	-0.328	0	0.386	-0.018		11.284	-0.092	0.23	-0.107	-0.107	-0.065
								11.285	0.016	0.425	0.025	0.055	-0.014		11.285	0.057	-0.267	0.055	0.501	0.011		11.285	-0.062	0.291	-0.024	0.008	-0.008
								11.286	0.016	0.425	0.025	0.055	0.014		11.286	-0.002	-0.328	-0.028	0.415	0.039		11.286	-0.003	0.321	0.004	0.008	-0.008
								11.287	0.016	0.364	-0.031	-0.06	-0.014		11.287	-0.002	-0.267	0.027	0.415	0.011		11.287	-0.003	0.351	-0.024	-0.021	0.02
								11.288	0.016	0.394	-0.003	-0.003	0.014		11.288	0.028	-0.328	-0.028	0.443	0.011		11.288	-0.003	0.321	0.032	0.037	0.02
								11.289	-0.043	0.364	-0.031	-0.06	-0.042		11.289	0.028	-0.267	0.027	0.472	-0.018		11.289	0.056	0.351	0.004	0.037	-0.008
								11.29	-0.013	0.394	-0.003	0.026	-0.014		11.29	0.028	-0.267	0	0.443	-0.018		11.29	0.026	0.321	0.004	0.065	-0.008
								11.291	-0.043	0.364	-0.058	-0.003	-0.042		11.291	-0.031	-0.328	-0.028	0.472	-0.018		11.291	0.056	0.321	0.004	0.008	-0.065
								11.292	0.075	0.455	0.052	0.084	0.014		11.292	-0.002	-0.267	0	0.472	0.039		11.292	-0.033	0.291	-0.024	0.008	-0.036
								11.293	0.016	0.425	0.025	-0.003	-0.014		11.293	0.028	-0.267	0.027	0.443	0.011		11.293	0.026	0.321	0.032	0.008	-0.008
								11.294	-0.013	0.364	0.025	0.026	-0.014		11.294	-0.002	-0.358	0	0.472	-0.018		11.294	-0.033	0.291	0.004	0.008	0.077
								11.295	0.016	0.394	-0.003	0.026	-0.07		11.295	-0.061	-0.358	-0.056	0.357	-0.046		11.295	-0.062	0.321	-0.024	0.037	0.02
								11.296	-0.043	0.334	-0.031	-0.06	0.014		11.296	-0.031	-0.328	-0.028	0.443	-0.018		11.296	-0.092	0.2	-0.079	-0.107	0.02
								11.297	-0.013	0.364	-0.003	-0.003	-0.042		11.297	0.057	-0.237	0.083	0.501	0.011		11.297	-0.003	0.382	-0.052	0.037	-0.008
								11.298	-0.043	0.364	-0.058	-0.06	0.014		11.298	0.028	-0.297	0	0.415	0.039		11.298	0.026	0.382	0.032	0.037	-0.008
								11.299	-0.072	0.334	-0.058	-0.06	0.014		11.299	0.028	-0.297	-0.028	0.472	0.011		11.299	-0.033	0.261	-0.024	-0.05	-0.036
								11.3	-0.013	0.364	-0.003	-0.032	-0.014		11.3	-0.002	-0.358	-0.028	0.415	0.011		11.3	-0.003	0.291	-0.024	-0.021	0.02
								11.301	-0.013	0.394	-0.003	-0.003	0.014		11.301	-0.031	-0.297	0	0.415	-0.046		11.301	-0.033	0.291	0.004	-0.021	0.02
								11.302	-0.043	0.364	-0.058	-0.06	-0.014		11.302	0.028	-0.237	0.027	0.53	-0.046		11.302	0.026	0.321	0.004	0.065	0.02
								11.303	0.016	0.394	-0.003	0.026	-0.014		11.303	0.028	-0.297	-0.028	0.415	-0.018		11.303	-0.033	0.321	0.004	-0.021	-0.008
								11.304	0.016	0.425	0.025	0.084	-0.014		11.304	-0.149	-0.388	-0.111	0.328	-0.046		11.304	-0.033	0.291	-0.052	-0.05	-0.008
								11.305	-0.043	0.364	-0.031	-0.06	0.043		11.305	-0.031	-0.328	-0.028	0.472	0.011		11.305	-0.033	0.321	0.032	0.037	0.048
								11.306	-0.043	0.394	-0.031	-0.003	0.014		11.306	0.087	-0.207	0.083	0.587	0.011		11.306	0.026	0.321	0.032	0.037	0.02
								11.307	-0.013	0.425	-0.003	0.026	0.071		11.307	0.175	-0.116	0.138	0.616	0.039		11.307	-0.003	0.321	0.059	0.008	0.077
								11.308	0.016	0.425	-0.003	0.055	-0.07		11.308	-0.031	-0.297	0	0.472	-0.046		11.308	-0.033	0.321	0.004	-0.078	0.048
								11.309	-0.013	0.394	0.025	0.026	-0.014		11.309	-0.031	-0.297	-0.028	0.415	0.039		11.309	0.026	0.291	-0.024	-0.021	0.02
								11.31	-0.013	0.364	-0.031	-0.032	0.014		11.31	0.028	-0.267	-0.028	0.443	-0.046		11.31	0.026	0.382	0.032	0.037	-0.036
								11.311	-0.013	0.425	-0.003	-0.003	-0.014		11.311	0.028	-0.207	0.055	0.472	0.067		11.311	0.026	0.321	0.032	-0.021	-0.008
								11.312	-0.013	0.394	0.025	-0.032	-0.014		11.312	-0.09	-0.358	-0.028	0.386	0.039		11.312	0.026	0.291	0.004	0.037	0.02
								11.313	-0.013	0.364	0.025	-0.003	-0.014		11.313	-0.061	-0.328	-0.056	0.386	0.011		11.313	-0.003	0.291	-0.024	0.008	0.02
								11.314	-0.013	0.364	-0.003	-0.003	-0.014		11.314	0.028	-0.297	0.055	0.501	-0.046		11.314	-0.003	0.321	0.004	0.008	0.077
								11.315	0.016	0.394	-0.003	-0.06	-0.042		11.315	-0.031	-0.237	0.027	0.53	0.011		11.315	-0.003	0.321	0.004	-0.021	0.02
								11.316	0.016	0.425	0.025	0.055	-0.014		11.316	0.028	-0.267	0	0.501	-0.018		11.316	-0.033	0.291	-0.024	-0.05	-0.008
								11.317	-0.013	0.394	-0.003	0.026	-0.042		11.317	-0.061	-0.358	0	0.443	-0.018		11.317	-0.003	0.291	-0.052	-0.05	-0.036
								11.318	-0.013	0.394	0.025	-0.003	0.043		11.318	-0.002	-0.267	0.027	0.53	0.039		11.318	-0.033	0.291	-0.052	0.008	-0.036
								11.319	-0.013	0.394	-0.003	0.026	0.014		11.319	-0.031	-0.358	0	0.472	0.039		11.319	0.085	0.412	0.087	0.065	-0.036
								11.32	-0.043	0.425	-0.003	-0.032	-0.014		11.32	0.028	-0.297	0.055	0.53	0.039		11.32	-0.003	0.321	-0.052	0.008	-0.008
								11.321	-0.013	0.364	-0.086	-0.06	-0.07		11.321	-0.002	-0.297	-0.028	0.501	0.011		11.321	0.026	0.382	0.087	0.008	-0.008
								11.322	-0.013	0.364	-0.031	-0.06	-0.042		11.322	-0.002	-0.328	0	0.443	0.011		11.322	0.026	0.321	0.004	0.008	0.02
								11.323	0.016	0.394	-0.003	-0.003	-0.042		11.323	0.057	-0.297	0.027	0.472	0.011		11.323	0.026	0.321	0.004	0.037	-0.008
								11.324	-0.043	0.364	-0.031	-0.032	0.014		11.324	-0.002	-0.358	-0.028	0.415	0.039		11.324	-0.003	0.261	0.004	0.008	-0.036
								11.325	0.046	0.455	0.052	0.055	0.071		11.325	-0.002	-0.297	0	0.415	-0.018		11.325	-0.003	0.321	0.004	-0.05	0.048
								11.326	0.016	0.394	-0.003	-0.032	-0.014		11.326	-0.031	-0.358	-0.028	0.357	0.039		11.326	-0.003	0.291	-0.024	0.037	0.077
								11.327	0.016	0.394	-0.003	-0.003	0.014		11.327	0.057	-0.297	0	0.472	-0.074		11.327	-0.003	0.321	-0.024	-0.021	0.048
								11.328	-0.043	0.334	-0.031	-0.06	-0.042		11.328	0.028	-0.237	0.055	0.501	-0.018		11.328	0.026	0.382	0.059	0.008	0.02
								11.329	-0.013	0.364	-0.003	-0.06	-0.042		11.329	0.028	-0.267	0.055	0.472	0.011		11.329	-0.033	0.321	-0.024	0.008	-0.065
								11.33	-0.013	0.334	-0.003	-0.003	-0.07		11.33	-0.002	-0.267	0.027	0.501	0.039		11.33	-0.003	0.321	0.004	0.008	-0.065
								11.331	0.016	0.394	-0.003	-0.032	0.043		11.331	-0.061	-0.358	-0.028	0.472	0.039		11.331	-0.003	0.321	-0.024	0.037	-0.036
								11.332	0.016	0.394	0.025	0.026	-0.014		11.332	0.028	-0.237	0.027	0.558	0.011		11.332	0.056	0.351	0.115	0.065	0.02
								11.333	0.016	0.425	-0.003	0.026	-0.07		11.333	0.087	-0.237	0.027	0.558	-0.018		11.333	-0.003	0.321	0.032	0.037	0.02
								11.334	-0.013	0.425	-0.003	-0.003	-0.014		11.334	0.028	-0.328	0	0.501	-0.046		11.334	-0.003	0.321	-0.024	0.008	-0.008
								11.335	0.016	0.425	0.025	-0.003	-0.042		11.335	-0.031	-0.328	0	0.53	-0.046		11.335	-0.033	0.351	0.004	0.008	0.048
								11.336	-0.043	0.334	-0.031	-0.032	-0.042		11.336	0.028	-0.267	0.055	0.501	0.011		11.336	0.056	0.382	0.004	0.037	-0.036
								11.337	-0.013	0.394	-0.031	-0.003	0.014		11.337	0.057	-0.207	0.027	0.53	0.039		11.337	0.026	0.382	0.032	0.065	-0.008
								11.338	0.016	0.364	-0.003	0.026	0.043		11.338	-0.031	-0.267	0	0.501	0.011		11.338	-0.062	0.321	-0.052	0.008	0.02
								11.339	0.016	0.455	0.025	0.084	0.014		11.339	-0.061	-0.328	0	0.472	0.011		11.339	-0.003	0.291	0.004	0.008	0.048
								11.34	-0.013	0.394	-0.003	-0.032	0.014		11.34	0.087	-0.207	0.083	0.53	-0.018		11.34	-0.033	0.291	-0.024	-0.05	0.02
								11.341	0.016	0.425	0.052	0.026	-0.042		11.341	-0.002	-0.267	0.027	0.53	-0.018		11.341	-0.003	0.321	0.004	0.037	-0.036
								11.342	0.046	0.425	-0.003	-0.003	-0.042		11.342	0.028	-0.328	-0.028	0.415	-0.018		11.342	-0.003	0.321	0.059	0.037	-0.036
								11.343	-0.013	0.455	0.052	0.026	-0.042		11.343	-0.031	-0.358	-0.056	0.443	0.011		11.343	-0.062	0.291	-0.079	0.008	-0.065
								11.344	-0.043	0.334	-0.003	-0.032	0.014		11.344	-0.031	-0.328	-0.028	0.472	-0.018		11.344	0.085	0.412	0.087	0.123	-0.008
								11.345	-0.072	0.334	-0.031	-0.032	-0.014		11.345	-0.002	-0.297	-0.028	0.472	-0.046		11.345	0.056	0.351	0.004	0.037	0.02
								11.346	-0.072	0.364	-0.003	0.026	-0.042		11.346	-0.031	-0.297	-0.028	0.472	-0.046		11.346	-0.003	0.291	0.004	0.008	0.048
								11.347	0.016	0.394	-0.003	-0.003	-0.014		11.347	-0.031	-0.328	-0.028	0.443	-0.046		11.347	-0.003	0.291	-0.024	-0.021	0.048
								11.348	0.016	0.364	-0.031	0.026	-0.014		11.348	0.028	-0.297	0.055	0.501	-0.018		11.348	-0.003	0.321	0.004	-0.021	-0.008
								11.349	0.016	0.455	-0.031	0.026	-0.014		11.349	-0.002	-0.267	0.027	0.501	-0.018		11.349	0.026	0.351	0.004	0.037	-0.036
								11.35	0.016	0.425	0.052	0.026	0.099		11.35	-0.031	-0.267	0	0.443	0.039		11.35	0.026	0.321	0.059	0.037	-0.008
								11.351	0.046	0.425	0.025	0.084	0.043		11.351	-0.061	-0.388	-0.056	0.443	-0.018		11.351	-0.033	0.321	0.004	0.037	-0.008
								11.352	-0.101	0.334	-0.058	-0.06	-0.042		11.352	-0.061	-0.328	-0.056	0.443	-0.046		11.352	-0.18	0.17	-0.19	-0.136	0.048
								11.353	-0.043	0.364	-0.003	-0.032	-0.014		11.353	0.087	-0.237	0.027	0.53	-0.018		11.353	-0.062	0.351	0.004	-0.021	0.02
								11.354	0.046	0.425	0.025	-0.032	-0.042		11.354	-0.031	-0.297	-0.028	0.558	-0.046		11.354	-0.003	0.321	-0.052	-0.021	0.02
								11.355	0.046	0.425	0.08	0.084	0.014		11.355	-0.031	-0.297	-0.028	0.53	-0.018		11.355	-0.003	0.291	0.004	-0.021	-0.008
								11.356	0.016	0.364	-0.031	0.026	0.014		11.356	-0.002	-0.297	0	0.472	0.039		11.356	-0.062	0.261	-0.052	-0.05	-0.008
								11.357	0.016	0.334	-0.031	-0.003	0.043		11.357	0.057	-0.267	0	0.53	0.011		11.357	-0.003	0.321	0.004	0.037	-0.008
								11.358	0.016	0.394	0.025	0.026	0.014		11.358	0.028	-0.267	0	0.53	-0.018		11.358	-0.003	0.382	-0.024	0.037	0.048
								11.359	-0.013	0.364	-0.031	-0.032	0.014		11.359	0.028	-0.328	-0.028	0.501	-0.018		11.359	0.026	0.321	0.032	0.037	0.048
								11.36	-0.043	0.394	-0.003	-0.003	-0.07		11.36	0.057	-0.267	0	0.53	0.011		11.36	0.026	0.321	-0.024	0.008	-0.036
								11.361	-0.013	0.334	-0.031	-0.032	-0.014		11.361	-0.09	-0.358	-0.056	0.443	-0.018		11.361	-0.033	0.291	-0.024	0.008	-0.036
								11.362	0.016	0.394	-0.003	0.026	-0.014		11.362	0.028	-0.267	0	0.501	0.011		11.362	0.026	0.291	-0.024	-0.05	-0.036
								11.363	0.016	0.455	0.025	-0.032	0.071		11.363	-0.031	-0.207	0	0.53	0.039		11.363	-0.003	0.291	0.004	0.008	0.02
								11.364	0.016	0.455	-0.003	0.055	0.043		11.364	0.028	-0.328	0	0.472	0.011		11.364	-0.062	0.23	-0.107	-0.078	0.02
								11.365	0.075	0.425	0.025	0.026	0.014		11.365	0.028	-0.358	-0.028	0.472	0.039		11.365	-0.033	0.291	0.004	-0.021	0.048
								11.366	0.016	0.364	0.025	-0.003	-0.042		11.366	0.028	-0.237	0	0.587	-0.046		11.366	0.026	0.321	0.032	0.008	0.02
								11.367	-0.013	0.304	-0.003	-0.06	-0.014		11.367	0.175	-0.116	0.138	0.673	0.011		11.367	0.114	0.351	0.059	0.065	0.077
								11.368	-0.013	0.334	-0.031	-0.032	0.043		11.368	-0.002	-0.297	-0.028	0.53	-0.018		11.368	-0.003	0.382	-0.024	0.008	-0.036
								11.369	0.016	0.364	-0.003	-0.003	-0.014		11.369	0.028	-0.267	-0.028	0.501	0.039		11.369	-0.062	0.261	-0.052	-0.021	0.02
								11.37	0.075	0.425	0.052	0.026	0.014		11.37	0.028	-0.297	-0.028	0.53	-0.018		11.37	-0.003	0.321	-0.024	-0.021	-0.036
								11.371	0.016	0.455	0.052	0.084	0.014		11.371	0.028	-0.267	0.055	0.53	0.011		11.371	0.026	0.382	0.032	0.065	0.02
								11.372	0.016	0.425	0.052	0.026	-0.014		11.372	-0.002	-0.267	-0.028	0.501	-0.046		11.372	-0.003	0.382	0.004	0.008	-0.008
								11.373	-0.043	0.364	-0.031	-0.06	-0.07		11.373	-0.002	-0.328	-0.056	0.472	-0.046		11.373	-0.062	0.261	-0.024	-0.021	-0.008
								11.374	-0.013	0.394	-0.003	-0.003	-0.014		11.374	-0.002	-0.297	0	0.472	-0.018		11.374	0.026	0.291	-0.052	0.008	-0.093
								11.375	-0.013	0.334	0.025	-0.003	0.014		11.375	0.028	-0.267	0.027	0.53	0.011		11.375	0.056	0.351	0.004	0.008	0.02
								11.376	0.016	0.394	0.025	-0.003	-0.014		11.376	-0.031	-0.267	0	0.53	0.011		11.376	-0.003	0.321	0.004	0.008	-0.008
								11.377	0.075	0.455	0.052	0.026	0.014		11.377	-0.09	-0.358	-0.028	0.443	0.011		11.377	-0.033	0.261	-0.079	-0.05	0.02
								11.378	0.046	0.455	0.025	0.026	0.014		11.378	0.028	-0.297	0	0.501	0.011		11.378	-0.033	0.261	-0.024	-0.021	-0.008
								11.379	-0.013	0.394	-0.031	0.055	-0.042		11.379	0.087	-0.176	0.11	0.616	-0.018		11.379	0.026	0.382	0.059	0.037	-0.008
								11.38	-0.013	0.394	-0.031	0.026	-0.042		11.38	-0.002	-0.237	0.055	0.587	0.011		11.38	-0.003	0.351	0.004	-0.021	-0.008
								11.381	0.016	0.425	0.025	0.026	-0.014		11.381	-0.031	-0.358	-0.028	0.501	0.011		11.381	-0.092	0.17	-0.135	-0.107	-0.093
								11.382	-0.072	0.364	-0.058	-0.06	0.043		11.382	-0.09	-0.388	-0.084	0.472	0.011		11.382	-0.033	0.291	0.032	-0.05	-0.008
								11.383	-0.16	0.273	-0.142	-0.118	-0.07		11.383	0.028	-0.297	0.027	0.53	-0.018		11.383	0.026	0.382	0.032	0.065	-0.008
								11.384	-0.101	0.273	-0.086	-0.118	0.014		11.384	-0.002	-0.297	0	0.558	0.039		11.384	-0.033	0.351	0.004	-0.021	0.02
								11.385	-0.013	0.273	-0.003	-0.06	-0.042		11.385	-0.031	-0.328	0	0.501	-0.018		11.385	-0.003	0.321	-0.024	-0.05	0.02
								11.386	0.016	0.425	-0.003	-0.003	-0.042		11.386	-0.031	-0.267	0	0.501	-0.018		11.386	-0.092	0.261	-0.079	-0.107	0.02
								11.387	0.016	0.455	0.025	-0.032	-0.042		11.387	-0.031	-0.328	0	0.53	-0.046		11.387	-0.003	0.321	-0.024	0.008	-0.065
								11.388	0.016	0.394	0.052	-0.003	-0.042		11.388	0.028	-0.297	0	0.53	0.039		11.388	0.144	0.382	0.087	0.037	0.02
								11.389	-0.013	0.364	-0.003	-0.003	0.071		11.389	0.057	-0.267	0	0.53	0.011		11.389	0.026	0.382	0.032	0.037	0.02
								11.39	-0.013	0.394	-0.003	0.026	0.043		11.39	-0.002	-0.267	0	0.53	0.011		11.39	0.026	0.382	0.004	0.008	0.048
								11.391	-0.013	0.364	-0.031	-0.003	-0.042		11.391	-0.178	-0.449	-0.139	0.386	-0.074		11.391	-0.033	0.351	-0.052	0.008	0.02
								11.392	-0.013	0.394	0.025	0.026	-0.099		11.392	-0.031	-0.328	-0.056	0.472	-0.046		11.392	0.026	0.321	0.004	0.008	-0.008
								11.393	-0.013	0.364	0.025	-0.003	-0.07		11.393	0.028	-0.267	0	0.53	0.011		11.393	-0.003	0.321	0.004	0.008	-0.036
								11.394	0.016	0.425	-0.003	0.026	-0.014		11.394	-0.002	-0.328	-0.028	0.53	-0.018		11.394	-0.121	0.291	-0.079	-0.05	-0.008
								11.395	-0.072	0.304	-0.086	-0.089	-0.014		11.395	-0.031	-0.297	-0.028	0.472	0.011		11.395	0.026	0.351	0.004	0.037	0.02
								11.396	-0.072	0.364	-0.031	-0.032	-0.014		11.396	-0.002	-0.267	0.027	0.558	-0.046		11.396	0.026	0.291	0.032	0.037	-0.008
								11.397	-0.043	0.334	-0.003	-0.003	0.071		11.397	0.028	-0.237	0.055	0.616	-0.018		11.397	0.085	0.351	0.032	0.065	0.077
								11.398	0.016	0.364	-0.003	-0.003	0.014		11.398	-0.002	-0.267	0	0.558	-0.046		11.398	-0.062	0.321	-0.024	-0.05	0.02
								11.399	-0.043	0.394	-0.031	-0.032	0.014		11.399	-0.002	-0.297	0	0.53	-0.046		11.399	-0.062	0.23	-0.052	0.008	-0.008
								11.4	0.016	0.364	-0.003	-0.003	0.014		11.4	-0.031	-0.297	0	0.53	-0.018		11.4	0.026	0.351	0.004	0.008	-0.065
								11.401	-0.043	0.364	0.025	-0.003	0.014		11.401	0.087	-0.237	0.055	0.645	0.095		11.401	-0.033	0.351	0.004	0.037	0.02
								11.402	0.075	0.455	0.052	0.026	0.043		11.402	-0.031	-0.328	0	0.53	0.011		11.402	-0.003	0.351	0.004	0.037	0.02
								11.403	0.016	0.455	0.052	0.055	-0.014		11.403	-0.031	-0.388	-0.084	0.472	0.011		11.403	-0.003	0.321	-0.024	0.008	0.02
								11.404	0.016	0.394	0.052	0.055	0.014		11.404	-0.031	-0.267	0	0.558	-0.074		11.404	-0.033	0.291	-0.024	0.037	0.077
								11.405	-0.043	0.334	-0.058	-0.06	-0.042		11.405	0.028	-0.267	-0.028	0.558	-0.046		11.405	0.085	0.382	0.059	0.094	0.02
								11.406	-0.013	0.334	-0.058	-0.06	0.014		11.406	0.087	-0.146	0.083	0.673	0.011		11.406	-0.121	0.2	-0.135	-0.078	-0.065
								11.407	-0.013	0.394	-0.003	0.026	0.014		11.407	-0.002	-0.328	-0.028	0.558	-0.018		11.407	-0.062	0.261	-0.024	-0.05	0.048
								11.408	0.016	0.455	0.052	0.112	0.099		11.408	-0.031	-0.358	-0.056	0.472	0.011		11.408	-0.033	0.23	-0.024	-0.107	-0.036
								11.409	0.016	0.425	0.052	0.026	0.014		11.409	0.028	-0.237	0.027	0.587	0.039		11.409	0.026	0.291	0.004	0.008	0.048
								11.41	-0.043	0.394	0.025	-0.003	0.043		11.41	-0.002	-0.267	0.027	0.53	0.039		11.41	-0.033	0.382	-0.024	0.037	0.048
								11.411	-0.013	0.425	0.025	-0.003	-0.014		11.411	-0.002	-0.237	0.027	0.558	0.011		11.411	-0.033	0.321	0.032	0.037	-0.008
								11.412	-0.043	0.364	0.025	-0.032	-0.014		11.412	-0.031	-0.328	-0.056	0.472	0.039		11.412	-0.003	0.321	0.004	-0.021	-0.036
								11.413	-0.013	0.334	-0.031	-0.032	-0.07		11.413	-0.178	-0.479	-0.195	0.328	0.067		11.413	0.026	0.321	0.059	0.008	-0.036
								11.414	-0.101	0.273	-0.031	-0.06	-0.014		11.414	-0.002	-0.297	-0.028	0.558	0.039		11.414	0.026	0.382	0.032	0.037	-0.036
								11.415	0.105	0.425	0.108	0.084	0.043		11.415	-0.031	-0.297	0	0.587	0.011		11.415	-0.003	0.321	-0.024	-0.021	-0.008
								11.416	0.016	0.425	0.025	0.055	-0.014		11.416	0.028	-0.267	0	0.558	0.011		11.416	-0.033	0.291	-0.024	-0.021	0.077
								11.417	-0.013	0.364	-0.003	0.026	-0.042		11.417	-0.031	-0.297	0	0.558	-0.074		11.417	-0.003	0.321	0.032	0.008	0.02
								11.418	0.016	0.364	-0.031	-0.032	-0.014		11.418	-0.119	-0.419	-0.111	0.53	-0.018		11.418	0.026	0.321	0.032	0.037	0.048
								11.419	-0.013	0.394	-0.003	-0.003	0.014		11.419	0.028	-0.297	-0.028	0.558	0.011		11.419	-0.033	0.261	-0.079	-0.021	-0.065
								11.42	-0.043	0.364	-0.031	-0.003	0.014		11.42	0.028	-0.328	0	0.558	0.011		11.42	-0.003	0.382	-0.024	0.008	-0.036
								11.421	0.016	0.364	0.025	-0.003	0.043		11.421	-0.002	-0.358	0	0.558	0.011		11.421	0.056	0.351	-0.024	0.037	-0.036
								11.422	-0.101	0.364	-0.031	-0.06	-0.014		11.422	0.087	-0.297	0.055	0.587	0.011		11.422	-0.003	0.321	0.004	0.008	0.02
								11.423	0.016	0.394	-0.003	0.026	-0.014		11.423	-0.031	-0.358	-0.056	0.501	-0.018		11.423	0.026	0.351	0.032	0.037	0.02
								11.424	0.016	0.394	0.025	0.026	-0.099		11.424	-0.002	-0.328	-0.028	0.501	-0.018		11.424	-0.003	0.321	-0.024	-0.021	0.02
								11.425	0.075	0.485	0.052	0.084	-0.014		11.425	0.028	-0.297	0.055	0.53	-0.046		11.425	0.026	0.321	-0.024	-0.05	-0.008
								11.426	-0.043	0.364	0.025	-0.003	-0.042		11.426	-0.031	-0.328	0	0.472	-0.018		11.426	0.026	0.291	0.004	0.008	-0.036
								11.427	0.016	0.394	-0.031	-0.003	0.043		11.427	0.028	-0.207	0.11	0.616	0.095		11.427	0.026	0.351	-0.024	0.008	-0.036
								11.428	0.016	0.334	-0.003	-0.032	0.099		11.428	0.028	-0.297	0	0.53	-0.018		11.428	0.026	0.351	0.004	0.065	-0.008
								11.429	-0.043	0.334	-0.031	-0.003	-0.042		11.429	0.028	-0.297	0	0.616	0.011		11.429	-0.033	0.382	0.032	-0.021	0.02
								11.43	0.016	0.425	0.052	0.026	-0.042		11.43	-0.031	-0.297	0	0.558	0.011		11.43	-0.092	0.291	-0.107	-0.078	-0.121
								11.431	-0.013	0.394	-0.031	-0.032	-0.014		11.431	-0.002	-0.328	-0.028	0.587	-0.046		11.431	-0.033	0.321	-0.024	0.008	0.02
								11.432	0.016	0.394	0.025	0.055	-0.042		11.432	0.057	-0.237	0.055	0.645	0.067		11.432	0.026	0.321	-0.024	0.008	-0.036
								11.433	0.016	0.364	-0.003	-0.003	-0.042		11.433	-0.09	-0.328	-0.056	0.53	0.039		11.433	0.026	0.261	0.004	-0.021	-0.036
								11.434	0.075	0.394	0.025	0.026	0.043		11.434	-0.031	-0.358	-0.028	0.53	0.067		11.434	0.056	0.351	0.032	0.094	-0.008
								11.435	-0.101	0.304	-0.086	-0.089	-0.042		11.435	0.028	-0.267	0.027	0.587	0.011		11.435	-0.003	0.291	0.032	-0.021	0.077
								11.436	0.016	0.394	-0.031	-0.032	-0.042		11.436	0.028	-0.237	0.055	0.587	-0.018		11.436	0.056	0.382	0.059	0.065	-0.008
								11.437	-0.013	0.364	-0.031	-0.032	-0.042		11.437	-0.002	-0.267	-0.028	0.558	-0.018		11.437	-0.003	0.351	0.032	0.008	0.02
								11.438	-0.013	0.364	-0.003	0.026	0.014		11.438	0.028	-0.358	0	0.587	-0.046		11.438	-0.003	0.291	-0.052	-0.05	-0.036
								11.439	0.075	0.425	0.025	0.026	-0.014		11.439	-0.031	-0.267	0.027	0.587	-0.046		11.439	-0.003	0.321	0.004	0.037	-0.036
								11.44	0.016	0.394	-0.003	0.026	0.043		11.44	-0.002	-0.358	-0.028	0.558	0.011		11.44	0.056	0.321	-0.024	0.065	-0.036
								11.441	0.016	0.394	0.025	0.026	0.014		11.441	-0.002	-0.297	0.027	0.558	0.095		11.441	-0.033	0.291	-0.052	0.008	-0.036
								11.442	0.016	0.394	0.025	-0.032	0.014		11.442	-0.061	-0.358	-0.056	0.472	0.011		11.442	-0.003	0.291	-0.024	-0.021	-0.008
								11.443	-0.013	0.334	-0.003	-0.032	-0.07		11.443	0.087	-0.267	0.083	0.587	-0.018		11.443	0.026	0.382	0.032	0.037	-0.008
								11.444	-0.101	0.273	-0.086	-0.06	-0.07		11.444	0.057	-0.267	0.027	0.616	0.011		11.444	0.085	0.412	0.087	0.123	0.02
								11.445	0.016	0.425	-0.003	0.055	-0.014		11.445	-0.002	-0.267	-0.028	0.53	-0.018		11.445	-0.003	0.321	-0.024	0.037	-0.008
								11.446	0.016	0.364	0.025	-0.003	0.014		11.446	-0.002	-0.328	0	0.558	0.011		11.446	0.056	0.382	0.059	0.037	0.048
								11.447	-0.043	0.364	-0.003	-0.003	0.014		11.447	-0.061	-0.297	-0.028	0.587	0.011		11.447	-0.033	0.321	0.004	0.037	0.02
								11.448	0.016	0.394	0.025	0.055	0.043		11.448	0.028	-0.207	0.055	0.587	0.011		11.448	-0.062	0.321	0.004	0.008	-0.008
								11.449	0.016	0.364	-0.003	-0.032	-0.014		11.449	0.028	-0.297	0.027	0.558	-0.018		11.449	-0.062	0.321	-0.079	-0.078	-0.008
								11.45	0.016	0.394	0.025	-0.032	-0.042		11.45	0.028	-0.297	0.027	0.587	-0.018		11.45	-0.003	0.351	-0.024	0.037	0.02
								11.451	-0.043	0.364	-0.031	0.055	-0.014		11.451	-0.031	-0.328	0	0.53	0.011		11.451	0.056	0.382	0.059	0.065	-0.036
								11.452	-0.043	0.304	-0.003	-0.032	0.014		11.452	0.028	-0.267	0	0.616	0.011		11.452	-0.033	0.351	0.004	0.037	0.02
								11.453	-0.043	0.364	-0.003	-0.003	0.071		11.453	-0.031	-0.297	0	0.53	0.039		11.453	-0.003	0.321	0.004	0.037	0.02
								11.454	0.016	0.425	0.025	0.026	0.043		11.454	-0.031	-0.297	-0.028	0.587	0.011		11.454	0.026	0.321	-0.052	-0.021	0.02
								11.455	0.016	0.425	0.025	0.055	-0.014		11.455	-0.061	-0.419	-0.028	0.472	0.011		11.455	0.026	0.291	0.004	0.008	0.077
								11.456	0.016	0.364	-0.031	-0.003	-0.042		11.456	-0.061	-0.358	-0.056	0.53	-0.046		11.456	0.114	0.442	0.059	0.094	0.048
								11.457	-0.043	0.364	-0.003	-0.003	-0.014		11.457	-0.002	-0.297	0	0.616	-0.018		11.457	0.026	0.321	0.004	0.008	0.02
								11.458	-0.013	0.394	-0.031	0.026	-0.014		11.458	0.057	-0.237	0.055	0.616	0.039		11.458	-0.003	0.321	-0.024	-0.021	-0.065
								11.459	0.016	0.364	-0.031	-0.032	0.014		11.459	0.028	-0.297	0	0.587	0.067		11.459	-0.033	0.351	0.004	0.008	-0.008
								11.46	0.016	0.364	-0.003	0.026	0.043		11.46	-0.061	-0.328	0	0.558	0.039		11.46	-0.003	0.321	0.004	0.008	-0.008
								11.461	-0.013	0.364	-0.003	-0.003	-0.042		11.461	-0.031	-0.328	-0.028	0.587	0.039		11.461	-0.033	0.321	-0.052	-0.05	-0.036
								11.462	0.016	0.425	0.025	0.026	-0.014		11.462	0.028	-0.237	0.027	0.645	-0.018		11.462	0.026	0.321	-0.024	0.008	-0.008
								11.463	0.075	0.455	0.08	0.055	-0.07		11.463	-0.002	-0.328	-0.056	0.53	0.011		11.463	-0.003	0.321	-0.024	0.008	0.048
								11.464	0.016	0.425	0.052	0.055	-0.014		11.464	-0.002	-0.328	0	0.558	0.039		11.464	-0.062	0.291	-0.024	-0.05	-0.036
								11.465	0.016	0.394	0.052	0.026	-0.014		11.465	-0.031	-0.297	0	0.587	0.067		11.465	0.026	0.351	0.059	0.065	-0.008
								11.466	-0.043	0.394	-0.031	-0.032	0.014		11.466	0.028	-0.237	0.027	0.645	0.011		11.466	0.056	0.351	0.059	0.037	0.048
								11.467	0.016	0.394	-0.003	-0.003	-0.014		11.467	0.028	-0.267	0.027	0.616	0.067		11.467	0.026	0.321	0.032	0.065	0.077
								11.468	-0.013	0.394	-0.003	-0.003	-0.014		11.468	-0.031	-0.358	-0.084	0.501	0.039		11.468	-0.003	0.321	-0.024	-0.05	0.048
								11.469	-0.013	0.364	-0.031	-0.032	-0.042		11.469	-0.031	-0.328	-0.028	0.558	-0.018		11.469	-0.003	0.351	0.032	-0.021	0.048
								11.47	0.016	0.364	0.025	-0.003	-0.042		11.47	0.028	-0.267	0	0.673	0.039		11.47	0.026	0.351	0.004	0.037	-0.008
								11.471	0.075	0.515	0.025	0.084	-0.014		11.471	0.028	-0.297	0.027	0.616	0.039		11.471	-0.003	0.321	0.004	0.037	-0.065
								11.472	0.016	0.425	0.052	0.084	0.071		11.472	-0.031	-0.297	-0.028	0.501	0.067		11.472	0.026	0.351	0.004	-0.021	-0.036
								11.473	0.016	0.394	-0.031	-0.003	-0.014		11.473	-0.09	-0.419	-0.056	0.501	0.039		11.473	-0.003	0.351	0.004	0.065	0.02
								11.474	0.016	0.394	0.025	-0.003	-0.042		11.474	0.028	-0.237	0.027	0.587	0.011		11.474	0.085	0.442	0.115	0.123	0.048
								11.475	0.016	0.364	-0.031	-0.003	-0.042		11.475	0.087	-0.237	0.055	0.587	0.011		11.475	0.026	0.382	0.004	0.065	0.048
								11.476	0.016	0.394	-0.031	0.026	-0.042		11.476	-0.002	-0.297	0	0.587	-0.018		11.476	-0.003	0.291	0.004	-0.021	0.02
								11.477	0.016	0.455	0.025	0.026	-0.042		11.477	-0.031	-0.358	-0.056	0.53	-0.018		11.477	-0.062	0.261	-0.052	-0.05	-0.065
								11.478	0.075	0.455	0.052	0.055	-0.042		11.478	-0.031	-0.237	0.027	0.616	0.011		11.478	-0.003	0.321	0.004	0.037	-0.036
								11.479	0.016	0.425	0.025	0.026	0.014		11.479	0.087	-0.207	0.027	0.645	0.011		11.479	0.026	0.382	0.032	0.037	-0.008
								11.48	0.016	0.394	0.052	0.026	0.014		11.48	0.057	-0.267	0.055	0.673	0.039		11.48	-0.033	0.321	-0.024	0.008	0.02
								11.481	0.016	0.455	-0.003	0.026	0.014		11.481	0.028	-0.297	-0.028	0.616	0.039		11.481	-0.033	0.351	-0.024	0.008	-0.008
								11.482	0.016	0.425	0.025	0.026	-0.07		11.482	-0.002	-0.358	-0.028	0.587	-0.018		11.482	0.085	0.351	0.032	0.037	-0.008
								11.483	-0.043	0.364	-0.031	-0.003	-0.014		11.483	-0.031	-0.358	-0.028	0.53	-0.018		11.483	0.056	0.351	0.004	0.065	-0.008
								11.484	0.016	0.364	-0.031	-0.003	-0.042		11.484	-0.031	-0.328	0	0.587	-0.018		11.484	-0.033	0.291	-0.024	0.008	-0.036
								11.485	0.075	0.425	0.025	0.055	0.014		11.485	0.028	-0.267	0.083	0.616	0.011		11.485	0.056	0.382	0.059	0.065	0.02
								11.486	0.016	0.455	0.025	0.026	0.014		11.486	-0.031	-0.358	-0.056	0.558	-0.018		11.486	0.056	0.351	0.032	-0.021	0.02
								11.487	0.016	0.394	0.025	-0.003	-0.014		11.487	-0.002	-0.328	-0.028	0.587	-0.018		11.487	-0.003	0.321	0.004	0.008	0.048
								11.488	-0.013	0.364	0.052	0.026	-0.014		11.488	0.028	-0.267	0.027	0.616	-0.046		11.488	-0.003	0.351	0.032	0.008	0.02
								11.489	0.016	0.394	-0.003	0.026	-0.014		11.489	0.057	-0.328	0	0.616	-0.046		11.489	-0.003	0.351	-0.024	0.008	0.02
								11.49	-0.043	0.334	0.025	-0.032	0.043		11.49	-0.002	-0.297	0	0.558	-0.046		11.49	-0.033	0.321	0.004	0.037	-0.065
								11.491	-0.013	0.364	-0.003	-0.032	-0.014		11.491	-0.031	-0.328	-0.028	0.587	0.039		11.491	-0.033	0.321	0.004	0.008	-0.008
								11.492	-0.043	0.334	0.025	-0.003	0.014		11.492	0.057	-0.237	0.055	0.587	-0.018		11.492	-0.062	0.261	-0.024	0.008	-0.036
								11.493	0.016	0.425	0.025	0.026	0.014		11.493	-0.061	-0.328	-0.028	0.558	0.011		11.493	-0.033	0.23	-0.052	-0.05	0.02
								11.494	0.016	0.394	0.025	0.055	-0.014		11.494	-0.061	-0.328	-0.028	0.587	-0.018		11.494	-0.092	0.23	-0.052	-0.107	-0.008
								11.495	0.046	0.455	0.08	0.055	-0.042		11.495	0.028	-0.297	0.027	0.616	-0.018		11.495	-0.003	0.291	-0.024	-0.021	-0.008
								11.496	0.016	0.425	-0.003	-0.032	-0.014		11.496	0.028	-0.267	0.027	0.616	-0.018		11.496	0.026	0.321	-0.024	0.008	0.02
								11.497	-0.043	0.394	-0.031	-0.032	0.014		11.497	0.087	-0.207	0.083	0.673	-0.018		11.497	0.085	0.442	0.142	0.152	-0.036
								11.498	-0.013	0.364	-0.058	-0.032	0.099		11.498	-0.061	-0.328	-0.028	0.558	-0.018		11.498	0.026	0.351	-0.024	-0.021	0.02
								11.499	-0.043	0.334	-0.058	-0.003	0.071		11.499	-0.031	-0.358	0	0.587	0.011		11.499	-0.033	0.261	-0.024	-0.078	0.048
								11.5	0.016	0.394	-0.031	-0.003	0.014		11.5	-0.031	-0.328	-0.028	0.616	-0.018		11.5	-0.033	0.291	-0.024	0.008	0.048
								11.501	0.046	0.394	-0.003	0.026	-0.014		11.501	0.028	-0.297	0.027	0.645	-0.046		11.501	-0.033	0.321	-0.024	0.008	0.02
								11.502	0.016	0.455	0.025	0.055	0.014		11.502	0.028	-0.328	-0.028	0.587	-0.018		11.502	0.026	0.291	-0.024	-0.05	-0.008
								11.503	-0.043	0.394	-0.031	0.026	0.014		11.503	-0.119	-0.388	-0.056	0.53	-0.046		11.503	-0.003	0.291	-0.052	-0.021	-0.036
								11.504	0.016	0.425	0.052	0.026	0.014		11.504	-0.002	-0.267	0.027	0.587	0.039		11.504	-0.003	0.321	-0.024	0.008	-0.008
								11.505	0.016	0.394	-0.003	-0.06	0.043		11.505	0.116	-0.116	0.166	0.731	0.124		11.505	0.026	0.351	0.059	0.037	0.048
								11.506	-0.013	0.364	0.025	-0.003	0.014		11.506	0.028	-0.207	0.055	0.673	0.039		11.506	-0.003	0.351	-0.052	-0.05	0.02
								11.507	0.016	0.425	0.052	0.026	-0.014		11.507	-0.002	-0.358	-0.028	0.645	-0.018		11.507	0.026	0.321	-0.024	-0.021	0.077
								11.508	0.016	0.425	-0.031	0.055	-0.07		11.508	-0.031	-0.267	-0.028	0.645	-0.046		11.508	-0.033	0.291	-0.052	-0.05	0.048
								11.509	0.016	0.394	-0.003	-0.003	-0.014		11.509	0.028	-0.267	0.027	0.645	-0.046		11.509	0.114	0.412	0.115	0.152	-0.008
								11.51	0.016	0.394	0.052	0.026	0.014		11.51	0.028	-0.297	0	0.558	0.067		11.51	-0.003	0.351	-0.024	-0.021	-0.036
								11.511	0.016	0.394	0.025	0.026	0.071		11.511	0.028	-0.267	0.027	0.587	0.039		11.511	-0.003	0.321	0.004	-0.021	-0.008
								11.512	-0.043	0.364	0.025	0.055	0.043		11.512	-0.031	-0.328	-0.028	0.558	0.067		11.512	0.026	0.351	0.004	0.008	0.048
								11.513	0.016	0.334	0.025	-0.003	0.014		11.513	0.028	-0.267	0.027	0.558	0.011		11.513	0.085	0.382	0.059	0.094	0.048
								11.514	-0.043	0.334	-0.031	-0.003	-0.042		11.514	-0.061	-0.328	0	0.558	-0.046		11.514	-0.003	0.321	0.004	0.037	-0.008
								11.515	-0.043	0.334	0.025	-0.003	-0.042		11.515	-0.002	-0.297	0	0.587	0.039		11.515	-0.033	0.261	-0.052	-0.05	-0.008
								11.516	0.046	0.455	0.025	0.026	-0.014		11.516	-0.031	-0.388	0	0.501	-0.018		11.516	-0.033	0.321	0.004	0.008	-0.036
								11.517	0.075	0.425	-0.003	0.055	0.071		11.517	-0.149	-0.419	-0.111	0.558	-0.018		11.517	-0.033	0.261	-0.024	-0.021	-0.008
								11.518	-0.043	0.394	-0.003	0.026	-0.014		11.518	-0.031	-0.297	0	0.616	0.011		11.518	0.173	0.473	0.115	0.18	0.077
								11.519	0.075	0.455	0.108	0.084	0.099		11.519	0.087	-0.207	0.055	0.673	-0.018		11.519	-0.003	0.321	-0.024	0.008	0.048
								11.52	-0.043	0.394	-0.003	-0.003	-0.042		11.52	0.028	-0.267	0.055	0.645	-0.046		11.52	0.026	0.351	0.004	0.008	0.077
								11.521	-0.043	0.364	-0.031	-0.06	-0.042		11.521	-0.031	-0.297	0	0.645	0.011		11.521	0.026	0.321	0.032	0.008	0.048
								11.522	-0.072	0.364	-0.031	-0.06	-0.042		11.522	-0.002	-0.328	0	0.616	0.039		11.522	-0.062	0.351	0.004	-0.021	-0.008
								11.523	0.016	0.394	-0.003	-0.003	-0.042		11.523	0.028	-0.267	0.027	0.645	0.067		11.523	0.026	0.321	0.032	-0.021	-0.036
								11.524	-0.043	0.425	0.025	0.026	-0.014		11.524	-0.031	-0.358	-0.028	0.558	0.067		11.524	0.026	0.291	0.004	-0.021	-0.008
								11.525	0.016	0.394	0.025	0.026	0.014		11.525	-0.09	-0.388	-0.056	0.501	0.011		11.525	-0.062	0.291	-0.024	0.008	0.048
								11.526	-0.043	0.364	-0.031	-0.003	-0.042		11.526	-0.002	-0.358	-0.028	0.645	-0.018		11.526	0.026	0.382	0.004	0.008	0.048
								11.527	-0.013	0.364	-0.003	-0.003	-0.042		11.527	0.028	-0.237	0.055	0.645	-0.074		11.527	0.026	0.321	0.004	0.037	-0.008
								11.528	-0.043	0.334	-0.031	-0.003	-0.014		11.528	-0.031	-0.267	0.027	0.616	-0.018		11.528	0.026	0.321	0.032	0.008	-0.036
								11.529	-0.043	0.364	-0.031	-0.06	-0.014		11.529	-0.031	-0.297	0.027	0.616	-0.018		11.529	-0.003	0.291	-0.024	-0.021	-0.036
								11.53	0.016	0.304	-0.031	-0.06	0.071		11.53	-0.031	-0.328	-0.056	0.587	0.039		11.53	0.056	0.382	0.032	-0.021	-0.008
								11.531	0.075	0.394	0.025	0.084	-0.042		11.531	0.087	-0.237	0.083	0.731	0.067		11.531	0.026	0.291	0.032	0.037	-0.036
								11.532	0.016	0.425	0.08	0.084	0.014		11.532	0.087	-0.267	0.083	0.645	0.011		11.532	0.026	0.321	-0.024	-0.021	-0.008
								11.533	0.016	0.394	-0.003	-0.003	-0.099		11.533	-0.031	-0.328	-0.028	0.587	-0.046		11.533	-0.18	0.17	-0.163	-0.165	-0.008
								11.534	0.016	0.364	-0.003	-0.003	-0.07		11.534	0.028	-0.328	0	0.616	0.011		11.534	-0.033	0.291	0.004	-0.021	-0.008
								11.535	-0.043	0.334	-0.003	-0.003	-0.042		11.535	-0.002	-0.297	0	0.587	-0.046		11.535	0.056	0.382	0.032	0.037	-0.036
								11.536	0.016	0.364	-0.003	0.055	-0.042		11.536	-0.031	-0.328	0	0.616	0.011		11.536	-0.033	0.351	0.059	-0.021	-0.008
								11.537	0.016	0.394	0.025	-0.003	-0.014		11.537	-0.031	-0.358	-0.056	0.558	0.011		11.537	-0.003	0.291	-0.024	0.037	0.02
								11.538	-0.043	0.304	-0.031	0.026	-0.042		11.538	-0.031	-0.388	-0.028	0.558	0.011		11.538	-0.033	0.261	-0.024	-0.021	0.048
								11.539	-0.043	0.304	-0.031	-0.06	-0.014		11.539	0.028	-0.267	0.055	0.616	-0.046		11.539	0.026	0.321	0.032	0.008	-0.008
								11.54	0.016	0.304	0.052	0.026	-0.014		11.54	0.087	-0.237	0.055	0.673	-0.018		11.54	0.026	0.321	-0.024	0.008	-0.008
								11.541	-0.013	0.304	0.025	0.026	-0.014		11.541	0.028	-0.328	-0.028	0.587	-0.018		11.541	-0.003	0.351	0.004	0.008	-0.065
								11.542	-0.043	0.273	0.025	0.026	-0.042		11.542	-0.031	-0.297	-0.056	0.558	0.011		11.542	-0.033	0.291	0.004	0.037	-0.008
								11.543	0.016	0.273	0.025	-0.003	0.014		11.543	0.028	-0.297	0.083	0.587	0.011		11.543	0.026	0.382	0.087	0.008	-0.036
								11.544	-0.043	0.304	-0.058	-0.032	0.043		11.544	-0.002	-0.297	-0.028	0.587	-0.046		11.544	0.085	0.351	0.059	0.037	0.048
								11.545	0.016	0.334	0.025	0.026	0.014		11.545	-0.119	-0.449	-0.139	0.501	-0.018		11.545	-0.092	0.321	-0.024	-0.021	-0.008
								11.546	0.016	0.304	0.025	-0.003	-0.042		11.546	-0.031	-0.358	-0.084	0.587	-0.046		11.546	-0.003	0.321	0.004	-0.021	-0.008
								11.547	0.016	0.304	-0.003	-0.003	-0.042		11.547	0.028	-0.328	-0.028	0.673	-0.046		11.547	-0.033	0.321	-0.024	0.008	-0.008
								11.548	-0.043	0.273	-0.003	-0.003	-0.042		11.548	-0.002	-0.297	0	0.616	-0.046		11.548	0.026	0.351	0.004	0.037	-0.036
								11.549	-0.013	0.304	0.025	-0.003	0.043		11.549	0.028	-0.267	0.027	0.702	0.039		11.549	0.026	0.321	0.004	0.008	-0.036
								11.55	-0.013	0.304	-0.003	0.026	0.043		11.55	0.028	-0.267	0.027	0.673	0.011		11.55	-0.033	0.321	0.032	0.008	-0.008
								11.551	-0.013	0.273	-0.003	-0.003	0.014		11.551	-0.061	-0.328	-0.028	0.616	-0.018		11.551	0.026	0.351	0.032	0.037	-0.008
								11.552	-0.101	0.213	-0.031	-0.089	0.014		11.552	-0.002	-0.267	0	0.645	-0.018		11.552	-0.003	0.351	-0.024	-0.021	0.02
								11.553	0.016	0.364	0.025	0.026	-0.014		11.553	0.057	-0.207	0.055	0.616	0.011		11.553	0.085	0.382	0.115	0.123	0.048
								11.554	0.016	0.304	0.052	0.026	0.014		11.554	-0.002	-0.358	0	0.558	-0.018		11.554	-0.033	0.23	0.004	-0.021	-0.036
								11.555	-0.16	0.213	-0.114	-0.118	-0.07		11.555	-0.237	-0.509	-0.195	0.415	0.067		11.555	-0.121	0.14	-0.135	-0.165	-0.036
								11.556	-0.043	0.273	-0.003	-0.003	0.071		11.556	-0.061	-0.358	-0.028	0.53	0.011		11.556	-0.003	0.291	-0.024	-0.021	0.048
								11.557	-0.043	0.364	0.025	-0.032	0.014		11.557	0.057	-0.297	0	0.587	0.011		11.557	0.026	0.291	0.032	0.008	0.048
								11.558	0.016	0.394	0.052	0.055	-0.014		11.558	0.057	-0.267	-0.028	0.645	0.011		11.558	0.026	0.382	0.032	0.008	-0.008
								11.559	-0.101	0.334	-0.003	-0.003	-0.042		11.559	0.028	-0.267	0	0.645	-0.046		11.559	-0.033	0.321	-0.024	-0.021	-0.008
								11.56	-0.043	0.334	-0.031	-0.003	-0.014		11.56	0.028	-0.328	0	0.616	0.039		11.56	0.026	0.382	0.004	-0.021	-0.008
								11.561	-0.043	0.364	-0.031	-0.003	-0.014		11.561	-0.002	-0.297	0	0.673	0.011		11.561	-0.033	0.351	0.004	0.008	-0.065
								11.562	0.016	0.394	0.08	0.026	0.014		11.562	0.028	-0.176	0.083	0.673	0.039		11.562	-0.003	0.351	0.004	0.008	0.02
								11.563	-0.013	0.425	0.08	0.055	0.014		11.563	-0.031	-0.328	0	0.673	-0.018		11.563	0.026	0.412	0.059	0.065	-0.008
								11.564	-0.043	0.364	-0.003	-0.032	-0.014		11.564	-0.031	-0.358	-0.028	0.616	0.011		11.564	-0.033	0.291	0.004	0.008	0.02
								11.565	0.075	0.515	0.108	0.084	-0.014		11.565	-0.09	-0.358	-0.084	0.587	-0.046		11.565	0.144	0.382	0.059	0.094	0.077
								11.566	-0.013	0.364	-0.031	-0.003	-0.07		11.566	0.028	-0.297	0	0.673	-0.074		11.566	0.085	0.442	0.142	0.094	0.048
								11.567	-0.013	0.425	-0.003	0.026	-0.014		11.567	-0.002	-0.267	0	0.587	0.011		11.567	0.026	0.321	-0.024	0.008	-0.036
								11.568	-0.043	0.394	-0.031	-0.003	0.014		11.568	-0.031	-0.358	-0.028	0.587	0.011		11.568	-0.121	0.291	-0.052	-0.021	-0.008
								11.569	-0.013	0.364	-0.031	-0.003	0.043		11.569	0.028	-0.267	0.055	0.645	0.039		11.569	0.026	0.321	0.004	0.008	0.02
								11.57	0.016	0.364	0.052	0.026	0.043		11.57	0.028	-0.267	0	0.702	0.011		11.57	0.026	0.382	0.004	0.008	0.077
								11.571	0.016	0.425	-0.031	-0.032	0.014		11.571	-0.031	-0.297	0	0.645	-0.018		11.571	-0.033	0.291	-0.052	-0.021	-0.036
								11.572	-0.013	0.394	-0.003	-0.06	0.014		11.572	-0.031	-0.358	-0.028	0.558	-0.018		11.572	-0.033	0.291	0.004	-0.021	0.02
								11.573	-0.043	0.364	-0.003	-0.06	-0.014		11.573	0.028	-0.297	0	0.673	-0.046		11.573	0.085	0.442	0.087	0.094	-0.036
								11.574	0.016	0.364	0.025	0.026	-0.014		11.574	0.028	-0.267	0.027	0.673	0.011		11.574	0.026	0.382	0.032	0.094	-0.036
								11.575	0.075	0.455	0.025	0.055	0.043		11.575	0.028	-0.267	0.055	0.673	0.011		11.575	0.026	0.351	0.032	0.037	-0.036
								11.576	0.016	0.394	-0.031	-0.003	0.043		11.576	-0.031	-0.358	-0.028	0.616	-0.018		11.576	-0.033	0.321	-0.052	-0.021	0.048
								11.577	-0.043	0.364	-0.031	-0.003	0.014		11.577	-0.09	-0.419	-0.056	0.558	-0.018		11.577	-0.033	0.291	-0.024	-0.05	0.02
								11.578	0.046	0.455	0.025	0.026	0.014		11.578	-0.002	-0.297	-0.028	0.616	-0.046		11.578	-0.033	0.351	-0.024	0.008	-0.008
								11.579	0.016	0.364	0.025	-0.003	0.014		11.579	-0.002	-0.267	0.027	0.673	-0.046		11.579	-0.003	0.351	0.004	0.008	0.02
								11.58	-0.043	0.364	-0.058	-0.003	0.014		11.58	-0.002	-0.297	-0.028	0.616	0.011		11.58	-0.033	0.291	-0.024	0.008	-0.036
								11.581	-0.043	0.364	-0.058	-0.06	-0.014		11.581	-0.002	-0.297	0	0.587	0.067		11.581	-0.003	0.321	-0.024	-0.021	-0.065
								11.582	-0.101	0.364	-0.003	-0.06	0.071		11.582	-0.031	-0.328	-0.028	0.673	0.067		11.582	0.056	0.351	0.004	0.008	-0.008
								11.583	-0.043	0.304	-0.031	-0.032	0.043		11.583	-0.002	-0.267	0	0.673	0.011		11.583	-0.033	0.321	-0.024	0.008	0.02
								11.584	0.016	0.364	-0.003	-0.003	-0.014		11.584	-0.031	-0.297	-0.028	0.645	-0.074		11.584	0.026	0.321	0.004	-0.021	-0.036
								11.585	-0.013	0.394	-0.003	0.026	-0.07		11.585	0.028	-0.328	0	0.645	-0.018		11.585	-0.033	0.291	0.004	0.008	-0.008
								11.586	0.016	0.394	0.025	0.026	-0.014		11.586	-0.002	-0.328	0	0.616	-0.018		11.586	-0.033	0.351	0.004	0.008	-0.008
								11.587	0.016	0.364	0.08	0.084	-0.014		11.587	-0.09	-0.449	-0.111	0.472	-0.046		11.587	-0.062	0.291	-0.024	-0.021	-0.036
								11.588	0.016	0.394	0.025	0.026	0.043		11.588	-0.002	-0.328	-0.028	0.558	-0.018		11.588	0.026	0.351	0.032	0.065	0.02
								11.589	0.016	0.425	0.052	0.055	0.014		11.589	-0.031	-0.328	-0.028	0.616	-0.018		11.589	-0.003	0.382	0.004	0.008	-0.008
								11.59	-0.072	0.334	-0.058	-0.032	0.043		11.59	0.028	-0.267	-0.028	0.616	-0.046		11.59	-0.003	0.351	0.004	-0.021	-0.008
								11.591	0.016	0.394	-0.031	-0.003	-0.07		11.591	-0.031	-0.267	-0.028	0.616	-0.046		11.591	0.026	0.321	0.032	0.008	0.02
								11.592	-0.013	0.364	-0.031	-0.003	0.014		11.592	0.028	-0.267	0.027	0.645	-0.018		11.592	0.026	0.351	0.004	0.008	-0.008
								11.593	0.016	0.364	-0.058	-0.003	-0.042		11.593	-0.002	-0.267	-0.028	0.616	-0.018		11.593	-0.003	0.291	-0.024	-0.05	-0.036
								11.594	-0.013	0.334	-0.031	-0.003	0.071		11.594	-0.031	-0.388	-0.084	0.558	0.067		11.594	-0.033	0.291	-0.052	-0.05	-0.008
								11.595	-0.043	0.334	-0.031	-0.003	0.071		11.595	-0.061	-0.267	0	0.587	-0.046		11.595	-0.033	0.351	0.004	0.037	-0.008
								11.596	-0.043	0.334	-0.003	0.026	0.014		11.596	0.087	-0.237	0.027	0.616	-0.018		11.596	0.026	0.382	0.004	0.008	0.077
								11.597	0.016	0.455	0.052	0.055	0.014		11.597	-0.119	-0.358	-0.139	0.587	-0.074		11.597	0.056	0.382	0.059	0.008	0.048
								11.598	-0.043	0.364	0.025	0.055	0.014		11.598	-0.031	-0.358	-0.028	0.587	-0.074		11.598	-0.003	0.321	0.004	-0.05	0.048
								11.599	-0.043	0.273	-0.031	-0.06	0.014		11.599	-0.002	-0.297	0.027	0.587	-0.018		11.599	-0.062	0.291	-0.052	0.008	-0.008
								11.6	0.016	0.364	-0.031	-0.003	0.043		11.6	0.087	-0.146	0.083	0.788	-0.018		11.6	0.085	0.412	0.087	0.094	0.048
								11.601	0.016	0.334	0.025	0.026	0.071		11.601	0.028	-0.297	0.055	0.645	0.011		11.601	-0.033	0.291	-0.024	-0.021	-0.008
								11.602	0.016	0.394	-0.031	0.026	0.014		11.602	-0.002	-0.358	0	0.587	-0.018		11.602	-0.033	0.291	-0.079	0.037	0.048
								11.603	-0.043	0.334	-0.031	-0.06	0.043		11.603	-0.031	-0.358	-0.028	0.587	-0.018		11.603	-0.033	0.321	-0.052	-0.021	0.048
								11.604	0.016	0.394	-0.003	0.026	-0.07		11.604	-0.002	-0.237	-0.028	0.673	0.011		11.604	0.026	0.382	0.032	0.037	-0.008
								11.605	-0.043	0.394	-0.003	0.026	0.014		11.605	0.028	-0.267	0	0.673	-0.018		11.605	0.026	0.382	0.004	0.037	-0.008
								11.606	-0.013	0.334	0.025	-0.003	-0.042		11.606	0.028	-0.297	0.055	0.645	0.011		11.606	-0.033	0.321	-0.052	-0.05	-0.036
								11.607	-0.101	0.334	-0.086	-0.06	0.014		11.607	-0.031	-0.328	0	0.616	0.039		11.607	0.026	0.321	0.004	0.008	0.02
								11.608	-0.013	0.394	-0.003	-0.003	0.071		11.608	-0.031	-0.358	-0.028	0.616	-0.018		11.608	-0.003	0.291	-0.024	-0.021	0.02
								11.609	0.046	0.425	0.025	0.084	-0.042		11.609	-0.09	-0.419	-0.111	0.472	0.011		11.609	-0.003	0.351	0.032	0.008	0.048
								11.61	-0.013	0.394	-0.003	0.026	-0.014		11.61	-0.119	-0.388	-0.111	0.558	-0.046		11.61	-0.062	0.291	-0.024	-0.05	-0.008
								11.611	0.016	0.394	-0.003	-0.032	-0.014		11.611	-0.002	-0.267	0.027	0.645	-0.018		11.611	0.026	0.351	0.004	0.008	-0.008
								11.612	-0.101	0.364	-0.031	-0.06	-0.014		11.612	0.028	-0.328	0.027	0.587	0.011		11.612	0.026	0.382	0.059	0.094	-0.036
								11.613	-0.043	0.364	-0.031	-0.003	0.043		11.613	0.087	-0.237	0.027	0.673	0.039		11.613	-0.003	0.291	0.004	0.008	-0.008
								11.614	-0.043	0.364	-0.003	-0.003	0.014		11.614	0.028	-0.267	0.027	0.673	0.067		11.614	0.026	0.382	0.059	0.037	0.02
								11.615	-0.043	0.334	-0.031	-0.003	-0.042		11.615	-0.002	-0.267	0.027	0.673	0.011		11.615	-0.003	0.321	-0.024	-0.021	0.02
								11.616	0.016	0.394	0.025	0.026	-0.042		11.616	-0.061	-0.358	-0.056	0.558	-0.018		11.616	0.026	0.351	0.004	0.037	0.048
								11.617	0.016	0.425	0.025	0.026	-0.042		11.617	-0.031	-0.328	-0.028	0.645	-0.046		11.617	0.026	0.321	0.032	0.008	0.02
								11.618	0.016	0.394	0.025	0.055	-0.042		11.618	-0.002	-0.297	0.027	0.645	0.011		11.618	0.026	0.382	0.032	0.037	-0.065
								11.619	0.016	0.425	0.025	0.026	-0.042		11.619	-0.031	-0.328	-0.028	0.587	-0.018		11.619	-0.003	0.321	0.004	-0.021	-0.036
								11.62	-0.043	0.364	-0.031	-0.032	0.014		11.62	-0.031	-0.297	-0.028	0.616	0.039		11.62	-0.003	0.321	-0.024	0.008	0.02
								11.621	-0.101	0.304	-0.031	-0.06	-0.014		11.621	0.057	-0.237	0.027	0.673	0.011		11.621	0.026	0.351	0.004	0.008	0.048
								11.622	-0.043	0.304	-0.031	-0.032	-0.07		11.622	0.057	-0.267	0.083	0.702	0.011		11.622	0.026	0.442	0.059	0.065	0.02
								11.623	0.016	0.425	0.025	0.026	-0.07		11.623	0.028	-0.297	0	0.645	-0.018		11.623	-0.003	0.351	0.004	0.008	-0.008
								11.624	0.046	0.394	0.052	0.055	-0.014		11.624	-0.031	-0.328	-0.028	0.587	-0.018		11.624	-0.033	0.321	-0.024	-0.05	0.02
								11.625	0.016	0.394	0.025	-0.003	-0.042		11.625	-0.031	-0.328	-0.028	0.645	-0.046		11.625	-0.003	0.351	0.004	0.008	-0.008
								11.626	-0.013	0.364	0.025	0.026	-0.014		11.626	0.028	-0.207	-0.056	0.673	-0.018		11.626	-0.003	0.321	0.087	0.008	-0.036
								11.627	0.046	0.394	0.052	0.026	-0.014		11.627	0.087	-0.237	0.027	0.673	0.067		11.627	0.026	0.351	0.032	-0.021	0.02
								11.628	-0.043	0.364	-0.031	-0.003	0.014		11.628	-0.031	-0.297	0.027	0.616	-0.018		11.628	-0.003	0.321	0.004	0.008	0.048
								11.629	-0.043	0.334	-0.003	-0.032	0.043		11.629	-0.002	-0.297	-0.028	0.645	-0.074		11.629	-0.033	0.321	-0.024	-0.021	0.02
								11.63	-0.013	0.364	-0.031	-0.003	-0.014		11.63	-0.031	-0.297	0	0.702	0.011		11.63	-0.062	0.351	0.004	0.008	-0.008
								11.631	-0.013	0.334	0.025	0.055	0.014		11.631	-0.061	-0.358	-0.028	0.616	-0.018		11.631	-0.003	0.321	0.004	0.037	-0.065
								11.632	0.016	0.455	0.025	0.055	-0.014		11.632	-0.031	-0.328	-0.028	0.645	-0.018		11.632	-0.003	0.291	0.004	-0.021	-0.036
								11.633	0.016	0.364	-0.003	-0.003	0.014		11.633	-0.031	-0.328	-0.056	0.616	0.011		11.633	0.026	0.321	-0.024	0.008	-0.008
								11.634	0.016	0.394	0.025	0.026	0.014		11.634	0.145	-0.176	0.11	0.731	0.011		11.634	0.026	0.351	0.004	0.008	0.048
								11.635	0.046	0.485	0.025	-0.032	-0.014		11.635	0.057	-0.267	0.027	0.702	-0.018		11.635	0.056	0.382	0.032	0.037	0.048
								11.636	-0.013	0.364	-0.031	-0.032	-0.07		11.636	0.028	-0.207	0.083	0.673	-0.046		11.636	-0.003	0.321	-0.024	-0.021	-0.008
								11.637	-0.072	0.394	-0.031	-0.06	-0.07		11.637	-0.031	-0.328	0	0.645	-0.018		11.637	-0.033	0.321	-0.052	-0.021	0.048
								11.638	-0.013	0.334	-0.031	-0.003	-0.042		11.638	-0.002	-0.297	0.027	0.645	-0.046		11.638	-0.062	0.351	-0.024	-0.021	-0.008
								11.639	0.105	0.425	0.08	0.112	0.014		11.639	-0.002	-0.267	0	0.616	0.039		11.639	0.026	0.382	0.004	0.094	-0.036
								11.64	0.046	0.394	0.025	0.026	0.043		11.64	-0.002	-0.328	-0.028	0.702	-0.018		11.64	-0.033	0.291	-0.052	-0.05	0.02
								11.641	-0.013	0.394	0.025	-0.003	-0.014		11.641	-0.031	-0.297	-0.056	0.616	0.011		11.641	-0.033	0.291	-0.024	-0.021	0.02
								11.642	0.016	0.364	0.025	-0.032	-0.014		11.642	0.028	-0.267	0.027	0.616	-0.018		11.642	-0.033	0.291	-0.024	-0.078	-0.008
								11.643	0.016	0.364	-0.003	-0.003	-0.042		11.643	0.087	-0.237	0.083	0.731	0.011		11.643	0.085	0.382	0.059	0.008	0.02
								11.644	-0.013	0.364	-0.031	-0.003	0.014		11.644	0.028	-0.237	0.083	0.731	-0.018		11.644	0.085	0.442	0.032	0.065	-0.036
								11.645	-0.043	0.394	-0.003	0.026	-0.042		11.645	-0.09	-0.388	-0.084	0.558	0.039		11.645	-0.003	0.351	-0.052	-0.021	-0.008
								11.646	-0.013	0.334	-0.031	-0.06	-0.014		11.646	-0.031	-0.328	-0.028	0.587	0.067		11.646	-0.033	0.321	0.004	-0.021	-0.008
								11.647	-0.013	0.394	-0.003	0.026	0.014		11.647	-0.09	-0.388	0	0.645	-0.046		11.647	-0.003	0.321	-0.024	0.008	0.105
								11.648	0.105	0.455	0.08	0.026	0.014		11.648	0.028	-0.267	0	0.702	-0.018		11.648	-0.003	0.351	0.032	-0.021	0.02
								11.649	-0.013	0.394	-0.003	0.026	-0.07		11.649	-0.002	-0.267	0	0.673	-0.046		11.649	0.026	0.351	0.032	-0.021	0.02
								11.65	-0.013	0.394	-0.003	-0.003	-0.014		11.65	0.087	-0.237	0.055	0.673	-0.018		11.65	-0.033	0.291	-0.024	0.037	0.02
								11.651	-0.013	0.364	-0.003	-0.003	0.014		11.651	0.057	-0.297	0	0.702	-0.018		11.651	-0.003	0.351	-0.024	0.065	-0.008
								11.652	-0.043	0.334	-0.031	-0.032	-0.014		11.652	0.028	-0.267	0.027	0.645	0.067		11.652	-0.033	0.261	0.004	0.008	0.02
								11.653	0.016	0.425	-0.031	-0.032	0.071		11.653	0.028	-0.328	0.027	0.645	0.067		11.653	-0.033	0.291	-0.024	0.008	0.02
								11.654	0.016	0.364	-0.031	-0.003	-0.042		11.654	-0.031	-0.328	-0.028	0.616	0.011		11.654	-0.003	0.321	0.004	0.008	0.077
								11.655	0.046	0.455	0.052	0.112	-0.042		11.655	0.087	-0.267	0.027	0.645	-0.018		11.655	-0.062	0.23	-0.079	-0.05	0.077
								11.656	0.016	0.425	0.052	0.055	-0.07		11.656	-0.002	-0.358	0	0.587	-0.018		11.656	0.056	0.351	0.004	0.037	-0.036
								11.657	0.016	0.394	0.025	0.026	-0.014		11.657	0.087	-0.237	0.055	0.702	-0.046		11.657	0.056	0.321	0.004	0.008	-0.008
								11.658	-0.19	0.213	-0.142	-0.147	-0.042		11.658	0.028	-0.237	-0.028	0.645	-0.018		11.658	0.056	0.382	0.032	0.008	0.02
								11.659	-0.043	0.334	-0.058	-0.06	0.043		11.659	-0.002	-0.297	-0.028	0.673	0.011		11.659	-0.003	0.291	-0.052	-0.021	-0.008
								11.66	-0.043	0.364	-0.031	-0.003	-0.014		11.66	-0.031	-0.297	0	0.616	0.011		11.66	-0.033	0.351	-0.024	0.008	0.048
								11.661	0.016	0.394	-0.031	-0.003	-0.014		11.661	0.028	-0.297	0	0.702	0.011		11.661	0.026	0.291	0.004	-0.05	0.02
								11.662	-0.013	0.364	0.025	0.026	-0.042		11.662	-0.031	-0.267	-0.028	0.673	-0.018		11.662	-0.18	0.2	-0.107	-0.165	0.02
								11.663	0.016	0.425	0.025	0.026	-0.014		11.663	-0.061	-0.358	-0.056	0.558	0.039		11.663	-0.092	0.291	-0.052	-0.05	-0.008
								11.664	-0.013	0.364	-0.031	-0.003	-0.042		11.664	-0.031	-0.267	0	0.645	0.011		11.664	0.026	0.291	-0.024	-0.05	-0.036
								11.665	0.016	0.394	-0.031	0.026	0.014		11.665	0.028	-0.297	-0.028	0.673	0.067		11.665	0.056	0.382	0.059	0.037	-0.008
								11.666	0.016	0.394	-0.003	-0.003	-0.042		11.666	0.087	-0.267	0.055	0.76	0.039		11.666	-0.003	0.321	0.004	-0.021	0.048
								11.667	-0.013	0.334	-0.031	-0.06	0.014		11.667	0.087	-0.237	0.027	0.673	-0.046		11.667	-0.092	0.261	-0.079	-0.021	-0.036
								11.668	-0.072	0.304	-0.003	-0.06	-0.042		11.668	0.116	-0.176	0.11	0.76	-0.046		11.668	-0.033	0.23	-0.052	-0.05	0.02
								11.669	0.016	0.334	-0.031	0.026	-0.014		11.669	0.087	-0.237	0.027	0.673	-0.018		11.669	0.026	0.351	0.059	0.037	-0.008
								11.67	0.016	0.394	0.08	-0.003	0.014		11.67	-0.09	-0.358	-0.056	0.587	-0.018		11.67	0.026	0.382	0.004	0.008	-0.008
								11.671	0.046	0.394	0.025	0.026	-0.014		11.671	-0.002	-0.358	-0.028	0.645	0.039		11.671	-0.033	0.321	-0.024	-0.021	0.02
								11.672	-0.013	0.394	0.025	-0.003	0.043		11.672	-0.09	-0.419	-0.111	0.558	-0.018		11.672	-0.092	0.17	-0.135	-0.107	-0.093
								11.673	-0.043	0.364	0.025	-0.032	-0.014		11.673	0.057	-0.297	0	0.645	0.067		11.673	-0.003	0.291	-0.024	-0.021	-0.008
								11.674	0.016	0.455	0.025	-0.003	-0.014		11.674	0.087	-0.207	0.027	0.645	0.011		11.674	0.026	0.351	0.004	0.008	0.02
								11.675	-0.072	0.364	-0.003	-0.06	-0.07		11.675	0.028	-0.267	0.027	0.673	-0.018		11.675	-0.003	0.291	0.004	0.008	-0.008
								11.676	0.016	0.364	-0.031	-0.003	-0.042		11.676	-0.002	-0.267	0.027	0.616	-0.018		11.676	-0.003	0.291	-0.024	-0.021	-0.065
								11.677	0.016	0.394	0.025	0.055	-0.042		11.677	-0.031	-0.358	-0.084	0.587	-0.018		11.677	0.026	0.321	-0.024	-0.021	-0.008
								11.678	0.075	0.455	0.052	0.055	0.043		11.678	-0.031	-0.297	-0.028	0.645	0.011		11.678	-0.033	0.291	-0.024	0.008	0.02
								11.679	-0.013	0.425	-0.003	0.026	-0.014		11.679	-0.031	-0.297	-0.028	0.645	0.039		11.679	-0.033	0.291	-0.052	-0.021	0.02
								11.68	-0.101	0.273	-0.114	-0.118	0.014		11.68	-0.031	-0.358	-0.028	0.645	-0.018		11.68	-0.033	0.291	0.004	-0.021	-0.008
								11.681	0.016	0.364	-0.031	-0.003	-0.014		11.681	-0.002	-0.237	0.027	0.702	-0.074		11.681	-0.003	0.321	0.004	-0.021	0.02
								11.682	-0.013	0.334	-0.003	-0.032	-0.042		11.682	0.057	-0.237	0.027	0.673	-0.018		11.682	0.114	0.412	0.115	0.065	0.02
								11.683	-0.043	0.364	0.025	-0.003	-0.014		11.683	0.028	-0.267	0.083	0.76	0.011		11.683	-0.033	0.291	-0.024	-0.021	-0.093
								11.684	-0.043	0.334	-0.058	-0.06	0.014		11.684	-0.031	-0.328	-0.028	0.645	0.011		11.684	-0.003	0.321	-0.024	0.008	-0.036
								11.685	-0.013	0.394	-0.003	0.026	-0.014		11.685	-0.031	-0.328	0	0.616	-0.018		11.685	-0.033	0.261	0.004	-0.021	-0.008
								11.686	0.016	0.425	-0.003	0.055	-0.014		11.686	-0.061	-0.358	-0.028	0.616	-0.018		11.686	-0.003	0.291	0.004	-0.021	0.048
								11.687	0.016	0.394	0.025	0.026	0.014		11.687	-0.002	-0.297	0	0.616	-0.046		11.687	0.026	0.321	0.032	-0.021	0.02
								11.688	0.046	0.425	-0.003	0.055	-0.014		11.688	0.028	-0.267	0.055	0.587	-0.018		11.688	-0.003	0.321	0.004	-0.021	0.02
								11.689	-0.013	0.364	-0.031	-0.032	-0.014		11.689	-0.002	-0.297	0.027	0.673	-0.046		11.689	-0.003	0.321	0.004	-0.021	-0.036
								11.69	-0.043	0.304	-0.086	-0.06	-0.014		11.69	0.028	-0.237	0.083	0.673	-0.018		11.69	0.026	0.321	0.004	0.008	-0.036
								11.691	-0.013	0.364	-0.003	0.026	0.043		11.691	0.028	-0.267	0.027	0.702	-0.018		11.691	0.056	0.412	0.032	0.037	-0.008
								11.692	-0.043	0.334	-0.058	-0.003	0.014		11.692	0.028	-0.267	0.027	0.731	0.039		11.692	0.144	0.473	0.142	0.152	-0.008
								11.693	0.016	0.425	-0.003	-0.003	0.014		11.693	-0.031	-0.328	-0.056	0.616	0.011		11.693	-0.003	0.291	-0.024	-0.021	-0.008
								11.694	0.016	0.364	-0.003	-0.032	-0.014		11.694	0.116	-0.237	0.055	0.788	-0.018		11.694	-0.033	0.291	-0.052	-0.05	-0.008
								11.695	0.016	0.394	-0.003	-0.003	-0.042		11.695	0.028	-0.267	0.083	0.731	0.011		11.695	0.056	0.321	0.004	0.065	-0.036
								11.696	0.016	0.394	-0.031	-0.032	-0.042		11.696	0.028	-0.237	0.055	0.702	0.067		11.696	0.085	0.412	0.059	0.065	-0.008
								11.697	-0.013	0.364	0.025	-0.032	0.014		11.697	-0.002	-0.267	0.027	0.558	0.095		11.697	-0.003	0.321	-0.024	0.008	0.02
								11.698	-0.013	0.334	-0.031	-0.032	0.043		11.698	-0.002	-0.297	-0.028	0.616	0.011		11.698	-0.033	0.291	0.004	-0.021	0.048
								11.699	-0.072	0.364	-0.031	-0.003	-0.014		11.699	-0.002	-0.328	-0.028	0.673	-0.018		11.699	0.026	0.291	-0.024	-0.021	0.105
								11.7	0.134	0.515	0.163	0.112	0.071		11.7	-0.002	-0.267	0.027	0.702	0.011		11.7	0.026	0.382	0.004	0.037	-0.008
								11.701	0.016	0.425	0.025	0.026	0.014		11.701	-0.031	-0.328	0	0.616	-0.018		11.701	-0.033	0.291	0.004	-0.05	0.02
								11.702	-0.013	0.364	0.025	-0.003	0.014		11.702	-0.031	-0.358	-0.028	0.587	-0.018		11.702	0.056	0.382	0.004	0.037	-0.008
								11.703	-0.043	0.364	-0.058	-0.06	0.014		11.703	-0.031	-0.328	-0.084	0.616	0.039		11.703	-0.003	0.351	-0.052	-0.021	-0.008
								11.704	0.016	0.455	0.108	-0.032	0.071		11.704	0.116	-0.207	0.027	0.673	0.067		11.704	0.026	0.351	0.004	0.008	-0.036
								11.705	-0.043	0.364	-0.031	-0.032	-0.07		11.705	0.087	-0.237	0.083	0.731	-0.018		11.705	0.026	0.321	0.032	0.037	0.077
								11.706	0.016	0.364	0.025	-0.003	-0.042		11.706	0.087	-0.237	0.055	0.731	0.067		11.706	-0.003	0.291	0.004	-0.05	0.077
								11.707	-0.013	0.364	-0.003	-0.003	-0.099		11.707	-0.061	-0.358	-0.056	0.616	-0.046		11.707	0.026	0.351	0.032	-0.021	0.02
								11.708	0.016	0.394	0.025	-0.003	-0.042		11.708	-0.002	-0.358	-0.028	0.616	-0.018		11.708	-0.003	0.382	-0.024	-0.021	0.02
								11.709	0.016	0.455	-0.003	-0.003	-0.042		11.709	-0.002	-0.328	-0.028	0.616	-0.018		11.709	-0.033	0.321	0.004	-0.05	-0.036
								11.71	0.075	0.455	0.08	0.084	0.043		11.71	-0.002	-0.297	0.027	0.616	0.039		11.71	-0.033	0.321	-0.079	-0.05	0.02
								11.711	0.016	0.394	-0.031	-0.003	0.043		11.711	0.028	-0.297	-0.028	0.587	0.039		11.711	-0.003	0.321	-0.024	0.037	0.02
								11.712	0.016	0.334	-0.031	-0.003	0.014		11.712	-0.002	-0.297	-0.028	0.616	0.011		11.712	0.026	0.412	0.059	0.037	0.077
								11.713	0.016	0.364	0.025	0.055	-0.014		11.713	-0.002	-0.237	0.055	0.616	-0.018		11.713	0.085	0.351	0.032	0.037	-0.008
								11.714	-0.043	0.304	-0.086	-0.06	-0.042		11.714	0.028	-0.358	0.027	0.616	0.011		11.714	-0.003	0.321	-0.052	-0.021	0.02
								11.715	0.016	0.364	-0.031	-0.003	-0.042		11.715	-0.061	-0.358	-0.056	0.616	0.011		11.715	-0.033	0.321	0.004	0.008	-0.008
								11.716	0.016	0.394	0.025	0.026	-0.014		11.716	-0.031	-0.328	0	0.645	0.067		11.716	-0.033	0.291	-0.024	-0.021	-0.036
								11.717	0.075	0.515	0.108	0.112	0.014		11.717	0.028	-0.297	0	0.673	0.039		11.717	0.026	0.412	0.115	0.065	-0.008
								11.718	0.075	0.394	0.025	0.084	-0.014		11.718	-0.09	-0.419	-0.139	0.558	-0.046		11.718	0.026	0.321	-0.052	-0.021	0.077
								11.719	-0.013	0.364	-0.003	-0.032	-0.014		11.719	0.028	-0.328	0	0.616	-0.018		11.719	0.085	0.382	0.087	0.037	0.105
								11.72	-0.013	0.455	0.025	-0.003	-0.042		11.72	-0.09	-0.358	-0.056	0.587	-0.018		11.72	-0.033	0.291	-0.024	0.008	0.02
								11.721	0.016	0.364	-0.003	-0.032	-0.014		11.721	0.028	-0.267	0.055	0.702	-0.018		11.721	0.026	0.321	0.032	0.037	-0.036
								11.722	-0.013	0.334	-0.003	-0.032	-0.07		11.722	0.028	-0.237	0.055	0.702	0.011		11.722	-0.033	0.321	-0.024	-0.05	-0.065
								11.723	0.046	0.334	0.025	-0.06	0.043		11.723	-0.031	-0.328	-0.028	0.673	0.067		11.723	0.056	0.382	0.032	0.008	0.048
								11.724	-0.072	0.364	-0.031	-0.003	0.043		11.724	-0.031	-0.358	-0.028	0.558	0.011		11.724	-0.062	0.23	-0.052	-0.05	-0.065
								11.725	0.016	0.364	0.025	0.026	-0.014		11.725	-0.002	-0.328	-0.028	0.587	0.011		11.725	-0.003	0.321	-0.024	0.008	-0.036
								11.726	-0.013	0.364	-0.031	0.026	-0.042		11.726	0.028	-0.297	0	0.616	-0.018		11.726	0.026	0.382	0.032	0.065	0.02
								11.727	-0.013	0.364	0.025	-0.003	-0.07		11.727	0.028	-0.267	0.027	0.673	-0.046		11.727	-0.033	0.321	0.059	0.037	0.02
								11.728	-0.013	0.364	0.025	-0.003	-0.014		11.728	-0.09	-0.358	-0.028	0.558	-0.074		11.728	-0.003	0.351	-0.024	0.037	-0.008
								11.729	-0.043	0.273	-0.058	-0.089	-0.014		11.729	-0.002	-0.297	-0.028	0.616	0.039		11.729	-0.003	0.321	0.032	0.008	-0.036
								11.73	-0.043	0.304	-0.031	-0.003	-0.014		11.73	-0.002	-0.297	-0.084	0.587	0.011		11.73	0.026	0.351	0.059	0.008	-0.008
								11.731	0.016	0.364	-0.031	0.026	0.014		11.731	0.028	-0.297	-0.028	0.673	0.011		11.731	0.026	0.321	0.004	0.008	0.02
								11.732	0.016	0.455	-0.003	0.055	-0.014		11.732	-0.031	-0.328	0.027	0.645	-0.046		11.732	-0.003	0.321	-0.024	-0.078	-0.036
								11.733	-0.013	0.364	0.025	-0.032	-0.014		11.733	-0.031	-0.358	-0.028	0.673	-0.046		11.733	-0.003	0.321	0.004	-0.021	-0.036
								11.734	0.046	0.425	0.025	0.055	-0.014		11.734	0.057	-0.237	0.027	0.645	-0.018		11.734	0.026	0.351	0.004	0.008	-0.036
								11.735	-0.013	0.394	0.025	-0.003	-0.042		11.735	0.028	-0.267	0.027	0.616	0.011		11.735	0.026	0.382	0.004	0.037	-0.008
								11.736	-0.013	0.364	0.025	-0.06	0.014		11.736	-0.031	-0.267	-0.028	0.645	0.039		11.736	-0.003	0.321	-0.052	0.008	-0.008
								11.737	-0.013	0.364	0.025	-0.003	-0.014		11.737	0.028	-0.237	-0.028	0.645	0.039		11.737	0.026	0.321	0.004	0.008	0.077
								11.738	-0.013	0.425	0.025	-0.003	-0.014		11.738	-0.002	-0.328	-0.028	0.587	-0.046		11.738	-0.003	0.351	-0.024	0.008	0.077
								11.739	0.046	0.425	0.052	0.055	-0.07		11.739	-0.031	-0.297	0	0.645	-0.074		11.739	0.026	0.321	0.032	0.008	0.077
								11.74	0.016	0.364	-0.031	-0.003	-0.042		11.74	-0.119	-0.358	-0.084	0.587	-0.046		11.74	-0.033	0.23	-0.052	-0.05	0.02
								11.741	-0.043	0.394	0.025	-0.06	0.014		11.741	0.028	-0.297	-0.056	0.645	-0.018		11.741	0.144	0.442	0.142	0.094	0.02
								11.742	-0.043	0.364	-0.058	-0.06	0.043		11.742	0.057	-0.297	0.083	0.673	0.067		11.742	0.114	0.412	0.17	0.123	-0.008
								11.743	-0.013	0.334	-0.003	-0.003	0.071		11.743	-0.002	-0.297	-0.028	0.645	0.067		11.743	0.026	0.291	0.032	0.037	-0.008
								11.744	-0.013	0.334	-0.058	-0.003	0.014		11.744	0.028	-0.297	0	0.673	0.011		11.744	-0.003	0.321	0.004	-0.021	0.02
								11.745	-0.043	0.334	-0.058	-0.06	-0.014		11.745	-0.031	-0.358	-0.028	0.673	-0.018		11.745	-0.003	0.321	0.004	-0.021	-0.008
								11.746	0.046	0.394	-0.031	0.055	-0.042		11.746	-0.002	-0.267	0.027	0.673	-0.018		11.746	-0.062	0.351	-0.052	-0.021	-0.008
								11.747	0.016	0.394	0.025	0.026	-0.042		11.747	-0.031	-0.297	-0.028	0.616	0.011		11.747	0.026	0.382	-0.024	0.008	0.02
								11.748	0.075	0.455	0.08	0.112	-0.014		11.748	0.028	-0.297	0.027	0.702	-0.018		11.748	0.026	0.321	-0.024	-0.021	-0.008
								11.749	0.016	0.394	-0.031	0.055	0.043		11.749	0.028	-0.297	0.027	0.558	0.011		11.749	-0.003	0.321	0.032	0.037	0.02
								11.75	0.046	0.425	0.08	0.084	0.043		11.75	-0.002	-0.328	0.027	0.616	0.011		11.75	0.026	0.321	-0.024	0.037	0.077
								11.751	0.016	0.394	0.025	-0.003	0.043		11.751	0.057	-0.297	0	0.587	0.011		11.751	0.056	0.351	0.059	0.094	0.048
								11.752	-0.013	0.394	-0.031	-0.032	-0.042		11.752	0.028	-0.297	0.055	0.558	0.011		11.752	0.026	0.321	-0.024	0.037	0.02
								11.753	0.046	0.394	0.08	0.026	-0.042		11.753	-0.002	-0.237	0.027	0.616	0.039		11.753	-0.033	0.291	-0.079	-0.021	-0.036
								11.754	0.075	0.364	0.052	0.026	0.014		11.754	-0.002	-0.328	0.027	0.645	0.011		11.754	-0.033	0.291	0.004	0.008	-0.036
								11.755	0.016	0.394	0.052	0.026	0.043		11.755	-0.031	-0.328	-0.028	0.53	0.067		11.755	-0.033	0.321	0.004	-0.021	-0.036
								11.756	0.016	0.364	0.025	-0.003	-0.014		11.756	-0.002	-0.267	0	0.673	0.039		11.756	-0.033	0.291	-0.024	-0.021	-0.008
								11.757	0.046	0.425	0.052	0.055	0.014		11.757	0.028	-0.176	0.055	0.731	0.039		11.757	-0.003	0.351	-0.024	-0.021	-0.008
								11.758	0.046	0.394	0.025	0.026	-0.014		11.758	-0.031	-0.328	0	0.645	-0.046		11.758	-0.003	0.321	-0.024	-0.05	0.02
								11.759	-0.043	0.394	-0.031	-0.032	-0.042		11.759	-0.031	-0.358	0	0.616	-0.018		11.759	-0.062	0.321	-0.024	-0.021	0.02
								11.76	-0.101	0.304	-0.031	-0.003	-0.042		11.76	0.028	-0.237	0.027	0.702	-0.018		11.76	0.056	0.351	0.004	0.065	0.02
								11.761	-0.072	0.364	0.025	-0.032	0.014		11.761	-0.002	-0.267	-0.028	0.645	0.011		11.761	-0.003	0.351	-0.024	0.008	-0.008
								11.762	0.075	0.364	0.025	0.084	0.071		11.762	-0.061	-0.297	-0.028	0.616	0.067		11.762	-0.033	0.291	-0.024	0.008	-0.036
								11.763	0.016	0.394	0.025	-0.003	0.014		11.763	-0.031	-0.358	-0.056	0.558	0.011		11.763	0.026	0.382	0.032	0.008	0.048
								11.764	-0.072	0.334	-0.031	-0.003	0.014		11.764	0.057	-0.207	0.083	0.673	-0.018		11.764	0.026	0.351	0.032	0.037	0.048
								11.765	-0.013	0.394	-0.003	-0.003	-0.042		11.765	0.057	-0.237	0.027	0.673	0.011		11.765	0.085	0.412	0.087	0.094	-0.036
								11.766	0.016	0.364	0.025	-0.003	-0.042		11.766	0.028	-0.297	0.027	0.673	0.011		11.766	0.026	0.291	-0.024	-0.021	-0.065
								11.767	-0.043	0.364	-0.031	-0.032	-0.014		11.767	-0.031	-0.297	-0.056	0.616	-0.018		11.767	-0.033	0.351	0.032	0.065	0.02
								11.768	-0.013	0.304	-0.058	-0.032	-0.014		11.768	-0.002	-0.267	0.027	0.702	0.039		11.768	0.026	0.321	0.004	0.065	-0.008
								11.769	0.016	0.425	-0.003	0.026	0.043		11.769	0.028	-0.267	0.027	0.673	0.011		11.769	-0.003	0.351	0.032	0.037	-0.008
								11.77	-0.101	0.273	-0.086	-0.06	-0.014		11.77	0.028	-0.297	0.027	0.645	0.011		11.77	-0.003	0.291	-0.052	-0.021	0.048
								11.771	-0.013	0.364	-0.031	0.026	-0.099		11.771	-0.002	-0.358	-0.028	0.558	-0.018		11.771	-0.062	0.291	0.004	-0.05	-0.008
								11.772	-0.013	0.364	-0.003	-0.003	-0.014		11.772	-0.031	-0.297	-0.056	0.616	-0.046		11.772	0.026	0.351	0.032	0.037	-0.008
								11.773	-0.013	0.364	-0.003	0.026	-0.014		11.773	-0.002	-0.297	0.027	0.645	0.039		11.773	-0.033	0.382	-0.024	-0.021	-0.065
								11.774	0.016	0.394	0.025	0.055	0.014		11.774	0.057	-0.237	0.027	0.731	0.067		11.774	0.026	0.351	0.032	0.037	-0.036
								11.775	-0.013	0.334	-0.031	-0.003	0.014		11.775	-0.002	-0.328	0	0.587	0.067		11.775	0.085	0.412	0.087	0.065	-0.008
								11.776	-0.013	0.334	-0.031	-0.003	-0.042		11.776	0.028	-0.297	0	0.616	0.067		11.776	0.026	0.321	0.004	-0.021	-0.008
								11.777	0.016	0.364	0.025	-0.003	-0.014		11.777	0.028	-0.297	0	0.616	0.039		11.777	-0.121	0.2	-0.107	-0.078	-0.036
								11.778	0.016	0.425	0.08	0.055	-0.042		11.778	0.028	-0.297	0.055	0.673	-0.018		11.778	-0.092	0.23	-0.052	-0.078	-0.008
								11.779	0.046	0.455	0.08	0.055	-0.014		11.779	0.028	-0.297	0.027	0.731	-0.046		11.779	-0.003	0.291	0.004	-0.021	-0.065
								11.78	-0.101	0.273	-0.114	-0.118	0.014		11.78	-0.031	-0.297	0	0.616	-0.046		11.78	0.026	0.351	0.004	0.037	-0.036
								11.781	0.016	0.394	0.025	0.026	0.071		11.781	-0.031	-0.297	0.027	0.645	-0.018		11.781	0.026	0.321	-0.024	0.037	0.02
								11.782	-0.013	0.334	-0.031	-0.06	-0.014		11.782	-0.031	-0.328	-0.056	0.645	0.011		11.782	0.026	0.382	-0.024	0.008	0.02
								11.783	0.016	0.364	0.025	-0.003	0.014		11.783	0.028	-0.237	0.055	0.702	0.011		11.783	0.026	0.321	0.059	0.008	0.02
								11.784	-0.043	0.334	0.025	-0.003	-0.042		11.784	0.028	-0.267	0	0.673	-0.018		11.784	-0.033	0.291	-0.024	-0.021	-0.008
								11.785	-0.013	0.364	-0.031	-0.06	0.014		11.785	-0.031	-0.297	0.027	0.673	0.011		11.785	-0.033	0.261	-0.052	-0.078	-0.008
								11.786	-0.013	0.425	0.08	-0.003	-0.07		11.786	-0.002	-0.267	0.027	0.731	-0.018		11.786	0.026	0.321	0.004	0.037	-0.036
								11.787	0.016	0.425	0.025	0.026	-0.014		11.787	-0.031	-0.267	0.027	0.673	0.039		11.787	-0.033	0.291	-0.052	0.037	-0.036
								11.788	-0.013	0.425	0.08	0.055	0.043		11.788	-0.031	-0.297	0.027	0.645	0.011		11.788	0.026	0.321	0.059	0.065	0.02
								11.789	-0.013	0.364	0.025	-0.003	-0.014		11.789	-0.031	-0.297	-0.056	0.587	-0.018		11.789	0.026	0.321	0.004	0.037	0.077
								11.79	-0.101	0.243	-0.142	-0.175	0.014		11.79	0.057	-0.328	0	0.616	-0.018		11.79	-0.062	0.291	-0.107	-0.078	0.048
								11.791	-0.101	0.304	-0.058	-0.118	-0.014		11.791	0.087	-0.267	0.055	0.673	0.011		11.791	0.026	0.382	0.004	0.008	0.048
								11.792	0.016	0.455	0.052	0.055	0.014		11.792	-0.031	-0.297	0	0.616	-0.018		11.792	0.026	0.321	-0.024	-0.021	-0.036
								11.793	0.016	0.425	-0.003	0.055	0.014		11.793	-0.002	-0.358	-0.028	0.616	0.011		11.793	-0.033	0.291	-0.024	-0.05	-0.008
								11.794	0.016	0.394	0.025	0.026	0.014		11.794	-0.002	-0.297	-0.028	0.616	0.039		11.794	-0.033	0.261	-0.024	-0.021	-0.036
								11.795	0.016	0.455	0.08	0.055	0.043		11.795	0.028	-0.237	0.055	0.673	0.039		11.795	0.056	0.321	0.032	0.065	0.077
								11.796	0.016	0.394	0.025	-0.003	0.014		11.796	0.087	-0.237	0.027	0.645	-0.018		11.796	-0.003	0.321	0.032	0.065	0.048
								11.797	-0.043	0.334	-0.031	0.026	-0.042		11.797	-0.149	-0.358	-0.139	0.53	-0.046		11.797	-0.003	0.321	-0.052	-0.021	0.02
								11.798	-0.043	0.334	-0.031	-0.003	-0.014		11.798	-0.031	-0.297	0	0.645	-0.074		11.798	0.026	0.351	0.004	0.008	0.02
								11.799	-0.013	0.364	0.025	0.026	-0.042		11.799	0.028	-0.297	0.027	0.645	0.011		11.799	0.026	0.351	0.004	0.037	-0.036
								11.8	-0.131	0.243	-0.086	-0.06	0.014		11.8	0.028	-0.328	0.027	0.616	0.039		11.8	0.026	0.321	-0.024	0.008	0.02
								11.801	-0.013	0.394	-0.031	-0.003	0.043		11.801	0.028	-0.267	0.027	0.645	0.039		11.801	-0.033	0.261	-0.052	-0.05	0.048
								11.802	-0.013	0.364	0.025	-0.032	0.014		11.802	-0.09	-0.419	-0.056	0.587	0.011		11.802	-0.033	0.321	-0.052	0.037	0.02
								11.803	0.016	0.394	0.025	-0.003	0.014		11.803	-0.002	-0.328	0	0.616	-0.018		11.803	0.056	0.291	0.004	0.037	-0.008
								11.804	-0.013	0.364	0.025	-0.032	-0.014		11.804	0.028	-0.267	0.027	0.702	0.011		11.804	0.026	0.382	0.004	0.037	0.02
								11.805	-0.101	0.334	-0.031	-0.089	-0.014		11.805	0.057	-0.237	0.083	0.702	0.039		11.805	-0.003	0.351	0.004	0.037	-0.036
								11.806	-0.043	0.334	-0.031	-0.003	-0.07		11.806	-0.002	-0.358	0	0.645	0.067		11.806	0.026	0.261	-0.024	0.008	-0.008
								11.807	-0.043	0.364	0.025	-0.003	0.043		11.807	-0.002	-0.328	-0.028	0.616	0.039		11.807	0.026	0.412	0.004	0.008	-0.008
								11.808	0.075	0.394	0.025	0.055	-0.042		11.808	-0.002	-0.267	0.027	0.645	-0.018		11.808	-0.003	0.321	0.004	0.008	0.048
								11.809	0.016	0.425	-0.003	0.055	0.014		11.809	-0.031	-0.297	0.027	0.645	-0.046		11.809	-0.003	0.321	0.004	-0.021	0.048
								11.81	-0.16	0.213	-0.142	-0.147	-0.042		11.81	-0.031	-0.297	-0.028	0.673	-0.046		11.81	-0.003	0.321	-0.024	-0.021	0.02
								11.811	-0.013	0.334	0.025	-0.06	-0.014		11.811	-0.031	-0.237	0	0.645	-0.018		11.811	0.026	0.321	0.032	0.037	-0.093
								11.812	-0.043	0.364	-0.003	-0.003	-0.014		11.812	-0.061	-0.358	-0.084	0.616	-0.046		11.812	0.085	0.382	0.087	0.094	-0.008
								11.813	-0.013	0.394	0.025	-0.06	0.071		11.813	0.028	-0.237	0.027	0.645	0.067		11.813	-0.003	0.382	0.032	0.008	-0.008
								11.814	-0.013	0.364	-0.031	-0.003	0.043		11.814	-0.002	-0.267	-0.028	0.673	0.039		11.814	-0.062	0.291	-0.024	-0.05	0.02
								11.815	-0.013	0.334	-0.031	-0.003	-0.014		11.815	-0.002	-0.297	0	0.673	0.039		11.815	-0.003	0.351	0.004	0.065	0.02
								11.816	0.105	0.455	0.08	0.055	-0.014		11.816	-0.002	-0.297	0	0.673	0.011		11.816	0.026	0.321	0.004	0.008	0.048
								11.817	0.046	0.394	0.025	-0.003	-0.07		11.817	0.028	-0.297	0	0.673	-0.046		11.817	-0.033	0.351	0.032	0.037	0.02
								11.818	0.016	0.425	0.08	0.055	-0.07		11.818	0.028	-0.267	0.027	0.731	-0.018		11.818	0.056	0.321	0.004	0.008	-0.008
								11.819	-0.013	0.364	-0.031	-0.032	-0.014		11.819	-0.09	-0.358	-0.056	0.616	0.011		11.819	0.026	0.291	-0.052	0.008	-0.008
								11.82	-0.19	0.243	-0.142	-0.118	0.014		11.82	-0.061	-0.297	-0.028	0.616	0.011		11.82	-0.033	0.291	-0.079	0.008	0.02
								11.821	0.016	0.364	-0.031	-0.032	0.014		11.821	0.028	-0.267	0	0.702	0.011		11.821	0.026	0.351	0.032	0.037	0.02
								11.822	-0.013	0.364	-0.003	0.026	-0.014		11.822	-0.031	-0.267	0.027	0.616	-0.046		11.822	0.026	0.351	0.059	0.037	-0.008
								11.823	0.075	0.394	-0.003	-0.003	-0.07		11.823	-0.031	-0.358	-0.084	0.616	0.011		11.823	-0.092	0.23	-0.079	-0.107	-0.008
								11.824	-0.043	0.394	-0.003	-0.003	-0.07		11.824	-0.002	-0.328	0	0.616	0.011		11.824	0.026	0.351	0.004	-0.021	-0.065
								11.825	0.046	0.425	0.052	0.055	-0.014		11.825	0.028	-0.267	0.055	0.645	0.011		11.825	-0.003	0.382	0.032	0.065	-0.008
								11.826	-0.043	0.304	-0.031	-0.032	0.043		11.826	0.057	-0.267	0	0.673	0.011		11.826	0.085	0.382	0.032	0.037	-0.008
								11.827	0.016	0.394	-0.003	-0.003	0.014		11.827	-0.002	-0.297	-0.028	0.587	-0.018		11.827	-0.003	0.382	0.004	-0.05	0.02
								11.828	-0.043	0.394	-0.003	0.026	0.014		11.828	-0.031	-0.297	0	0.645	-0.046		11.828	-0.003	0.321	0.004	0.037	0.02
								11.829	-0.043	0.364	-0.003	-0.032	-0.014		11.829	0.028	-0.267	0	0.587	-0.074		11.829	0.026	0.382	0.032	0.037	0.02
								11.83	0.016	0.394	-0.031	0.026	-0.042		11.83	0.028	-0.267	0.027	0.731	0.011		11.83	0.085	0.412	0.087	0.094	-0.008
								11.831	0.016	0.394	0.025	-0.003	0.014		11.831	-0.002	-0.297	-0.028	0.645	-0.018		11.831	-0.003	0.23	-0.024	-0.021	-0.008
								11.832	0.016	0.394	0.025	0.055	-0.014		11.832	-0.031	-0.297	-0.028	0.616	0.039		11.832	-0.033	0.291	-0.024	0.008	0.02
								11.833	0.016	0.394	0.025	0.026	0.014		11.833	-0.031	-0.297	0	0.616	0.18		11.833	-0.003	0.382	-0.024	0.065	-0.008
								11.834	0.016	0.455	0.052	0.055	0.014		11.834	0.057	-0.267	0.027	0.673	0.067		11.834	0.056	0.382	0.032	0.037	-0.008
								11.835	-0.013	0.425	0.025	0.026	0.014		11.835	0.028	-0.328	-0.028	0.616	0.011		11.835	0.026	0.351	0.032	0.037	0.02
								11.836	-0.043	0.364	-0.031	-0.003	-0.042		11.836	0.028	-0.267	0	0.673	0.011		11.836	-0.033	0.291	-0.024	-0.05	0.02
								11.837	0.016	0.364	-0.003	-0.003	-0.042		11.837	-0.061	-0.237	0	0.645	0.039		11.837	-0.062	0.23	-0.052	-0.107	0.02
								11.838	0.016	0.455	0.052	0.026	-0.07		11.838	-0.002	-0.267	0	0.702	-0.018		11.838	0.026	0.442	0.087	0.094	0.048
								11.839	0.016	0.425	0.025	0.055	0.014		11.839	-0.002	-0.297	0.027	0.616	-0.046		11.839	0.026	0.321	-0.024	0.037	-0.008
								11.84	0.046	0.455	0.08	0.055	0.071		11.84	-0.031	-0.297	-0.056	0.616	-0.018		11.84	-0.003	0.291	-0.024	0.008	0.105
								11.841	-0.013	0.304	-0.031	0.026	0.014		11.841	0.028	-0.237	0.027	0.673	-0.018		11.841	-0.033	0.351	0.032	0.008	0.02
								11.842	-0.043	0.425	-0.031	-0.003	-0.014		11.842	-0.031	-0.388	-0.028	0.587	-0.074		11.842	-0.033	0.382	0.032	0.037	0.077
								11.843	0.016	0.394	-0.031	-0.032	-0.014		11.843	-0.031	-0.297	0	0.616	-0.018		11.843	0.026	0.351	0.032	0.008	-0.036
								11.844	-0.043	0.394	0.025	-0.003	0.043		11.844	0.028	-0.267	0.027	0.673	0.067		11.844	0.026	0.351	0.032	0.037	-0.008
								11.845	-0.043	0.334	-0.003	-0.032	-0.014		11.845	-0.031	-0.358	-0.028	0.616	0.039		11.845	0.026	0.351	0.032	0.008	-0.008
								11.846	-0.013	0.425	-0.031	0.026	0.043		11.846	-0.031	-0.328	0	0.645	0.011		11.846	-0.003	0.321	0.004	0.037	0.048
								11.847	0.075	0.425	0.025	0.026	0.014		11.847	-0.031	-0.328	-0.028	0.673	0.039		11.847	0.026	0.321	0.004	0.037	0.048
								11.848	0.016	0.425	0.025	0.026	0.014		11.848	-0.002	-0.237	0.027	0.673	-0.018		11.848	-0.033	0.321	-0.024	0.008	0.02
								11.849	0.046	0.394	0.052	0.055	-0.014		11.849	-0.002	-0.328	-0.028	0.645	0.011		11.849	0.026	0.321	0.004	0.037	0.048
								11.85	0.075	0.485	0.08	0.112	0.014		11.85	0.028	-0.297	0	0.616	0.011		11.85	0.085	0.382	0.032	0.065	-0.008
								11.851	-0.013	0.425	0.025	0.026	-0.014		11.851	-0.031	-0.328	0	0.673	0.011		11.851	0.085	0.412	0.087	0.037	0.048
								11.852	-0.013	0.394	-0.003	-0.032	0.071		11.852	0.028	-0.237	0.027	0.702	0.067		11.852	0.026	0.321	0.032	0.037	-0.008
								11.853	0.016	0.364	-0.031	-0.032	0.014		11.853	-0.09	-0.328	-0.028	0.558	0.039		11.853	0.026	0.351	0.004	0.008	0.048
								11.854	0.016	0.334	-0.031	-0.003	0.014		11.854	-0.031	-0.358	0	0.587	0.039		11.854	-0.033	0.291	0.004	-0.021	0.048
								11.855	0.075	0.425	0.08	0.055	-0.014		11.855	-0.031	-0.328	-0.028	0.587	0.011		11.855	-0.003	0.351	-0.024	0.008	0.02
								11.856	0.016	0.425	0.025	-0.003	0.014		11.856	0.028	-0.267	0	0.645	0.011		11.856	-0.003	0.351	0.032	0.065	-0.008
								11.857	0.016	0.364	0.025	0.055	-0.014		11.857	-0.002	-0.267	0	0.673	0.011		11.857	0.026	0.321	0.004	-0.021	-0.036
								11.858	-0.013	0.394	-0.003	-0.003	0.014		11.858	-0.031	-0.328	-0.028	0.616	0.067		11.858	-0.033	0.351	-0.052	0.008	0.048
								11.859	-0.043	0.304	-0.003	-0.003	0.014		11.859	-0.061	-0.297	-0.028	0.616	-0.046		11.859	-0.033	0.321	0.004	-0.021	0.048
								11.86	0.016	0.455	0.025	-0.003	0.014		11.86	-0.002	-0.267	0.027	0.673	0.011		11.86	0.085	0.382	0.087	0.123	0.02
								11.861	-0.013	0.364	0.025	-0.003	-0.014		11.861	0.028	-0.267	0.027	0.673	-0.018		11.861	-0.033	0.321	-0.024	-0.021	0.02
								11.862	0.075	0.455	0.025	0.084	-0.014		11.862	-0.031	-0.297	-0.028	0.645	0.039		11.862	-0.003	0.321	-0.024	-0.021	-0.008
								11.863	-0.013	0.425	-0.003	-0.003	-0.014		11.863	-0.061	-0.358	0	0.673	-0.018		11.863	-0.062	0.291	-0.052	0.008	-0.065
								11.864	-0.043	0.425	0.052	0.084	0.014		11.864	0.087	-0.176	0.083	0.731	0.067		11.864	-0.003	0.321	0.004	0.037	-0.036
								11.865	0.016	0.394	0.08	-0.003	0.071		11.865	0.028	-0.267	0.027	0.645	0.039		11.865	0.085	0.351	0.032	0.065	-0.008
								11.866	-0.013	0.394	0.025	-0.032	-0.014		11.866	0.028	-0.297	0.055	0.731	0.011		11.866	-0.003	0.321	-0.024	-0.05	0.077
								11.867	-0.072	0.304	-0.031	-0.032	-0.042		11.867	-0.031	-0.328	-0.028	0.673	-0.018		11.867	0.026	0.351	0.004	0.037	-0.008
								11.868	-0.013	0.364	-0.031	-0.003	-0.099		11.868	-0.002	-0.297	0	0.616	-0.046		11.868	-0.003	0.351	-0.024	0.037	-0.065
								11.869	-0.043	0.364	0.025	0.026	-0.042		11.869	0.028	-0.237	0.027	0.702	0.011		11.869	0.026	0.351	0.032	0.037	-0.093
								11.87	0.016	0.394	0.025	-0.003	-0.042		11.87	-0.061	-0.297	0.027	0.616	0.039		11.87	-0.033	0.291	-0.024	-0.05	-0.036
								11.871	0.016	0.394	0.025	0.055	0.043		11.871	-0.031	-0.328	0	0.616	0.039		11.871	-0.033	0.291	0.032	0.008	-0.008
								11.872	0.016	0.425	0.025	-0.003	-0.014		11.872	-0.002	-0.297	0.027	0.616	0.067		11.872	0.085	0.382	0.059	0.065	0.02
								11.873	-0.013	0.394	-0.031	0.055	-0.042		11.873	0.057	-0.267	0.027	0.645	0.039		11.873	-0.033	0.382	0.004	0.037	0.02
								11.874	0.075	0.455	0.136	0.112	0.014		11.874	0.028	-0.237	0.027	0.673	-0.074		11.874	0.085	0.442	0.087	0.123	-0.008
								11.875	-0.072	0.334	-0.058	-0.032	-0.014		11.875	-0.002	-0.297	-0.028	0.587	0.011		11.875	0.026	0.351	0.032	0.008	-0.065
								11.876	-0.013	0.334	-0.003	-0.06	-0.014		11.876	-0.002	-0.297	0	0.616	0.011		11.876	-0.033	0.291	0.032	0.008	-0.036
								11.877	0.016	0.394	-0.003	-0.003	-0.014		11.877	0.028	-0.328	-0.028	0.645	0.011		11.877	-0.033	0.291	-0.024	0.008	-0.008
								11.878	0.075	0.455	0.08	0.112	0.014		11.878	0.087	-0.207	0.083	0.788	0.011		11.878	-0.003	0.351	0.032	0.008	-0.008
								11.879	-0.013	0.394	0.025	0.026	0.014		11.879	0.028	-0.297	0.027	0.702	-0.018		11.879	-0.003	0.291	0.032	0.008	0.02
								11.88	-0.043	0.364	-0.031	-0.003	0.043		11.88	-0.031	-0.328	-0.028	0.587	-0.074		11.88	-0.003	0.291	0.032	-0.05	0.048
								11.881	0.016	0.455	0.052	-0.032	-0.014		11.881	-0.061	-0.297	0.027	0.616	-0.046		11.881	0.056	0.351	0.032	0.037	0.048
								11.882	-0.013	0.334	-0.031	-0.003	0.014		11.882	-0.002	-0.297	-0.028	0.616	0.011		11.882	0.026	0.351	0.004	0.008	-0.065
								11.883	-0.043	0.364	0.025	-0.003	0.014		11.883	0.028	-0.207	0.027	0.702	0.011		11.883	0.026	0.351	-0.052	-0.021	-0.036
								11.884	0.105	0.485	0.08	0.055	0.099		11.884	-0.002	-0.267	0	0.587	0.039		11.884	-0.033	0.321	0.004	-0.021	0.02
								11.885	0.016	0.425	0.025	0.026	0.014		11.885	-0.031	-0.328	-0.028	0.587	0.011		11.885	-0.033	0.291	0.004	0.008	0.048
								11.886	0.016	0.455	0.08	0.055	-0.014		11.886	0.057	-0.267	0.027	0.673	0.011		11.886	0.085	0.442	0.032	0.123	-0.036
								11.887	-0.013	0.334	0.025	-0.003	-0.042		11.887	-0.031	-0.267	0.027	0.587	-0.046		11.887	-0.062	0.261	-0.052	-0.05	-0.036
								11.888	0.016	0.394	-0.003	-0.003	0.014		11.888	-0.002	-0.267	-0.028	0.616	0.011		11.888	-0.003	0.261	-0.024	0.008	-0.008
								11.889	-0.072	0.364	-0.058	-0.003	-0.042		11.889	-0.061	-0.388	-0.028	0.558	-0.046		11.889	-0.033	0.321	0.004	-0.021	-0.008
								11.89	-0.072	0.273	-0.086	-0.118	-0.014		11.89	-0.119	-0.388	-0.111	0.501	0.039		11.89	0.056	0.351	0.032	0.065	0.02
								11.891	-0.043	0.334	-0.031	-0.003	0.014		11.891	-0.031	-0.297	0.027	0.645	0.011		11.891	0.026	0.321	0.032	0.065	0.077
								11.892	-0.013	0.394	0.052	-0.003	0.014		11.892	-0.002	-0.237	0.027	0.587	0.039		11.892	-0.033	0.261	-0.024	-0.021	0.077
								11.893	0.016	0.364	0.025	0.026	0.043		11.893	-0.09	-0.328	-0.028	0.587	-0.046		11.893	-0.033	0.321	-0.024	0.008	-0.008
								11.894	-0.013	0.364	0.025	0.026	-0.07		11.894	-0.002	-0.237	0.083	0.673	-0.018		11.894	0.026	0.321	0.004	0.008	-0.008
								11.895	0.016	0.425	0.025	0.055	0.014		11.895	0.028	-0.267	0.027	0.673	0.011		11.895	0.026	0.382	0.032	0.065	-0.036
								11.896	0.016	0.455	0.025	0.112	-0.042		11.896	-0.002	-0.267	0.027	0.645	0.011		11.896	0.026	0.351	0.004	0.037	-0.036
								11.897	-0.013	0.364	0.025	0.026	0.043		11.897	-0.061	-0.328	0	0.587	0.067		11.897	-0.003	0.351	0.004	0.008	-0.008
								11.898	-0.013	0.364	0.025	-0.06	0.014		11.898	-0.002	-0.328	-0.028	0.558	0.039		11.898	0.114	0.412	0.087	0.065	0.077
								11.899	-0.013	0.364	-0.031	-0.003	-0.014		11.899	-0.002	-0.267	0.027	0.673	0.039		11.899	0.026	0.382	0.087	0.065	0.077
								11.9	-0.013	0.364	0.025	-0.003	-0.07		11.9	-0.002	-0.267	-0.028	0.616	-0.046		11.9	-0.033	0.291	-0.024	0.037	-0.008
								11.901	-0.043	0.364	-0.003	-0.003	-0.042		11.901	-0.031	-0.358	0	0.587	0.011		11.901	-0.033	0.291	-0.024	-0.05	-0.065
								11.902	0.016	0.394	0.025	0.026	0.014		11.902	-0.061	-0.328	-0.028	0.587	0.011		11.902	0.026	0.351	0.004	0.065	-0.008
								11.903	0.016	0.425	0.025	0.026	0.043		11.903	-0.002	-0.297	0	0.616	0.011		11.903	0.026	0.321	0.032	0.065	0.02
								11.904	0.016	0.364	0.025	-0.003	0.014		11.904	0.087	-0.207	0.027	0.673	0.039		11.904	-0.003	0.351	0.004	0.065	0.02
								11.905	-0.072	0.334	-0.031	-0.06	0.014		11.905	0.028	-0.297	-0.028	0.645	0.067		11.905	0.026	0.321	0.004	0.037	0.02
								11.906	-0.043	0.334	-0.003	-0.032	0.014		11.906	-0.031	-0.328	0.027	0.616	-0.046		11.906	-0.003	0.321	0.032	0.008	-0.008
								11.907	0.016	0.394	0.052	0.055	-0.07		11.907	0.028	-0.237	0.027	0.673	0.039		11.907	0.026	0.382	0.059	0.037	0.077
								11.908	0.046	0.425	0.025	0.055	-0.014		11.908	-0.002	-0.297	-0.028	0.587	0.011		11.908	-0.003	0.351	0.032	0.008	-0.036
								11.909	0.016	0.394	0.025	0.055	-0.014		11.909	-0.031	-0.328	-0.028	0.616	0.039		11.909	-0.062	0.321	-0.024	0.008	0.02
								11.91	-0.013	0.304	-0.003	-0.032	0.043		11.91	-0.061	-0.328	-0.028	0.558	0.011		11.91	0.085	0.382	0.087	0.065	0.02
								11.911	-0.043	0.425	0.025	0.055	0.014		11.911	0.057	-0.267	0.027	0.673	-0.018		11.911	0.056	0.351	0.032	0.037	0.048
								11.912	0.016	0.364	0.025	0.026	-0.014		11.912	-0.119	-0.328	-0.111	0.53	-0.018		11.912	0.114	0.442	0.115	0.094	0.048
								11.913	-0.013	0.334	-0.031	-0.003	0.014		11.913	-0.031	-0.267	0.027	0.673	-0.018		11.913	0.026	0.321	0.004	0.008	0.02
								11.914	-0.072	0.334	-0.031	-0.06	-0.042		11.914	0.028	-0.267	0.055	0.673	0.011		11.914	-0.033	0.321	-0.024	-0.021	-0.036
								11.915	0.016	0.425	-0.003	0.055	-0.014		11.915	0.087	-0.207	0.083	0.731	0.039		11.915	0.026	0.321	0.004	0.037	0.02
								11.916	0.046	0.455	0.052	0.055	0.014		11.916	0.028	-0.297	0	0.645	0.039		11.916	0.056	0.351	0.059	0.037	0.02
								11.917	-0.043	0.425	-0.031	-0.06	-0.014		11.917	0.028	-0.207	0	0.673	0.067		11.917	0.026	0.321	0.032	0.008	0.02
								11.918	0.016	0.425	0.025	0.055	-0.014		11.918	-0.002	-0.237	-0.028	0.673	-0.018		11.918	0.026	0.291	0.032	0.008	0.02
								11.919	-0.013	0.394	-0.003	-0.003	-0.042		11.919	-0.002	-0.328	-0.028	0.616	-0.018		11.919	-0.003	0.321	0.004	0.037	0.02
								11.92	0.075	0.515	0.136	0.112	-0.042		11.92	0.028	-0.237	0	0.587	0.011		11.92	-0.003	0.321	0.032	0.065	0.02
								11.921	-0.043	0.364	0.025	0.026	-0.042		11.921	0.028	-0.267	0.027	0.645	0.011		11.921	0.026	0.382	0.004	0.008	-0.008
								11.922	-0.013	0.364	-0.031	-0.003	0.014		11.922	-0.09	-0.297	-0.056	0.558	-0.074		11.922	0.085	0.382	0.087	0.037	0.02
								11.923	0.016	0.364	0.025	0.055	0.071		11.923	-0.002	-0.297	-0.028	0.587	0.011		11.923	-0.092	0.2	-0.052	-0.107	0.02
								11.924	0.016	0.364	0.025	-0.003	0.014		11.924	-0.002	-0.267	0	0.558	0.011		11.924	-0.033	0.261	-0.024	-0.021	0.02
								11.925	0.016	0.425	0.052	0.055	0.014		11.925	0.028	-0.297	0.027	0.558	-0.018		11.925	0.026	0.351	0.059	0.008	-0.008
								11.926	-0.072	0.334	-0.031	-0.06	-0.127		11.926	-0.002	-0.237	0.027	0.587	0.011		11.926	0.026	0.351	0.032	0.037	0.02
								11.927	-0.101	0.273	-0.086	-0.06	-0.07		11.927	-0.031	-0.328	-0.028	0.558	0.011		11.927	0.026	0.321	0.004	0.008	-0.036
								11.928	0.016	0.334	-0.031	-0.032	0.014		11.928	0.028	-0.267	0.027	0.616	0.011		11.928	0.026	0.351	0.032	0.037	-0.008
								11.929	-0.072	0.394	-0.031	-0.003	0.043		11.929	0.028	-0.237	0.027	0.645	-0.018		11.929	-0.003	0.351	-0.024	0.037	0.048
								11.93	-0.101	0.364	-0.031	-0.089	-0.183		11.93	0.028	-0.297	0.027	0.673	-0.018		11.93	0.026	0.351	0.032	0.008	0.077
								11.931	-0.043	0.364	-0.003	-0.003	0.043		11.931	-0.061	-0.358	-0.028	0.673	-0.018		11.931	-0.033	0.23	-0.079	-0.05	0.02
								11.932	0.105	0.485	0.136	0.112	-0.014		11.932	-0.031	-0.297	-0.028	0.645	-0.046		11.932	0.085	0.351	0.032	0.065	0.02
								11.933	0.016	0.425	0.025	-0.003	-0.042		11.933	-0.031	-0.297	0	0.673	-0.046		11.933	0.026	0.351	0.004	0.065	-0.065
								11.934	0.016	0.425	0.025	0.026	-0.014		11.934	0.057	-0.237	0.083	0.673	0.011		11.934	-0.003	0.321	0.032	0.037	-0.065
								11.935	0.016	0.394	0.025	-0.06	0.014		11.935	-0.002	-0.267	-0.028	0.616	0.067		11.935	-0.003	0.321	0.004	0.008	-0.008
								11.936	-0.072	0.364	-0.031	-0.032	0.014		11.936	-0.002	-0.297	0.027	0.616	0.011		11.936	-0.062	0.321	0.004	-0.021	-0.036
								11.937	-0.013	0.364	-0.031	-0.003	-0.014		11.937	0.028	-0.267	0.027	0.616	0.011		11.937	0.085	0.412	0.087	0.123	0.077
								11.938	0.016	0.425	0.052	0.055	-0.014		11.938	0.057	-0.207	0.055	0.673	-0.074		11.938	0.026	0.321	0.004	0.037	0.048
								11.939	0.046	0.455	0.025	0.084	-0.014		11.939	-0.061	-0.388	-0.056	0.501	-0.046		11.939	-0.003	0.291	-0.079	-0.021	0.077
								11.94	-0.072	0.334	-0.031	0.026	-0.014		11.94	-0.061	-0.358	-0.084	0.53	0.011		11.94	-0.033	0.291	-0.024	0.008	-0.008
								11.941	-0.043	0.394	0.025	-0.003	0.014		11.941	0.057	-0.297	0.027	0.645	-0.018		11.941	-0.003	0.321	-0.052	-0.05	0.02
								11.942	-0.013	0.425	-0.003	-0.003	0.099		11.942	-0.002	-0.297	0.027	0.616	0.011		11.942	0.026	0.351	0.004	0.008	0.02
								11.943	-0.043	0.334	-0.003	-0.003	0.043		11.943	0.057	-0.237	0.055	0.616	0.039		11.943	0.026	0.351	0.004	0.037	0.048
								11.944	0.046	0.394	0.08	0.055	0.071		11.944	0.057	-0.297	-0.028	0.616	0.011		11.944	0.056	0.351	0.032	0.065	0.048
								11.945	-0.043	0.304	-0.031	-0.003	-0.099		11.945	-0.031	-0.388	-0.056	0.587	-0.018		11.945	0.026	0.321	-0.024	0.037	0.02
								11.946	-0.013	0.394	-0.003	0.026	0.014		11.946	-0.031	-0.328	0.027	0.616	0.011		11.946	0.026	0.291	-0.024	-0.05	-0.036
								11.947	-0.013	0.394	0.025	-0.032	-0.042		11.947	-0.031	-0.328	-0.028	0.616	0.011		11.947	0.026	0.351	0.004	0.008	-0.008
								11.948	0.046	0.425	0.025	0.055	-0.014		11.948	0.057	-0.207	0.055	0.673	0.039		11.948	0.026	0.321	0.032	-0.021	0.02
								11.949	-0.013	0.364	-0.003	-0.003	0.014		11.949	-0.002	-0.328	0	0.558	0.011		11.949	0.026	0.351	0.004	-0.021	0.105
								11.95	-0.013	0.425	-0.003	0.026	-0.014		11.95	0.057	-0.207	0.083	0.616	-0.018		11.95	0.026	0.291	-0.024	0.008	0.048
								11.951	-0.043	0.425	0.025	0.055	-0.014		11.951	-0.002	-0.267	0	0.616	-0.046		11.951	-0.003	0.321	0.032	0.008	0.048
								11.952	0.016	0.364	-0.003	-0.003	-0.014		11.952	0.057	-0.267	0.055	0.673	-0.046		11.952	-0.003	0.321	-0.024	0.037	0.02
								11.953	-0.013	0.425	0.025	0.026	-0.014		11.953	0.028	-0.297	-0.028	0.587	0.011		11.953	0.026	0.351	-0.024	-0.021	-0.008
								11.954	-0.013	0.425	-0.003	-0.003	-0.042		11.954	-0.061	-0.388	-0.084	0.558	0.039		11.954	-0.033	0.321	-0.052	-0.021	-0.008
								11.955	0.016	0.425	0.08	0.026	0.071		11.955	-0.002	-0.297	0.027	0.558	0.067		11.955	-0.121	0.2	-0.107	-0.078	-0.093
								11.956	0.075	0.455	0.108	0.055	0.043		11.956	-0.002	-0.297	0.027	0.616	0.067		11.956	0.085	0.442	0.115	0.065	0.077
								11.957	-0.013	0.364	-0.003	-0.003	0.014		11.957	-0.002	-0.267	0	0.616	0.011		11.957	-0.003	0.321	-0.024	0.008	0.02
								11.958	-0.043	0.364	-0.003	-0.003	-0.014		11.958	-0.002	-0.328	-0.028	0.558	-0.018		11.958	-0.033	0.321	0.032	-0.021	0.02
								11.959	0.016	0.334	-0.003	-0.06	-0.014		11.959	-0.061	-0.297	-0.028	0.558	-0.074		11.959	0.026	0.321	0.032	0.037	-0.008
								11.96	-0.013	0.425	-0.003	-0.003	-0.042		11.96	0.116	-0.176	0.11	0.673	-0.018		11.96	0.026	0.321	0.059	0.065	-0.008
								11.961	-0.013	0.364	-0.003	-0.003	0.043		11.961	0.057	-0.328	-0.028	0.558	0.067		11.961	-0.033	0.321	0.004	0.008	-0.008
								11.962	0.016	0.394	0.025	0.055	0.043		11.962	-0.031	-0.358	-0.028	0.558	0.039		11.962	-0.033	0.291	-0.024	-0.021	0.077
								11.963	-0.013	0.425	0.025	0.055	-0.014		11.963	-0.061	-0.328	0	0.53	-0.018		11.963	0.026	0.321	0.004	0.008	0.048
								11.964	-0.013	0.425	0.052	0.026	-0.07		11.964	0.057	-0.207	0.138	0.673	-0.018		11.964	-0.033	0.321	0.032	0.008	-0.008
								11.965	0.016	0.425	0.052	0.055	-0.042		11.965	0.028	-0.237	-0.028	0.616	0.039		11.965	-0.003	0.291	0.032	-0.021	-0.036
								11.966	0.016	0.425	0.025	0.026	-0.014		11.966	-0.002	-0.297	0	0.616	-0.018		11.966	-0.033	0.351	-0.024	0.008	-0.065
								11.967	0.016	0.394	-0.003	0.026	-0.014		11.967	-0.002	-0.267	0	0.616	0.039		11.967	0.026	0.291	0.004	0.008	-0.036
								11.968	-0.013	0.394	-0.003	-0.003	0.014		11.968	0.028	-0.297	-0.028	0.645	0.039		11.968	0.085	0.412	0.087	0.123	0.02
								11.969	-0.043	0.304	-0.031	-0.032	-0.042		11.969	-0.002	-0.267	0	0.616	0.011		11.969	0.026	0.261	0.004	0.008	0.02
								11.97	-0.043	0.394	0.052	0.084	-0.042		11.97	-0.031	-0.328	0	0.616	-0.018		11.97	-0.033	0.291	-0.024	-0.05	0.02
								11.971	-0.013	0.394	0.052	-0.003	-0.07		11.971	-0.002	-0.328	-0.028	0.558	-0.046		11.971	-0.003	0.291	-0.052	0.008	-0.008
								11.972	0.046	0.425	0.052	0.055	0.043		11.972	0.028	-0.237	0.027	0.673	-0.018		11.972	-0.003	0.382	0.032	0.065	-0.036
								11.973	-0.072	0.364	-0.003	-0.032	-0.014		11.973	0.028	-0.267	0.027	0.616	-0.018		11.973	0.026	0.291	-0.024	-0.021	-0.036
								11.974	0.016	0.364	-0.003	0.026	0.014		11.974	0.057	-0.237	0.083	0.616	0.039		11.974	-0.121	0.23	-0.079	-0.078	-0.065
								11.975	-0.043	0.334	-0.031	-0.06	0.014		11.975	-0.031	-0.328	-0.084	0.558	0.039		11.975	-0.033	0.261	0.004	-0.021	0.048
								11.976	-0.043	0.364	-0.058	0.026	0.014		11.976	0.028	-0.237	0.027	0.645	-0.018		11.976	0.026	0.321	0.004	0.008	0.02
								11.977	0.016	0.364	0.025	0.026	-0.099		11.977	0.087	-0.237	0.083	0.702	-0.074		11.977	0.026	0.382	0.004	0.037	-0.008
								11.978	-0.013	0.364	-0.031	0.055	-0.014		11.978	0.028	-0.267	0.027	0.616	-0.018		11.978	0.026	0.321	0.032	0.065	-0.065
								11.979	-0.013	0.364	-0.031	0.055	-0.042		11.979	-0.031	-0.297	0.083	0.616	-0.046		11.979	-0.003	0.321	0.004	-0.021	-0.008
								11.98	0.016	0.425	0.052	0.055	-0.014		11.98	-0.002	-0.358	0	0.53	0.011		11.98	-0.003	0.321	-0.024	-0.021	0.048
								11.981	0.016	0.425	0.052	0.055	0.014		11.981	0.028	-0.237	0	0.587	-0.046		11.981	0.026	0.351	0.032	0.037	0.077
								11.982	-0.072	0.364	-0.058	-0.118	0.043		11.982	0.087	-0.237	0.083	0.673	0.011		11.982	0.026	0.321	0.032	0.037	0.077
								11.983	-0.043	0.334	-0.003	-0.06	0.043		11.983	-0.002	-0.267	0.027	0.587	-0.074		11.983	-0.003	0.321	0.004	0.008	0.02
								11.984	-0.043	0.334	-0.031	-0.003	-0.014		11.984	0.028	-0.267	0.083	0.673	-0.046		11.984	-0.062	0.261	-0.024	-0.05	0.02
								11.985	-0.013	0.425	0.025	0.112	-0.014		11.985	0.028	-0.267	0.027	0.673	-0.018		11.985	-0.062	0.291	-0.052	-0.05	-0.036
								11.986	-0.013	0.364	-0.003	-0.032	0.043		11.986	0.057	-0.237	0.055	0.616	-0.018		11.986	-0.033	0.321	-0.024	0.008	-0.036
								11.987	-0.043	0.364	-0.003	-0.06	0.043		11.987	0.028	-0.297	0	0.501	0.011		11.987	-0.033	0.261	-0.024	-0.05	-0.008
								11.988	0.016	0.455	0.052	0.055	0.043		11.988	-0.031	-0.267	0.027	0.587	-0.018		11.988	0.085	0.382	0.032	0.037	0.077
								11.989	0.016	0.455	0.108	0.084	0.043		11.989	-0.119	-0.419	-0.111	0.443	-0.018		11.989	0.056	0.321	0.004	0.008	0.077
								11.99	-0.013	0.364	-0.031	-0.032	-0.014		11.99	0.057	-0.207	0.083	0.616	-0.046		11.99	0.144	0.382	0.059	0.123	0.077
								11.991	-0.072	0.304	-0.031	-0.06	0.043		11.991	0.057	-0.267	0.055	0.587	-0.018		11.991	0.026	0.351	0.004	0.008	0.02
								11.992	-0.013	0.394	-0.003	0.026	0.014		11.992	-0.002	-0.267	-0.028	0.558	-0.046		11.992	-0.033	0.291	-0.079	-0.021	-0.036
								11.993	-0.013	0.364	0.025	0.055	0.071		11.993	-0.09	-0.388	-0.056	0.587	0.011		11.993	-0.033	0.291	0.004	-0.021	-0.008
								11.994	-0.013	0.425	-0.003	-0.032	0.014		11.994	-0.002	-0.297	0	0.616	0.011		11.994	-0.003	0.291	0.004	0.037	-0.008
								11.995	0.046	0.455	0.08	0.112	0.014		11.995	-0.002	-0.267	0.027	0.558	0.039		11.995	-0.003	0.291	-0.024	0.008	-0.036
								11.996	-0.043	0.364	-0.031	-0.003	-0.014		11.996	0.028	-0.237	0.027	0.616	-0.018		11.996	-0.033	0.291	0.004	-0.021	0.02
[truncated: 28,004 more rows]

## Sheet: figure 8
T4				C2				D2				D4
Experiment		Abaqus		Experiment		Abaqus		Experiment		Abaqus		Experiment		Abaqus
Time, ms	Overpressure, kPa	Time, ms	Overpressure, kPa	Time, ms	Overpressure, kPa	Time, ms	Overpressure, kPa	Time, ms	Overpressure, kPa	Time, ms	Overpressure, kPa	Time, ms	Overpressure, kPa	Time, ms	Overpressure, kPa
0.001	-0.08963	0	4.147	0.001	-0.12411	0	4.147	0.001	-0.15858	0	4.147	0.001	0.32405	0	4.147
0.002	0.12411	0.05164	-0.937	0.002	0.262	0.05164	4.147	0.002	0.04137	0.05164	4.147	0.002	0.51711	0.05164	4.147
0.003	0.12411	0.09888	0.322	0.003	-0.12411	0.09888	4.147	0.003	0.04137	0.09888	4.147	0.003	0.131	0.09888	4.147
0.004	-0.08963	0.14613	0.157	0.004	-0.12411	0.14613	4.147	0.004	-0.15858	0.14613	4.147	0.004	-0.06895	0.14613	4.147
0.005	0.12411	0.19337	-0.244	0.005	-0.31026	0.19337	4.147	0.005	-0.15858	0.19337	4.147	0.005	-0.262	0.19337	4.147
0.006	-0.29647	0.24061	0.016	0.006	-0.12411	0.24061	4.147	0.006	-0.15858	0.24061	4.147	0.006	-0.262	0.24061	4.147
0.007	0.12411	0.2946	0.144	0.007	-0.12411	0.2946	4.147	0.007	-0.15858	0.2946	4.147	0.007	-0.262	0.2946	4.147
0.008	-0.29647	0.34185	0.029	0.008	-0.12411	0.34185	4.147	0.008	-0.15858	0.34185	4.147	0.008	-0.06895	0.34185	4.147
0.009	0.33095	0.38909	-0.05	0.009	-0.12411	0.38909	4.147	0.009	0.04137	0.38909	4.147	0.009	0.32405	0.38909	4.147
0.01	0.53779	0.43633	0.13	0.01	0.262	0.43633	4.147	0.01	0.44126	0.43633	4.147	0.01	0.131	0.43633	4.147
0.011	0.33095	0.48358	-0.064	0.011	0.06895	0.48358	4.147	0.011	0.24132	0.48358	4.147	0.011	-0.06895	0.48358	4.147
0.012	-0.08963	0.53082	-0.101	0.012	-0.31026	0.53082	4.147	0.012	-0.15858	0.53082	4.147	0.012	-0.06895	0.53082	4.147
0.013	-0.50332	0.57806	0.113	0.013	-0.31026	0.57806	4.147	0.013	-0.35163	0.57806	4.147	0.013	-0.262	0.57806	4.147
0.014	0.12411	0.62531	0.037	0.014	0.06895	0.62531	4.147	0.014	0.24132	0.62531	4.147	0.014	0.131	0.62531	4.147
0.015	0.12411	0.67255	-0.043	0.015	-0.12411	0.67255	4.147	0.015	0.24132	0.67255	4.147	0.015	0.32405	0.67255	4.147
0.016	-0.08963	0.71979	-0.138	0.016	0.262	0.71979	4.147	0.016	0.04137	0.71979	4.147	0.016	0.131	0.71979	4.147
0.017	-0.08963	0.77378	0.044	0.017	-0.12411	0.77378	4.147	0.017	-0.15858	0.77378	4.147	0.017	0.131	0.77378	4.147
0.018	0.33095	0.82103	0.217	0.018	-0.12411	0.82103	4.147	0.018	0.24132	0.82103	4.147	0.018	-0.45505	0.82103	4.147
0.019	0.12411	0.86827	-0.129	0.019	0.06895	0.86827	4.146	0.019	0.24132	0.86827	4.147	0.019	-0.45505	0.86827	4.147
0.02	0.12411	0.91551	0.013	0.02	-0.12411	0.91551	4.137	0.02	0.24132	0.91551	4.147	0.02	-0.262	0.91551	4.147
0.021	0.33095	0.96276	-0.058	0.021	0.45505	0.96276	4.08	0.021	0.44126	0.96276	4.147	0.021	0.131	0.96276	4.147
0.022	-0.29647	1.01	-0.081	0.022	-0.31026	1.01	3.844	0.022	-0.35163	1.01	4.147	0.022	0.131	1.01	4.147
0.023	-0.08963	1.05724	-0.044	0.023	-0.31026	1.05724	3.077	0.023	-0.35163	1.05724	4.147	0.023	0.131	1.05724	4.147
0.024	-0.08963	1.10449	0.037	0.024	-0.50332	1.10449	1.924	0.024	0.04137	1.10449	4.147	0.024	-0.06895	1.10449	4.147
0.025	-0.08963	1.15173	-0.188	0.025	-0.31026	1.15173	0.685	0.025	-0.35163	1.15173	4.147	0.025	-0.06895	1.15173	4.147
0.026	0.33095	1.20572	0.048	0.026	-0.12411	1.20572	-0.095	0.026	0.04137	1.20572	4.147	0.026	-0.06895	1.20572	4.147
0.027	-0.08963	1.25296	0.259	0.027	0.262	1.25296	-0.186	0.027	-0.15858	1.25296	4.147	0.027	-0.06895	1.25296	4.147
0.028	0.12411	1.30021	-0.167	0.028	0.262	1.30021	-0.008	0.028	0.04137	1.30021	4.147	0.028	0.131	1.30021	4.147
0.029	0.12411	1.34745	0.039	0.029	0.06895	1.34745	0.008	0.029	0.24132	1.34745	4.147	0.029	-0.06895	1.34745	4.147
0.03	0.12411	1.39469	-0.002	0.03	-0.12411	1.39469	0.004	0.03	-0.35163	1.39469	4.147	0.03	-0.06895	1.39469	4.147
0.031	-0.29647	1.44194	0.06	0.031	-0.12411	1.44194	0.041	0.031	-0.35163	1.44194	4.147	0.031	-0.262	1.44194	4.147
0.032	0.33095	1.48918	0.165	0.032	0.06895	1.48918	0.032	0.032	0.44126	1.48918	4.147	0.032	-0.262	1.48918	4.147
0.033	0.12411	1.53642	-0.223	0.033	0.06895	1.53642	0.006	0.033	0.24132	1.53642	4.147	0.033	0.131	1.53642	4.147
0.034	0.12411	1.58367	0.175	0.034	-0.31026	1.58367	-0.015	0.034	0.04137	1.58367	4.147	0.034	0.131	1.58367	4.147
0.035	0.12411	1.63766	0.041	0.035	-0.31026	1.63766	0.002	0.035	0.04137	1.63766	4.147	0.035	0.131	1.63766	4.147
0.036	0.53779	1.6849	-0.037	0.036	0.06895	1.6849	0.024	0.036	0.24132	1.6849	4.147	0.036	-0.06895	1.6849	4.147
0.037	-0.08963	1.73214	0.009	0.037	0.06895	1.73214	0.018	0.037	-0.15858	1.73214	4.147	0.037	-0.45505	1.73214	4.147
0.038	0.12411	1.77939	-0.285	0.038	0.262	1.77939	-0.007	0.038	0.24132	1.77939	4.147	0.038	-0.06895	1.77939	4.147
0.039	-0.08963	1.82663	0.016	0.039	0.262	1.82663	-0.03	0.039	0.04137	1.82663	4.147	0.039	0.131	1.82663	4.147
0.04	0.12411	1.87387	-0.101	0.04	0.06895	1.87387	-0.022	0.04	0.04137	1.87387	4.147	0.04	-0.06895	1.87387	4.147
0.041	-0.29647	1.92112	0.082	0.041	0.06895	1.92112	-0.001	0.041	-0.35163	1.92112	4.147	0.041	0.32405	1.92112	4.147
0.042	0.12411	1.96836	0.097	0.042	-0.12411	1.96836	-0.006	0.042	0.24132	1.96836	4.147	0.042	0.131	1.96836	4.147
0.043	0.12411	2.0156	-0.045	0.043	0.06895	2.0156	-0.019	0.043	-0.15858	2.0156	4.147	0.043	-0.262	2.0156	4.147
0.044	-0.08963	2.06959	-0.195	0.044	-0.12411	2.06959	-0.011	0.044	0.04137	2.06959	4.147	0.044	-0.262	2.06959	4.147
0.045	-0.08963	2.11684	-0.073	0.045	0.06895	2.11684	-0.001	0.045	0.04137	2.11684	4.147	0.045	-0.06895	2.11684	4.147
0.046	-0.08963	2.16408	0.052	0.046	-0.12411	2.16408	-0.022	0.046	-0.15858	2.16408	4.147	0.046	-0.06895	2.16408	4.147
0.047	0.12411	2.21132	0.122	0.047	0.262	2.21132	-0.044	0.047	0.24132	2.21132	4.147	0.047	0.131	2.21132	4.147
0.048	0.12411	2.25857	-0.078	0.048	0.06895	2.25857	-0.024	0.048	0.24132	2.25857	4.147	0.048	0.131	2.25857	4.147
0.049	0.12411	2.30581	0.079	0.049	0.06895	2.30581	0.025	0.049	0.24132	2.30581	4.147	0.049	0.51711	2.30581	4.147
0.05	0.12411	2.35305	-0.142	0.05	-0.12411	2.35305	0.056	0.05	0.24132	2.35305	4.147	0.05	-0.06895	2.35305	4.147
0.051	-0.08963	2.4003	0.042	0.051	0.262	2.4003	0.037	0.051	0.24132	2.4003	4.147	0.051	-0.06895	2.4003	4.147
0.052	-0.08963	2.44754	0.145	0.052	-0.12411	2.44754	0.034	0.052	-0.55158	2.44754	4.147	0.052	0.131	2.44754	4.147
0.053	-0.08963	2.50153	-0.015	0.053	-0.12411	2.50153	0.062	0.053	-0.15858	2.50153	4.147	0.053	0.32405	2.50153	4.147
0.054	-0.08963	2.54877	-0.043	0.054	-0.50332	2.54877	0.073	0.054	0.04137	2.54877	4.147	0.054	-0.262	2.54877	4.147
0.055	-0.29647	2.59602	0.032	0.055	-0.12411	2.59602	0.048	0.055	-0.15858	2.59602	4.147	0.055	0.131	2.59602	4.147
0.056	-0.08963	2.64326	0.247	0.056	-0.12411	2.64326	0.003	0.056	0.24132	2.64326	4.147	0.056	-0.262	2.64326	4.147
0.057	-0.08963	2.6905	0.062	0.057	0.06895	2.6905	-0.006	0.057	0.04137	2.6905	4.147	0.057	-0.45505	2.6905	4.147
0.058	0.33095	2.73775	-0.029	0.058	0.06895	2.73775	0.025	0.058	0.04137	2.73775	4.147	0.058	-0.45505	2.73775	4.147
0.059	-0.08963	2.78499	0.072	0.059	0.06895	2.78499	0.008	0.059	-0.35163	2.78499	4.147	0.059	-0.06895	2.78499	4.147
0.06	0.33095	2.83223	0.153	0.06	0.64121	2.83223	-0.05	0.06	0.24132	2.83223	4.147	0.06	0.32405	2.83223	4.147
0.061	0.12411	2.87948	0.008	0.061	-0.12411	2.87948	-0.079	0.061	0.04137	2.87948	4.147	0.061	0.131	2.87948	4.147
0.062	-0.08963	2.93347	0.043	0.062	0.06895	2.93347	-0.088	0.062	-0.15858	2.93347	4.147	0.062	0.131	2.93347	4.147
0.063	-0.08963	2.98071	0.015	0.063	-0.31026	2.98071	-0.085	0.063	0.04137	2.98071	4.147	0.063	-0.06895	2.98071	4.147
0.064	-0.08963	3.02795	0.222	0.064	0.262	3.02795	-0.045	0.064	0.04137	3.02795	4.147	0.064	-0.06895	3.02795	4.147
0.065	0.53779	3.0752	-0.114	0.065	0.262	3.0752	0.005	0.065	0.24132	3.0752	4.147	0.065	0.131	3.0752	4.147
0.066	0.33095	3.12244	0.141	0.066	0.45505	3.12244	0.002	0.066	0.24132	3.12244	4.147	0.066	0.131	3.12244	4.147
0.067	-0.08963	3.16968	-0.149	0.067	-0.31026	3.16968	-0.046	0.067	0.24132	3.16968	4.147	0.067	-0.06895	3.16968	4.147
0.068	0.12411	3.21693	0.01	0.068	0.06895	3.21693	-0.05	0.068	0.04137	3.21693	4.147	0.068	-0.06895	3.21693	4.147
0.069	-0.29647	3.26417	-0.13	0.069	-0.31026	3.26417	0.022	0.069	-0.15858	3.26417	4.147	0.069	0.131	3.26417	4.147
0.07	0.33095	3.31141	-0.009	0.07	-0.12411	3.31141	0.067	0.07	0.04137	3.31141	4.147	0.07	-0.262	3.31141	4.147
0.071	0.33095	3.36541	-0.034	0.071	0.06895	3.36541	0.021	0.071	0.04137	3.36541	4.147	0.071	-0.262	3.36541	4.147
0.072	0.12411	3.41265	-0.037	0.072	-0.12411	3.41265	-0.045	0.072	0.24132	3.41265	4.147	0.072	-0.06895	3.41265	4.147
0.073	0.33095	3.45989	0.155	0.073	0.45505	3.45989	-0.052	0.073	0.44126	3.45989	4.147	0.073	-0.06895	3.45989	4.147
0.074	0.33095	3.50713	0.063	0.074	0.262	3.50713	-0.01	0.074	0.24132	3.50713	4.147	0.074	-0.06895	3.50713	4.147
0.075	-0.08963	3.55438	0.02	0.075	0.06895	3.55438	0.029	0.075	0.04137	3.55438	4.147	0.075	-0.06895	3.55438	4.147
0.076	-0.08963	3.60162	-0.1	0.076	-0.12411	3.60162	0.034	0.076	-0.15858	3.60162	4.147	0.076	-0.262	3.60162	4.147
0.077	-0.08963	3.64886	-0.028	0.077	0.06895	3.64886	0.026	0.077	-0.15858	3.64886	4.146	0.077	-0.262	3.64886	4.147
0.078	-0.08963	3.69611	0.255	0.078	-0.12411	3.69611	0.036	0.078	-0.15858	3.69611	4.141	0.078	-0.262	3.69611	4.147
0.079	0.12411	3.74335	0.007	0.079	0.262	3.74335	0.043	0.079	0.04137	3.74335	4.126	0.079	-0.06895	3.74335	4.147
0.08	0.12411	3.79734	0.057	0.08	0.45505	3.79734	0.035	0.08	0.44126	3.79734	4.088	0.08	-0.06895	3.79734	4.147
0.081	0.12411	3.84459	0.023	0.081	-0.12411	3.84459	0.03	0.081	0.24132	3.84459	3.999	0.081	-0.06895	3.84459	4.147
0.082	-0.29647	3.89183	-0.263	0.082	-0.31026	3.89183	0.047	0.082	-0.15858	3.89183	3.795	0.082	-0.06895	3.89183	4.147
0.083	-0.08963	3.93907	-0.174	0.083	-0.12411	3.93907	0.081	0.083	0.24132	3.93907	3.486	0.083	-0.262	3.93907	4.147
0.084	0.53779	3.98631	0.312	0.084	-0.12411	3.98631	0.09	0.084	-0.15858	3.98631	3.046	0.084	-0.262	3.98631	4.147
0.085	0.12411	4.03214	124.732	0.085	-0.12411	4.03214	0.068	0.085	-0.15858	4.03214	2.496	0.085	0.32405	4.03214	4.147
0.086	0.12411	4.07891	123.932	0.086	0.06895	4.07891	0.053	0.086	-0.15858	4.07891	1.887	0.086	0.131	4.07891	4.147
0.087	-0.08963	4.13211	125.239	0.087	0.06895	4.13211	0.044	0.087	-0.15858	4.13211	1.27	0.087	-0.262	4.13211	4.147
0.088	0.12411	4.17948	120.922	0.088	-0.12411	4.17948	0.023	0.088	0.04137	4.17948	0.719	0.088	0.131	4.17948	4.147
0.089	-0.08963	4.22696	118.586	0.089	-0.31026	4.22696	0.008	0.089	0.24132	4.22696	0.284	0.089	-0.45505	4.22696	4.147
0.09	-0.08963	4.27458	115.978	0.09	-0.12411	4.27458	0.023	0.09	-0.15858	4.27458	0.011	0.09	-0.06895	4.27458	4.147
0.091	-0.08963	4.32216	114.837	0.091	0.06895	4.32216	0.029	0.091	0.04137	4.32216	-0.087	0.091	-0.262	4.32216	4.147
0.092	-0.9239	4.36983	107.95	0.092	-0.69637	4.36983	-0.003	0.092	-0.35163	4.36983	-0.059	0.092	0.131	4.36983	4.147
0.093	0.12411	4.41737	104.95	0.093	0.06895	4.41737	-0.035	0.093	0.04137	4.41737	0.001	0.093	0.131	4.41737	4.147
0.094	-0.08963	4.46488	101.081	0.094	-0.50332	4.46488	-0.034	0.094	-0.15858	4.46488	0.03	0.094	-0.06895	4.46488	4.147
0.095	0.12411	4.51254	102.554	0.095	-0.12411	4.51254	-0.01	0.095	0.24132	4.51254	0.025	0.095	-0.262	4.51254	4.147
0.096	-0.29647	4.56014	97.552	0.096	-0.31026	4.56014	0.014	0.096	-0.15858	4.56014	0.013	0.096	-0.06895	4.56014	4.147
0.097	0.12411	4.6078	96.804	0.097	0.06895	4.6078	0.011	0.097	0.24132	4.6078	0.008	0.097	-0.262	4.6078	4.147
0.098	-0.29647	4.65538	94.821	0.098	0.06895	4.65538	0.183	0.098	-0.15858	4.65538	0.005	0.098	0.131	4.65538	4.147
0.099	-0.50332	4.70293	93.995	0.099	-0.31026	4.70293	80.185	0.099	-0.55158	4.70293	0.003	0.099	0.32405	4.70293	4.147
0.1	-0.08963	4.75062	92.28	0.1	-0.31026	4.75062	124.172	0.1	-0.15858	4.75062	0.003	0.1	0.131	4.75062	4.147
0.101	-0.50332	4.80414	87.112	0.101	-0.31026	4.80414	120.849	0.101	-0.15858	4.80414	-0.001	0.101	-0.262	4.80414	4.147
0.102	0.33095	4.85179	88.198	0.102	0.262	4.85179	118.11	0.102	0.24132	4.85179	-0.009	0.102	-0.06895	4.85179	4.147
0.103	-0.08963	4.89946	80.629	0.103	0.06895	4.89946	116.643	0.103	-0.15858	4.89946	-0.015	0.103	0.131	4.89946	4.147
0.104	0.12411	4.94704	83.124	0.104	0.06895	4.94704	113.754	0.104	0.24132	4.94704	-0.015	0.104	-0.06895	4.94704	4.147
0.105	-0.08963	4.99466	82.994	0.105	-0.31026	4.99466	109.361	0.105	0.04137	4.99466	-0.012	0.105	0.131	4.99466	4.147
0.106	-0.50332	5.04228	83.976	0.106	-0.12411	5.04228	105.777	0.106	-0.15858	5.04228	-0.01	0.106	0.131	5.04228	4.147
0.107	0.12411	5.08994	80.125	0.107	0.06895	5.08994	103.006	0.107	0.04137	5.08994	-0.012	0.107	-0.45505	5.08994	4.147
0.108	-0.08963	5.13772	73.91	0.108	-0.12411	5.13772	102.155	0.108	0.04137	5.13772	-0.014	0.108	-0.45505	5.13772	4.147
0.109	-0.08963	5.18538	74.945	0.109	0.262	5.18538	100.639	0.109	0.04137	5.18538	-0.016	0.109	-0.262	5.18538	4.147
0.11	-0.29647	5.23308	73.98	0.11	-0.12411	5.23308	97.928	0.11	-0.15858	5.23308	-0.013	0.11	-0.06895	5.23308	4.147
0.111	0.12411	5.28087	72.99	0.111	0.06895	5.28087	96.386	0.111	0.24132	5.28087	-0.006	0.111	0.32405	5.28087	4.147
0.112	0.12411	5.32866	68.877	0.112	0.45505	5.32866	94.661	0.112	0.44126	5.32866	0.01	0.112	-0.06895	5.32866	4.147
0.113	-0.08963	5.37656	65.511	0.113	-0.50332	5.37656	93.004	0.113	-0.15858	5.37656	0.029	0.113	-0.06895	5.37656	4.147
0.114	-0.29647	5.42438	67.594	0.114	0.06895	5.42438	91.543	0.114	-0.35163	5.42438	0.043	0.114	-0.262	5.42438	4.147
0.115	-0.29647	5.47219	68.036	0.115	-0.31026	5.47219	89.492	0.115	-0.15858	5.47219	0.049	0.115	-0.06895	5.47219	4.147
0.116	0.12411	5.52017	65.368	0.116	-0.12411	5.52017	86.942	0.116	-0.15858	5.52017	0.049	0.116	-0.06895	5.52017	4.147
0.117	-0.08963	5.5681	64.534	0.117	0.06895	5.5681	83.501	0.117	0.24132	5.5681	0.046	0.117	-0.262	5.5681	4.147
0.118	-0.08963	5.61605	58.003	0.118	-0.31026	5.61605	82.151	0.118	0.24132	5.61605	0.039	0.118	-0.262	5.61605	4.147
0.119	0.12411	5.66401	58.848	0.119	-0.12411	5.66401	83.063	0.119	0.24132	5.66401	0.027	0.119	0.131	5.66401	4.147
0.12	-0.08963	5.71196	54.746	0.12	0.06895	5.71196	83.37	0.12	0.04137	5.71196	0.011	0.12	0.131	5.71196	4.147
0.121	0.74463	5.75997	58.438	0.121	0.83427	5.75997	81.936	0.121	1.03421	5.75997	-0.003	0.121	0.131	5.75997	4.147
0.122	-0.08963	5.80809	56.271	0.122	-0.12411	5.80809	78.648	0.122	-0.35163	5.80809	-0.016	0.122	-0.06895	5.80809	4.147
0.123	-0.29647	5.85608	52.239	0.123	-0.12411	5.85608	75.362	0.123	0.24132	5.85608	-0.032	0.123	-0.06895	5.85608	4.147
0.124	-0.29647	5.90407	49.385	0.124	-0.31026	5.90407	74.294	0.124	-0.15858	5.90407	-0.052	0.124	0.51711	5.90407	4.147
0.125	-0.08963	5.95222	49.103	0.125	0.262	5.95222	74.045	0.125	0.24132	5.95222	-0.066	0.125	0.32405	5.95222	4.147
0.126	0.53779	6.00033	46.635	0.126	0.262	6.00033	72.469	0.126	0.24132	6.00033	-0.066	0.126	0.32405	6.00033	4.147
0.127	-0.29647	6.04843	46.776	0.127	-0.31026	6.04843	69.856	0.127	-0.15858	6.04843	-0.051	0.127	-0.06895	6.04843	4.147
0.128	-0.08963	6.09657	45.013	0.128	-0.31026	6.09657	67.5	0.128	0.04137	6.09657	-0.032	0.128	-0.262	6.09657	4.147
0.129	-0.08963	6.14473	48.4	0.129	-0.31026	6.14473	66.758	0.129	-0.35163	6.14473	-0.018	0.129	-0.45505	6.14473	4.147
0.13	0.12411	6.19293	43.891	0.13	-0.31026	6.19293	67.361	0.13	-0.35163	6.19293	-0.013	0.13	0.131	6.19293	4.147
0.131	-0.08963	6.24123	41.744	0.131	-0.12411	6.24123	66.812	0.131	-0.15858	6.24123	-0.012	0.131	0.131	6.24123	4.147
0.132	-0.08963	6.28946	44.343	0.132	0.06895	6.28946	64.823	0.132	0.24132	6.28946	-0.005	0.132	0.32405	6.28946	4.147
0.133	-0.08963	6.33769	42.415	0.133	-0.12411	6.33769	62.327	0.133	-0.35163	6.33769	0.006	0.133	0.131	6.33769	4.147
0.134	0.12411	6.38605	40.915	0.134	-0.12411	6.38605	59.402	0.134	0.24132	6.38605	0.01	0.134	-0.45505	6.38605	4.147
0.135	-0.50332	6.43451	36.408	0.135	-0.31026	6.43451	57.49	0.135	-0.15858	6.43451	0.002	0.135	-0.45505	6.43451	4.147
0.136	0.12411	6.48284	38.945	0.136	0.06895	6.48284	56.92	0.136	-0.15858	6.48284	-0.011	0.136	-0.262	6.48284	4.147
0.137	0.12411	6.5312	31.894	0.137	-0.12411	6.5312	57.135	0.137	0.04137	6.5312	-0.012	0.137	-0.06895	6.5312	4.147
0.138	-0.29647	6.57973	33.292	0.138	-0.12411	6.57973	56.746	0.138	-0.35163	6.57973	0.003	0.138	0.131	6.57973	4.145
0.139	-0.50332	6.62216	32.717	0.139	-0.12411	6.62216	54.04	0.139	-0.35163	6.62216	0.023	0.139	0.131	6.62216	4.141
0.14	0.12411	6.67062	34.607	0.14	0.06895	6.67062	51.193	0.14	-0.15858	6.67062	0.035	0.14	-0.262	6.67062	4.13
0.141	0.12411	6.71917	32.333	0.141	0.06895	6.71917	49.207	0.141	0.04137	6.71917	0.094	0.141	-0.262	6.71917	4.105
0.142	0.12411	6.76785	32.625	0.142	-0.12411	6.76785	48.075	0.142	0.24132	6.76785	37.244	0.142	-0.262	6.76785	4.057
0.143	0.12411	6.81642	28.163	0.143	-0.12411	6.81642	47.082	0.143	-0.55158	6.81642	105.635	0.143	0.131	6.81642	3.97
0.144	-0.08963	6.86499	30.708	0.144	0.262	6.86499	46.322	0.144	0.44126	6.86499	103.014	0.144	0.131	6.86499	3.85
0.145	-0.50332	6.91365	28.916	0.145	-0.69637	6.91365	46.4	0.145	-0.75153	6.91365	101.811	0.145	0.131	6.91365	3.652
0.146	0.33095	6.96243	27.642	0.146	0.262	6.96243	46.449	0.146	-0.15858	6.96243	100.363	0.146	0.131	6.96243	3.385
0.147	-0.08963	7.01113	30.279	0.147	-0.31026	7.01113	45.096	0.147	0.04137	7.01113	98.607	0.147	-0.06895	7.01113	3.056
0.148	-0.50332	7.05377	29.258	0.148	-0.12411	7.05377	43.567	0.148	-0.55158	7.05377	96.98	0.148	-0.06895	7.05377	2.675
0.149	0.33095	7.10248	25.873	0.149	-0.12411	7.10248	43.388	0.149	0.04137	7.10248	95.549	0.149	-0.262	7.10248	2.26
0.15	-0.50332	7.1512	22.337	0.15	-0.12411	7.1512	43.15	0.15	-0.15858	7.1512	94.155	0.15	0.32405	7.1512	1.886
0.151	0.12411	7.2001	21.345	0.151	0.262	7.2001	41.556	0.151	0.24132	7.2001	92.95	0.151	-0.262	7.2001	1.458
0.152	-0.08963	7.24893	22.488	0.152	0.06895	7.24893	39.535	0.152	-0.15858	7.24893	91.535	0.152	0.32405	7.24893	1.053
0.153	-0.29647	7.2977	23.631	0.153	-0.31026	7.2977	37.968	0.153	-0.35163	7.2977	89.914	0.153	0.131	7.2977	0.688
0.154	0.33095	7.34647	19.154	0.154	0.262	7.34647	36.332	0.154	0.04137	7.34647	87.991	0.154	-0.06895	7.34647	0.384
0.155	-0.29647	7.3954	20.643	0.155	-0.31026	7.3954	34.591	0.155	-0.35163	7.3954	85.87	0.155	0.131	7.3954	0.157
0.156	-0.08963	7.43818	19.211	0.156	0.262	7.43818	33.176	0.156	-0.15858	7.43818	83.966	0.156	0.131	7.43818	0.018
0.157	0.12411	7.48706	17.856	0.157	0.06895	7.48706	33.083	0.157	-0.15858	7.48706	83.067	0.157	0.131	7.48706	-0.034
0.158	-0.08963	7.53594	17.621	0.158	-0.12411	7.53594	33.636	0.158	0.04137	7.53594	83.031	0.158	-0.262	7.53594	-0.035
0.159	-0.08963	7.58484	16.365	0.159	0.06895	7.58484	33.477	0.159	-0.15858	7.58484	83.054	0.159	0.131	7.58484	-0.008
0.16	-0.50332	7.63373	17.123	0.16	-0.12411	7.63373	32.16	0.16	-0.55158	7.63373	82.105	0.16	-0.45505	7.63373	0.014
0.161	-0.29647	7.68275	16.702	0.161	-0.12411	7.68275	30.808	0.161	0.04137	7.68275	80.2	0.161	-0.06895	7.68275	0.02
0.162	0.12411	7.72556	15.854	0.162	-0.12411	7.72556	29.783	0.162	0.04137	7.72556	78.021	0.162	-0.06895	7.72556	0.015
0.163	0.12411	7.77446	13.101	0.163	0.262	7.77446	29.119	0.163	0.24132	7.77446	76.121	0.163	0.32405	7.77446	0.007
0.164	0.53779	7.82343	14.228	0.164	-0.12411	7.82343	28.816	0.164	0.24132	7.82343	74.975	0.164	0.131	7.82343	0.003
0.165	-0.08963	7.87246	14.762	0.165	-0.12411	7.87246	28.88	0.165	0.04137	7.87246	74.157	0.165	0.131	7.87246	0
0.166	0.33095	7.92146	15.405	0.166	-0.12411	7.92146	29.485	0.166	0.04137	7.92146	73.234	0.166	-0.06895	7.92146	-0.003
0.167	-0.29647	7.97052	15.542	0.167	-0.12411	7.97052	29.144	0.167	-0.15858	7.97052	71.793	0.167	0.131	7.97052	-0.006
0.168	-0.08963	8.01956	14.955	0.168	0.06895	8.01956	26.655	0.168	-0.15858	8.01956	70.055	0.168	-0.06895	8.01956	-0.01
0.169	-0.08963	8.06239	18.189	0.169	0.262	8.06239	23.947	0.169	0.04137	8.06239	68.651	0.169	0.131	8.06239	-0.013
0.17	-0.08963	8.11147	12.071	0.17	-0.12411	8.11147	22.29	0.17	0.24132	8.11147	67.579	0.17	-0.06895	8.11147	-0.014
0.171	-0.08963	8.16062	17.269	0.171	-0.12411	8.16062	22.009	0.171	-0.35163	8.16062	67.212	0.171	0.131	8.16062	-0.015
0.172	-0.50332	8.20973	18.831	0.172	-0.31026	8.20973	22.228	0.172	-0.15858	8.20973	66.973	0.172	-0.06895	8.20973	-0.016
0.173	0.33095	8.25885	15.877	0.173	0.06895	8.25885	21.866	0.173	-0.35163	8.25885	66.127	0.173	-0.06895	8.25885	-0.019
0.174	0.12411	8.30182	16.088	0.174	-0.50332	8.30182	20.702	0.174	-0.35163	8.30182	64.852	0.174	-0.06895	8.30182	-0.023
0.175	-0.08963	8.35089	13.864	0.175	-0.12411	8.35089	19.857	0.175	-0.15858	8.35089	63.104	0.175	-0.06895	8.35089	-0.026
0.176	-0.08963	8.40007	13.231	0.176	-0.12411	8.40007	19.453	0.176	-0.15858	8.40007	61.289	0.176	0.131	8.40007	-0.027
0.177	0.12411	8.44932	13.951	0.177	-0.12411	8.44932	18.692	0.177	-0.15858	8.44932	59.583	0.177	-0.06895	8.44932	-0.026
0.178	0.12411	8.49849	11.084	0.178	-0.12411	8.49849	17.701	0.178	0.24132	8.49849	58.224	0.178	-0.262	8.49849	-0.023
0.179	0.12411	8.5416	16.206	0.179	0.06895	8.5416	16.97	0.179	0.04137	8.5416	57.492	0.179	-0.64811	8.5416	-0.021
0.18	0.12411	8.59076	13.6	0.18	-0.12411	8.59076	16.753	0.18	-0.15858	8.59076	57.095	0.18	-0.45505	8.59076	-0.022
0.181	0.12411	8.63992	14.227	0.181	0.262	8.63992	16.663	0.181	0.24132	8.63992	56.611	0.181	-0.262	8.63992	-0.027
0.182	0.12411	8.68917	9.376	0.182	-0.12411	8.68917	15.959	0.182	0.04137	8.68917	55.513	0.182	0.32405	8.68917	-0.036
0.183	-0.08963	8.73846	10.851	0.183	0.06895	8.73846	14.834	0.183	0.24132	8.73846	53.896	0.183	0.32405	8.73846	-0.049
0.184	-0.71016	8.78158	13.529	0.184	-0.50332	8.78158	14.102	0.184	-0.55158	8.78158	52.376	0.184	0.131	8.78158	-0.064
0.185	-0.50332	8.83097	8.875	0.185	-0.50332	8.83097	14.037	0.185	-0.35163	8.83097	50.775	0.185	-0.06895	8.83097	-0.08
0.186	-0.08963	8.88024	13.471	0.186	-0.12411	8.88024	14.574	0.186	-0.35163	8.88024	49.441	0.186	-0.06895	8.88024	-0.077
0.187	-0.08963	8.92951	8.934	0.187	0.06895	8.92951	15.589	0.187	0.04137	8.92951	48.39	0.187	0.131	8.92951	12.099
0.188	0.12411	8.97872	12.002	0.188	0.262	8.97872	15.86	0.188	0.24132	8.97872	47.562	0.188	0.131	8.97872	93.849
0.189	0.12411	9.02172	14.502	0.189	0.06895	9.02172	15.732	0.189	0.24132	9.02172	47.009	0.189	-0.06895	9.02172	91.818
0.19	0.12411	9.07099	9.169	0.19	-0.12411	9.07099	15.78	0.19	-0.15858	9.07099	46.605	0.19	0.131	9.07099	90.6
0.191	0.12411	9.12034	5.855	0.191	0.262	9.12034	15.791	0.191	0.04137	9.12034	46.321	0.191	0.32405	9.12034	89.376
0.192	-0.08963	9.16956	7.464	0.192	-0.31026	9.16956	16.484	0.192	0.24132	9.16956	45.83	0.192	-0.06895	9.16956	87.843
0.193	0.12411	9.21878	7.973	0.193	0.06895	9.21878	17.206	0.193	0.04137	9.21878	45.127	0.193	-0.06895	9.21878	86.257
0.194	-0.71016	9.26189	6.794	0.194	-0.50332	9.26189	16.379	0.194	-0.75153	9.26189	44.252	0.194	0.131	9.26189	84.781
0.195	-0.08963	9.31111	6.164	0.195	0.06895	9.31111	15.272	0.195	-0.15858	9.31111	43.584	0.195	0.32405	9.31111	83.773
0.196	0.33095	9.36045	6.996	0.196	-0.12411	9.36045	14.244	0.196	0.04137	9.36045	43.049	0.196	0.131	9.36045	83.139
0.197	0.74463	9.40986	13.089	0.197	0.45505	9.40986	13.635	0.197	0.24132	9.40986	42.297	0.197	0.32405	9.40986	82.911
0.198	0.12411	9.45301	11.633	0.198	0.06895	9.45301	13.488	0.198	-0.15858	9.45301	41.349	0.198	-0.45505	9.45301	82.521
0.199	-0.29647	9.50235	8.322	0.199	-0.12411	9.50235	13.595	0.199	0.04137	9.50235	40.073	0.199	-0.06895	9.50235	81.612
0.2	-0.08963	9.55165	4.724	0.2	-0.12411	9.55165	14.262	0.2	0.24132	9.55165	38.779	0.2	-0.06895	9.55165	80.267
0.201	-0.08963	9.60094	6.969	0.201	0.06895	9.60094	14.645	0.201	-0.15858	9.60094	37.543	0.201	0.131	9.60094	78.903
0.202	0.12411	9.65035	6.506	0.202	-0.12411	9.65035	13.369	0.202	0.04137	9.65035	36.505	0.202	0.131	9.65035	77.374
0.203	0.33095	9.69356	2.821	0.203	0.06895	9.69356	11.762	0.203	0.44126	9.69356	35.374	0.203	0.32405	9.69356	76.031
0.204	-0.50332	9.74305	5.03	0.204	-0.12411	9.74305	10.98	0.204	-0.15858	9.74305	34.379	0.204	0.131	9.74305	74.957
0.205	0.12411	9.79249	7.007	0.205	-0.12411	9.79249	10.989	0.205	-0.15858	9.79249	33.681	0.205	-0.06895	9.79249	74.09
0.206	0.12411	9.84186	7.617	0.206	-0.12411	9.84186	11.454	0.206	-0.15858	9.84186	33.4	0.206	-0.262	9.84186	73.336
0.207	0.33095	9.8851	5.528	0.207	0.06895	9.8851	11.45	0.207	0.24132	9.8851	33.325	0.207	-0.06895	9.8851	72.315
0.208	-0.50332	9.93451	3.64	0.208	-0.31026	9.93451	11.519	0.208	-0.15858	9.93451	33.094	0.208	0.32405	9.93451	71.107
0.209	0.12411	9.98391	5.034	0.209	0.262	9.98391	11.915	0.209	-0.55158	9.98391	32.448	0.209	0.131	9.98391	69.835
0.21	0.12411	10.0334	3.791	0.21	0.06895	10.0334	12.2	0.21	0.24132	10.0334	31.547	0.21	-0.06895	10.0334	68.81
0.211	-0.08963	10.0815	3.556	0.211	0.06895	10.0815	11.623	0.211	-0.35163	10.0815	30.658	0.211	-0.262	10.0815	67.89
0.212	0.12411	10.1297	3.299	0.212	-0.12411	10.1297	9.448	0.212	0.04137	10.1297	29.926	0.212	-0.06895	10.1297	67.301
0.213	0.12411	10.173	5.698	0.213	0.262	10.173	7.558	0.213	-0.15858	10.173	29.459	0.213	0.32405	10.173	66.934
0.214	-0.50332	10.2225	4.507	0.214	-0.69637	10.2225	7.118	0.214	-0.55158	10.2225	29.159	0.214	0.131	10.2225	66.392
0.215	-0.08963	10.272	3.943	0.215	-0.31026	10.272	7.27	0.215	0.04137	10.272	29.088	0.215	0.32405	10.272	65.535
0.216	-0.08963	10.3214	4.021	0.216	-0.12411	10.3214	7.203	0.216	-0.15858	10.3214	29.029	0.216	0.131	10.3214	64.417
0.217	0.12411	10.3708	3.15	0.217	0.262	10.3708	7.281	0.217	0.24132	10.3708	28.698	0.217	-0.262	10.3708	63.261
0.218	0.12411	10.4141	5.931	0.218	0.262	10.4141	8.906	0.218	0.24132	10.4141	27.806	0.218	-0.262	10.4141	62.001
0.219	-0.08963	10.4636	4.755	0.219	0.06895	10.4636	11.122	0.219	0.04137	10.4636	26.532	0.219	-0.06895	10.4636	61.159
0.22	0.53779	10.5131	0.639	0.22	-0.12411	10.5131	10.862	0.22	-0.15858	10.5131	25.348	0.22	-0.06895	10.5131	60.874
0.221	0.12411	10.5627	2.933	0.221	-0.31026	10.5627	8.433	0.221	-0.15858	10.5627	24.102	0.221	0.32405	10.5627	61.356
0.222	-0.08963	10.6062	4.479	0.222	0.262	10.6062	6.778	0.222	0.04137	10.6062	23.1	0.222	0.131	10.6062	62.304
0.223	-0.08963	10.656	2.984	0.223	0.262	10.656	5.942	0.223	-0.15858	10.656	22.447	0.223	0.32405	10.656	62.915
0.224	-0.29647	10.7058	4.378	0.224	-0.31026	10.7058	5.844	0.224	0.24132	10.7058	22.114	0.224	-0.262	10.7058	62.664
0.225	0.12411	10.7493	2.773	0.225	0.262	10.7493	5.393	0.225	0.04137	10.7493	21.833	0.225	-0.06895	10.7493	61.599
0.226	0.53779	10.7989	5.985	0.226	0.06895	10.7989	4.686	0.226	0.44126	10.7989	21.431	0.226	-0.06895	10.7989	60.029
0.227	-0.08963	10.8481	1.994	0.227	0.262	10.8481	5.368	0.227	0.04137	10.8481	20.844	0.227	0.32405	10.8481	58.345
0.228	0.12411	10.8967	3.676	0.228	-0.12411	10.8967	6.978	0.228	0.24132	10.8967	20.197	0.228	-0.06895	10.8967	56.883
0.229	-0.08963	10.9421	6.401	0.229	-0.12411	10.9421	6.704	0.229	-0.15858	10.9421	19.592	0.229	-0.06895	10.9421	55.785
0.23	-0.08963	10.9938	6.688	0.23	0.06895	10.9938	5.369	0.23	-0.15858	10.9938	19.03	0.23	-0.06895	10.9938	54.926
0.231	0.12411	11.0412	9.913	0.231	-0.12411	11.0412	4.459	0.231	0.04137	11.0412	18.467	0.231	-0.262	11.0412	54.039
0.232	0.12411	11.0888	11.971	0.232	0.06895	11.0888	4.019	0.232	0.24132	11.0888	17.896	0.232	0.32405	11.0888	52.975
0.233	0.33095	11.1366	9.207	0.233	-0.12411	11.1366	3.816	0.233	0.24132	11.1366	17.373	0.233	-0.06895	11.1366	51.87
0.234	0.95837	11.1849	5.08	0.234	0.83427	11.1849	3.702	0.234	0.63432	11.1849	16.951	0.234	0.131	11.1849	50.924
0.235	0.33095	11.2334	5.744	0.235	0.262	11.2334	3.851	0.235	0.24132	11.2334	16.604	0.235	0.32405	11.2334	50.49
0.236	-0.08963	11.2814	6.212	0.236	-0.31026	11.2814	4.278	0.236	-0.35163	11.2814	16.235	0.236	-0.06895	11.2814	50.269
0.237	-0.29647	11.3293	4.571	0.237	-0.31026	11.3293	4.672	0.237	0.04137	11.3293	15.763	0.237	-0.45505	11.3293	49.938
0.238	0.12411	11.377	8.9	0.238	-0.12411	11.377	4.614	0.238	-0.15858	11.377	15.223	0.238	-0.06895	11.377	49.31
0.239	-0.29647	11.4247	12.93	0.239	0.06895	11.4247	4.238	0.239	0.24132	11.4247	14.755	0.239	-0.06895	11.4247	48.501
0.24	-0.08963	11.4721	10.713	0.24	-0.31026	11.4721	4.18	0.24	-0.15858	11.4721	14.551	0.24	0.32405	11.4721	47.742
0.241	-0.08963	11.5194	7.585	0.241	0.06895	11.5194	4.29	0.241	0.04137	11.5194	14.76	0.241	0.131	11.5194	47.401
0.242	-0.08963	11.5667	7.917	0.242	0.06895	11.5667	4.066	0.242	-0.15858	11.5667	15.27	0.242	0.32405	11.5667	47.27
0.243	-0.08963	11.6141	8.354	0.243	-0.12411	11.6141	3.317	0.243	0.04137	11.6141	15.736	0.243	-0.45505	11.6141	47.058
0.244	0.74463	11.6614	5.646	0.244	0.83427	11.6614	2.988	0.244	0.63432	11.6614	15.94	0.244	-0.06895	11.6614	46.445
0.245	-0.08963	11.7087	8.614	0.245	0.06895	11.7087	3.581	0.245	-0.15858	11.7087	16.029	0.245	0.51711	11.7087	45.597
0.246	0.12411	11.7618	4.734	0.246	0.06895	11.7618	4.186	0.246	-0.15858	11.7618	16.216	0.246	0.32405	11.7618	44.688
0.247	-0.08963	11.8089	7.092	0.247	0.06895	11.8089	4.151	0.247	-0.15858	11.8089	16.467	0.247	0.32405	11.8089	43.814
0.248	-0.08963	11.856	10.997	0.248	0.262	11.856	3.964	0.248	0.24132	11.856	16.458	0.248	0.131	11.856	43.172
0.249	-0.08963	11.903	10.636	0.249	0.06895	11.903	3.849	0.249	0.04137	11.903	16.085	0.249	-0.06895	11.903	42.413
0.25	0.12411	11.95	5.455	0.25	-0.12411	11.95	3.917	0.25	0.24132	11.95	15.455	0.25	-0.64811	11.95	41.565
0.251	-0.08963	11.9968	6.48	0.251	0.262	11.9968	5.088	0.251	0.04137	11.9968	14.708	0.251	-0.06895	11.9968	40.581
0.252	-0.08963	12.0493	5.173	0.252	-0.12411	12.0493	7.154	0.252	-0.35163	12.0493	14.181	0.252	-0.06895	12.0493	39.513
0.253	-0.08963	12.0957	8.187	0.253	-0.12411	12.0957	9.712	0.253	0.04137	12.0957	13.858	0.253	0.131	12.0957	38.797
0.254	0.53779	12.142	11.747	0.254	0.83427	12.142	10.566	0.254	0.44126	12.142	13.77	0.254	0.131	12.142	38.393
0.255	-0.50332	12.1883	5.675	0.255	-0.12411	12.1883	9.053	0.255	-0.15858	12.1883	13.864	0.255	0.131	12.1883	38.265
0.256	0.12411	12.2402	6.278	0.256	0.06895	12.2402	7.013	0.256	0.04137	12.2402	13.947	0.256	-0.45505	12.2402	38.311
0.257	-0.08963	12.2862	2.581	0.257	-0.12411	12.2862	6.174	0.257	-0.35163	12.2862	13.764	0.257	-0.262	12.2862	38.372
0.258	0.12411	12.3322	2.357	0.258	0.06895	12.3322	5.932	0.258	-0.15858	12.3322	13.25	0.258	-0.262	12.3322	38.338
0.259	0.12411	12.3839	5.262	0.259	-0.12411	12.3839	6.62	0.259	-0.35163	12.3839	12.47	0.259	-0.06895	12.3839	38.306
0.26	-0.08963	12.4298	8.226	0.26	-0.31026	12.4298	8.743	0.26	-0.15858	12.4298	11.825	0.26	-0.06895	12.4298	38.903
0.261	-0.08963	12.4815	5.598	0.261	-0.12411	12.4815	10.946	0.261	-0.15858	12.4815	11.388	0.261	0.131	12.4815	42.123
0.262	-0.08963	12.5274	3.235	0.262	-0.12411	12.5274	10.35	0.262	-0.15858	12.5274	11.241	0.262	-0.06895	12.5274	47.405
0.263	-0.08963	12.5732	5.52	0.263	-0.12411	12.5732	8.696	0.263	0.24132	12.5732	11.349	0.263	-0.06895	12.5732	49.973
0.264	-0.50332	12.6247	3.532	0.264	-0.69637	12.6247	7.765	0.264	-0.35163	12.6247	11.564	0.264	0.131	12.6247	48.038
0.265	0.33095	12.6704	3.577	0.265	0.06895	12.6704	7.324	0.265	0.24132	12.6704	11.688	0.265	-0.06895	12.6704	45.756
0.266	-0.29647	12.716	4.406	0.266	-0.12411	12.716	7.06	0.266	-0.55158	12.716	11.669	0.266	0.131	12.716	44.087
0.267	-0.08963	12.7673	2.986	0.267	-0.12411	12.7673	7.175	0.267	0.04137	12.7673	11.434	0.267	-0.06895	12.7673	42.408
0.268	-0.08963	12.8128	4.336	0.268	0.06895	12.8128	7.204	0.268	0.44126	12.8128	10.841	0.268	0.131	12.8128	40.92
0.269	-0.29647	12.8639	4.03	0.269	-0.12411	12.8639	7.612	0.269	-0.35163	12.8639	10.074	0.269	-0.45505	12.8639	38.985
0.27	-0.08963	12.9093	1.464	0.27	-0.12411	12.9093	9.224	0.27	-0.15858	12.9093	9.119	0.27	-0.45505	12.9093	36.942
0.271	-0.29647	12.9603	2.673	0.271	-0.12411	12.9603	9.522	0.271	0.04137	12.9603	8.335	0.271	-0.06895	12.9603	34.456
0.272	0.33095	13.0056	0.612	0.272	0.45505	13.0056	7.637	0.272	0.44126	13.0056	7.66	0.272	-0.06895	13.0056	32.334
0.273	0.12411	13.0565	5.433	0.273	0.06895	13.0565	6.397	0.273	-0.15858	13.0565	7.35	0.273	-0.262	13.0565	30.245
0.274	-0.50332	13.1017	2.587	0.274	-0.31026	13.1017	6.679	0.274	0.04137	13.1017	7.43	0.274	-0.06895	13.1017	28.668
0.275	-0.08963	13.1525	1.62	0.275	0.262	13.1525	7.771	0.275	0.04137	13.1525	7.944	0.275	-0.262	13.1525	27.15
0.276	0.33095	13.1975	1.034	0.276	0.83427	13.1975	8.682	0.276	0.44126	13.1975	8.896	0.276	-0.45505	13.1975	26.006
0.277	-0.08963	13.2483	3.17	0.277	0.262	13.2483	8.182	0.277	0.04137	13.2483	9.573	0.277	-0.06895	13.2483	24.997
0.278	-0.08963	13.2934	0.769	0.278	-0.12411	13.2934	6.215	0.278	0.04137	13.2934	9.475	0.278	-0.262	13.2934	24.396
0.279	0.12411	13.3441	5.296	0.279	-0.12411	13.3441	4.633	0.279	0.04137	13.3441	8.717	0.279	-0.06895	13.3441	24.041
0.28	-0.29647	13.3893	1.906	0.28	-0.31026	13.3893	3.721	0.28	0.04137	13.3893	7.669	0.28	-0.06895	13.3893	23.878
0.281	0.12411	13.44	1.903	0.281	0.06895	13.44	3.997	0.281	0.04137	13.44	6.864	0.281	-0.262	13.44	23.733
0.282	-0.29647	13.4851	1.261	0.282	-0.12411	13.4851	5.709	0.282	-0.15858	13.4851	6.185	0.282	-0.06895	13.4851	23.425
0.283	0.12411	13.5359	-1.4309	0.283	-0.12411	13.5359	6.492	0.283	0.04137	13.5359	5.776	0.283	-0.45505	13.5359	22.97
0.284	0.12411	13.5809	-1.5642	0.284	0.262	13.5809	5.442	0.284	0.24132	13.5809	5.506	0.284	0.131	13.5809	22.289
0.285	-0.08963	13.6316	1.97	0.285	-0.31026	13.6316	4.471	0.285	-0.15858	13.6316	5.408	0.285	0.131	13.6316	21.619
0.286	0.95837	13.6767	2.076	0.286	0.83427	13.6767	4.158	0.286	0.83427	13.6767	5.471	0.286	0.32405	13.6767	20.884
0.287	-0.08963	13.7273	3.969	0.287	-0.31026	13.7273	4.208	0.287	0.04137	13.7273	5.715	0.287	-0.06895	13.7273	20.267
0.288	-0.29647	13.7723	2.756	0.288	-0.31026	13.7723	3.962	0.288	-0.55158	13.7723	5.899	0.288	-0.262	13.7723	19.583
0.289	-0.08963	13.8229	-1.005	0.289	-0.12411	13.8229	3.736	0.289	0.04137	13.8229	5.749	0.289	-0.45505	13.8229	18.976
0.29	-0.08963	13.8678	0.8	0.29	0.06895	13.8678	3.84	0.29	0.24132	13.8678	5.263	0.29	-0.45505	13.8678	18.354
0.291	0.12411	13.9184	1.486	0.291	-0.12411	13.9184	3.717	0.291	0.04137	13.9184	4.616	0.291	-0.262	13.9184	17.929
0.292	0.12411	13.9689	0.286	0.292	-0.12411	13.9689	3.408	0.292	-0.15858	13.9689	4.173	0.292	0.131	13.9689	17.624
0.293	-0.08963	14.0139	2.415	0.293	-0.12411	14.0139	2.842	0.293	0.24132	14.0139	3.9	0.293	0.131	14.0139	17.445
0.294	0.12411	14.0645	2.377	0.294	0.262	14.0645	2.173	0.294	0.44126	14.0645	3.829	0.294	0.32405	14.0645	17.235
0.295	0.12411	14.1095	4.122	0.295	0.262	14.1095	2.061	0.295	0.24132	14.1095	3.898	0.295	-0.262	14.1095	16.983
0.296	-0.08963	14.1602	-0.587	0.296	-0.69637	14.1602	2.666	0.296	-0.55158	14.1602	4.062	0.296	-0.06895	14.1602	16.679
0.297	0.33095	14.2053	1.61	0.297	0.262	14.2053	2.904	0.297	0.24132	14.2053	4.274	0.297	0.32405	14.2053	16.503
0.298	0.12411	14.256	1.177	0.298	-0.12411	14.256	2.151	0.298	0.04137	14.256	4.376	0.298	0.32405	14.256	16.514
0.299	-0.08963	14.3011	1.883	0.299	0.06895	14.3011	1.453	0.299	0.04137	14.3011	4.334	0.299	0.131	14.3011	16.706
0.3	0.33095	14.3518	2.739	0.3	0.262	14.3518	1.699	0.3	0.04137	14.3518	4.218	0.3	-0.06895	14.3518	16.956
0.301	-0.08963	14.397	0.767	0.301	-0.31026	14.397	2.472	0.301	0.04137	14.397	4.125	0.301	-0.45505	14.397	17.145
0.302	0.12411	14.4478	2.283	0.302	0.06895	14.4478	3.03	0.302	-0.15858	14.4478	4.149	0.302	-0.06895	14.4478	17.211
0.303	-0.08963	14.493	0.943	0.303	0.06895	14.493	2.853	0.303	-0.15858	14.493	4.38	0.303	0.131	14.493	17.305
0.304	0.12411	14.5438	2.001	0.304	-0.12411	14.5438	1.876	0.304	0.24132	14.5438	4.896	0.304	0.32405	14.5438	17.444
0.305	0.12411	14.5891	6.024	0.305	0.45505	14.5891	0.802	0.305	0.04137	14.5891	5.896	0.305	0.32405	14.5891	17.505
0.306	0.12411	14.64	2.51	0.306	-0.31026	14.64	0.186	0.306	-0.15858	14.64	6.893	0.306	-0.06895	14.64	17.286
0.307	0.12411	14.6853	3.781	0.307	0.06895	14.6853	-0.279	0.307	-0.15858	14.6853	7.535	0.307	-0.06895	14.6853	16.793
0.308	0.95837	14.7363	5.913	0.308	0.64121	14.7363	-0.004	0.308	0.63432	14.7363	7.722	0.308	-0.262	14.7363	16.141
0.309	0.12411	14.7817	-0.345	0.309	-0.50332	14.7817	1.531	0.309	-0.55158	14.7817	7.825	0.309	-0.262	14.7817	15.431
0.31	-0.08963	14.8328	2.816	0.31	0.262	14.8328	3.068	0.31	0.04137	14.8328	8.617	0.31	-0.262	14.8328	14.95
0.311	0.33095	14.8783	3.54	0.311	-0.12411	14.8783	2.613	0.311	-0.15858	14.8783	10.367	0.311	0.131	14.8783	14.607
0.312	-0.08963	14.9238	3.216	0.312	0.06895	14.9238	1.408	0.312	-0.15858	14.9238	11.931	0.312	0.131	14.9238	14.269
0.313	0.12411	14.9751	6.685	0.313	-0.12411	14.9751	0.519	0.313	0.04137	14.9751	11.864	0.313	-0.06895	14.9751	13.909
0.314	-0.08963	15.0207	5.405	0.314	0.262	15.0207	0.367	0.314	0.04137	15.0207	10.924	0.314	-0.06895	15.0207	13.444
0.315	-0.29647	15.0721	6.402	0.315	0.06895	15.0721	1.195	0.315	-0.15858	15.0721	10.049	0.315	-0.06895	15.0721	12.823
0.316	-0.08963	15.1179	6.284	0.316	-0.31026	15.1179	1.806	0.316	-0.55158	15.1179	9.503	0.316	-0.06895	15.1179	12.254
0.317	-0.29647	15.1637	5.955	0.317	-0.12411	15.1637	2.197	0.317	-0.35163	15.1637	9.63	0.317	0.131	15.1637	11.73
0.318	-0.9239	15.2153	6.269	0.318	-0.88253	15.2153	2.752	0.318	-0.75153	15.2153	10.526	0.318	-0.06895	15.2153	11.254
0.319	0.33095	15.2612	6.178	0.319	0.262	15.2612	2.311	0.319	-0.15858	15.2612	11.948	0.319	0.131	15.2612	10.792
0.32	0.33095	15.3072	6.109	0.32	-0.12411	15.3072	1.453	0.32	0.24132	15.3072	12.372	0.32	-0.06895	15.3072	10.29
0.321	-0.29647	15.3591	6.204	0.321	-0.12411	15.3591	1.444	0.321	-0.15858	15.3591	11.885	0.321	-0.45505	15.3591	9.929
0.322	-0.29647	15.4052	6.171	0.322	0.06895	15.4052	2.126	0.322	-0.15858	15.4052	11.12	0.322	-0.262	15.4052	9.726
0.323	-0.08963	15.4514	6.151	0.323	-0.12411	15.4514	2.426	0.323	-0.35163	15.4514	10.646	0.323	-0.06895	15.4514	9.673
0.324	0.12411	15.5035	6.182	0.324	0.06895	15.5035	1.966	0.324	-0.15858	15.5035	10.421	0.324	0.131	15.5035	9.657
0.325	0.12411	15.5498	6.171	0.325	-0.12411	15.5498	1.505	0.325	0.04137	15.5498	10.407	0.325	0.131	15.5498	9.493
0.326	0.12411	15.5962	6.163	0.326	0.06895	15.5962	1.562	0.326	0.04137	15.5962	10.584	0.326	-0.06895	15.5962	9.121
0.327	0.12411	15.6485	6.175	0.327	0.06895	15.6485	2.318	0.327	-0.15858	15.6485	11.016	0.327	-0.262	15.6485	8.553
0.328	0.12411	15.695	6.17	0.328	-0.12411	15.695	3.535	0.328	0.24132	15.695	11.519	0.328	-0.06895	15.695	7.884
0.329	-0.08963	15.7416	6.169	0.329	-0.31026	15.7416	4.335	0.329	-0.35163	15.7416	11.852	0.329	-0.45505	15.7416	7.218
0.33	1.5789	15.7882	6.173	0.33	1.79264	15.7882	3.836	0.33	1.42721	15.7882	11.771	0.33	0.131	15.7882	6.622
0.331	-0.71016	15.8349	6.171	0.331	-0.31026	15.8349	3.343	0.331	-0.35163	15.8349	11.362	0.331	0.32405	15.8349	6.118
0.332	-0.08963	15.8875	6.169	0.332	-0.12411	15.8875	3.061	0.332	-0.35163	15.8875	10.952	0.332	0.131	15.8875	5.646
0.333	0.12411	15.9344	6.172	0.333	-0.12411	15.9344	2.553	0.333	-0.15858	15.9344	11.046	0.333	-0.06895	15.9344	5.314
0.334	0.33095	15.9813	6.17	0.334	0.45505	15.9813	3.139	0.334	0.24132	15.9813	11.945	0.334	-0.262	15.9813	5.126
0.335	0.33095	16.0282	6.171	0.335	0.45505	16.0282	4.798	0.335	0.24132	16.0282	14.418	0.335	0.131	16.0282	5.185
0.336	-0.29647	16.0752	6.172	0.336	-0.12411	16.0752	5.648	0.336	-0.35163	16.0752	19.151	0.336	-0.262	16.0752	5.536
0.337	-0.08963	16.1281	6.171	0.337	-0.12411	16.1281	6.082	0.337	0.04137	16.1281	21.461	0.337	0.131	16.1281	5.99
0.338	0.12411	16.1751	6.171	0.338	-0.12411	16.1751	6.257	0.338	-0.55158	16.1751	19.622	0.338	0.131	16.1751	6.189
0.339	-0.08963	16.2223	6.172	0.339	-0.12411	16.2223	6.064	0.339	-0.35163	16.2223	17.438	0.339	-0.06895	16.2223	5.977
0.34	0.12411	16.2695	6.171	0.34	-0.12411	16.2695	6.116	0.34	-0.35163	16.2695	16.16	0.34	-0.45505	16.2695	5.448
0.341	0.12411	16.3167	6.171	0.341	0.262	16.3167	6.11	0.341	0.24132	16.3167	15.264	0.341	-0.262	16.3167	4.784
0.342	0.12411	16.364	6.171	0.342	0.262	16.364	6.097	0.342	0.44126	16.364	14.736	0.342	-0.262	16.364	4.11
0.343	-0.08963	16.4113	6.171	0.343	0.262	16.4113	6.107	0.343	-0.15858	16.4113	14.389	0.343	0.32405	16.4113	3.506
0.344	-0.08963	16.4645	6.172	0.344	-0.31026	16.4645	6.097	0.344	0.24132	16.4645	13.793	0.344	0.32405	16.4645	3.014
0.345	-0.08963	16.5119	6.172	0.345	-0.31026	16.5119	6.102	0.345	0.04137	16.5119	12.73	0.345	0.32405	16.5119	2.611
0.346	-0.29647	16.5593	6.171	0.346	-0.31026	16.5593	6.099	0.346	-0.15858	16.5593	11.465	0.346	-0.06895	16.5593	2.366
0.347	0.53779	16.6068	6.171	0.347	0.06895	16.6068	6.102	0.347	0.04137	16.6068	10.321	0.347	-0.06895	16.6068	2.218
0.348	0.12411	16.6542	6.171	0.348	-0.12411	16.6542	6.102	0.348	-0.15858	16.6542	9.405	0.348	0.131	16.6542	2.152
0.349	0.33095	16.7017	6.171	0.349	0.262	16.7017	6.103	0.349	0.24132	16.7017	8.648	0.349	-0.06895	16.7017	2.14
0.35	0.33095	16.7492	6.171	0.35	0.06895	16.7492	6.103	0.35	0.44126	16.7492	7.951	0.35	0.32405	16.7492	2.128
0.351	0.12411	16.7967	6.171	0.351	0.262	16.7967	6.104	0.351	0.04137	16.7967	7.272	0.351	-0.06895	16.7967	2.054
0.352	0.12411	16.8443	6.171	0.352	-0.12411	16.8443	6.103	0.352	-0.15858	16.8443	6.546	0.352	-0.06895	16.8443	1.888
0.353	-0.29647	16.8918	6.171	0.353	-0.12411	16.8918	6.102	0.353	-0.15858	16.8918	5.946	0.353	-0.45505	16.8918	1.646
0.354	0.74463	16.9394	6.17	0.354	1.02732	16.9394	6.101	0.354	1.03421	16.9394	5.392	0.354	-0.06895	16.9394	1.372
0.355	-0.29647	16.987	6.17	0.355	-0.12411	16.987	6.101	0.355	0.04137	16.987	4.922	0.355	0.32405	16.987	1.125
0.356	0.12411	17.0346	6.169	0.356	0.06895	17.0346	6.1	0.356	-0.15858	17.0346	4.607	0.356	0.32405	17.0346	0.959
0.357	0.33095	17.0883	6.169	0.357	-0.12411	17.0883	6.099	0.357	0.24132	17.0883	4.489	0.357	0.131	17.0883	0.92
0.358	0.53779	17.136	6.168	0.358	0.06895	17.136	6.099	0.358	-0.15858	17.136	4.522	0.358	-0.06895	17.136	1.014
0.359	-0.29647	17.1837	6.168	0.359	-0.31026	17.1837	6.097	0.359	-0.15858	17.1837	4.564	0.359	-0.06895	17.1837	1.2
0.36	-0.08963	17.2315	6.168	0.36	0.262	17.2315	6.096	0.36	0.04137	17.2315	4.477	0.36	-0.06895	17.2315	1.401
0.361	-0.50332	17.2794	6.167	0.361	-0.12411	17.2794	6.096	0.361	0.04137	17.2794	4.258	0.361	-0.45505	17.2794	1.548
0.362	-0.29647	17.3272	6.167	0.362	0.06895	17.3272	6.103	0.362	-0.15858	17.3272	4.054	0.362	-0.06895	17.3272	1.607
0.363	-0.08963	17.3751	6.167	0.363	0.06895	17.3751	6.123	0.363	0.04137	17.3751	3.998	0.363	1.29621	17.3751	1.621
0.364	0.12411	17.4231	6.167	0.364	0.06895	17.4231	6.176	0.364	0.24132	17.4231	4.015	0.364	-0.06895	17.4231	1.623
0.365	0.33095	17.471	6.167	0.365	0.06895	17.471	6.299	0.365	0.24132	17.471	3.858	0.365	-0.06895	17.471	1.645
0.366	-0.08963	17.5191	6.168	0.366	0.262	17.5191	6.56	0.366	0.04137	17.5191	3.397	0.366	-0.06895	17.5191	1.699
0.367	0.33095	17.5671	6.168	0.367	0.06895	17.5671	7.059	0.367	-0.15858	17.5671	2.765	0.367	-0.06895	17.5671	1.78
0.368	-0.08963	17.6152	6.169	0.368	-0.12411	17.6152	7.849	0.368	0.04137	17.6152	2.18	0.368	-0.06895	17.6152	1.911
0.369	0.12411	17.6634	6.169	0.369	-0.12411	17.6634	8.781	0.369	-0.15858	17.6634	1.833	0.369	0.32405	17.6634	2.175
0.37	0.12411	17.7115	6.17	0.37	0.262	17.7115	9.468	0.37	-0.15858	17.7115	1.744	0.37	-0.06895	17.7115	2.733
0.371	-0.08963	17.7598	6.17	0.371	-0.12411	17.7598	9.659	0.371	0.04137	17.7598	2.065	0.371	-0.45505	17.7598	3.78
0.372	-0.08963	17.808	6.171	0.372	-0.31026	17.808	9.56	0.372	-0.15858	17.808	2.715	0.372	-0.64811	17.808	5.393
0.373	0.12411	17.8563	6.171	0.373	0.45505	17.8563	9.37	0.373	0.24132	17.8563	3.279	0.373	-0.45505	17.8563	6.835
0.374	0.33095	17.8986	6.171	0.374	0.06895	17.8986	9.213	0.374	-0.15858	17.8986	3.304	0.374	-0.262	17.8986	7.272
0.375	-0.08963	17.9469	6.171	0.375	0.06895	17.9469	9.104	0.375	-0.15858	17.9469	2.878	0.375	0.131	17.9469	7.059
0.376	-0.08963	17.9952	6.171	0.376	-0.12411	17.9952	9.024	0.376	-0.55158	17.9952	2.417	0.376	0.131	17.9952	6.704
0.377	0.12411	18.0436	6.171	0.377	0.45505	18.0436	8.954	0.377	0.44126	18.0436	2.272	0.377	0.131	18.0436	6.593
0.378	-0.71016	18.092	6.171	0.378	-0.31026	18.092	8.891	0.378	-0.15858	18.092	2.523	0.378	0.32405	18.092	6.858
0.379	0.33095	18.1405	6.171	0.379	0.45505	18.1405	8.839	0.379	0.44126	18.1405	3.005	0.379	-0.262	18.1405	7.365
0.38	0.12411	18.189	6.171	0.38	0.06895	18.189	8.807	0.38	-0.15858	18.189	3.362	0.38	-0.06895	18.189	7.658
0.381	0.12411	18.2375	6.171	0.381	0.06895	18.2375	8.803	0.381	0.04137	18.2375	3.388	0.381	0.131	18.2375	7.415
0.382	-0.29647	18.2861	6.171	0.382	0.06895	18.2861	8.828	0.382	-0.15858	18.2861	3.181	0.382	0.131	18.2861	6.903
0.383	-0.50332	18.3346	6.171	0.383	-0.12411	18.3346	8.871	0.383	-0.55158	18.3346	2.932	0.383	-0.06895	18.3346	6.264
0.384	-0.29647	18.3832	6.171	0.384	0.262	18.3832	8.939	0.384	0.04137	18.3832	2.788	0.384	-0.06895	18.3832	5.764
0.385	-0.08963	18.4318	6.171	0.385	-0.31026	18.4318	9.023	0.385	0.04137	18.4318	2.757	0.385	-0.262	18.4318	5.479
0.386	-0.08963	18.4744	6.171	0.386	0.06895	18.4744	9.122	0.386	0.04137	18.4744	2.735	0.386	-0.06895	18.4744	5.421
0.387	0.12411	18.523	6.171	0.387	0.06895	18.523	9.227	0.387	0.04137	18.523	2.644	0.387	-0.06895	18.523	5.553
0.388	0.12411	18.5717	6.173	0.388	0.64121	18.5717	9.331	0.388	0.24132	18.5717	2.597	0.388	-0.06895	18.5717	5.763
0.389	0.53779	18.6204	6.177	0.389	0.45505	18.6204	9.428	0.389	0.04137	18.6204	2.769	0.389	-0.06895	18.6204	5.875
0.39	-0.08963	18.6691	6.187	0.39	-0.12411	18.6691	9.508	0.39	0.04137	18.6691	3.21	0.39	-0.06895	18.6691	5.802
0.391	0.12411	18.7179	6.209	0.391	0.262	18.7179	9.568	0.391	0.04137	18.7179	3.522	0.391	-0.45505	18.7179	5.525
0.392	-0.08963	18.7666	6.256	0.392	-0.12411	18.7666	9.64	0.392	-0.15858	18.7666	3.359	0.392	-0.06895	18.7666	5.175
0.393	-0.08963	18.8154	6.33	0.393	0.06895	18.8154	9.776	0.393	0.04137	18.8154	2.912	0.393	0.131	18.8154	4.892
0.394	0.12411	18.8581	6.456	0.394	0.06895	18.8581	10.217	0.394	0.04137	18.8581	2.602	0.394	0.32405	18.8581	4.746
0.395	-0.29647	18.9069	6.582	0.395	-0.12411	18.9069	11.821	0.395	-0.15858	18.9069	2.731	0.395	0.32405	18.9069	4.688
0.396	0.33095	18.9558	6.6	0.396	0.06895	18.9558	15.903	0.396	0.04137	18.9558	3.295	0.396	0.51711	18.9558	4.579
0.397	-0.29647	19.0047	6.414	0.397	0.262	19.0047	19.333	0.397	0.44126	19.0047	4.201	0.397	0.131	19.0047	4.307
0.398	0.12411	19.0536	6.187	0.398	0.06895	19.0536	19.052	0.398	0.04137	19.0536	4.755	0.398	-0.06895	19.0536	3.863
0.399	0.12411	19.1025	6.092	0.399	-0.12411	19.1025	17.973	0.399	-0.15858	19.1025	4.727	0.399	-0.06895	19.1025	3.337
0.4	0.12411	19.1515	6.088	0.4	-0.12411	19.1515	17.321	0.4	-0.15858	19.1515	4.529	0.4	-0.06895	19.1515	2.893
0.401	-0.08963	19.1944	6.11	0.401	-0.12411	19.1944	16.767	0.401	0.24132	19.1944	4.408	0.401	0.131	19.1944	2.482
0.402	-0.50332	19.2434	6.127	0.402	-0.12411	19.2434	16.169	0.402	-0.35163	19.2434	4.33	0.402	0.131	19.2434	2.231
0.403	-0.08963	19.2924	6.136	0.403	0.06895	19.2924	15.55	0.403	0.24132	19.2924	4.231	0.403	0.131	19.2924	2.159
0.404	-0.08963	19.3414	6.14	0.404	0.06895	19.3414	15.006	0.404	0.24132	19.3414	4.121	0.404	-0.06895	19.3414	2.201
0.405	-0.08963	19.3905	6.145	0.405	0.06895	19.3905	14.393	0.405	-0.35163	19.3905	4.007	0.405	-0.262	19.3905	2.247
0.406	-0.29647	19.4396	6.151	0.406	-0.31026	19.4396	13.797	0.406	-0.15858	19.4396	3.9	0.406	-0.06895	19.4396	2.222
0.407	-0.29647	19.4826	6.162	0.407	-0.12411	19.4826	13.219	0.407	0.04137	19.4826	3.819	0.407	-0.06895	19.4826	2.101
0.408	-0.29647	19.5317	6.175	0.408	-0.12411	19.5317	12.658	0.408	-0.15858	19.5317	3.737	0.408	0.131	19.5317	1.95
0.409	0.12411	19.5808	6.187	0.409	0.262	19.5808	12.176	0.409	-0.35163	19.5808	3.66	0.409	-0.06895	19.5808	1.868
0.41	0.12411	19.63	6.199	0.41	0.06895	19.63	11.642	0.41	-0.15858	19.63	3.582	0.41	-0.06895	19.63	1.881
0.411	0.12411	19.6792	6.206	0.411	-0.12411	19.6792	11.122	0.411	-0.15858	19.6792	3.504	0.411	-0.45505	19.6792	1.934
0.412	0.12411	19.7222	6.213	0.412	0.06895	19.7222	10.614	0.412	0.24132	19.7222	3.442	0.412	0.32405	19.7222	1.922
0.413	-0.08963	19.7714	6.217	0.413	0.06895	19.7714	10.119	0.413	-0.35163	19.7714	3.387	0.413	-0.45505	19.7714	1.788
0.414	0.33095	19.8206	6.217	0.414	0.06895	19.8206	9.687	0.414	-0.15858	19.8206	3.353	0.414	0.32405	19.8206	1.585
0.415	0.12411	19.8699	6.213	0.415	-0.31026	19.8699	9.182	0.415	-0.35163	19.8699	3.337	0.415	0.131	19.8699	1.316
0.416	-0.08963	19.9191	6.21	0.416	-0.31026	19.9191	8.635	0.416	0.04137	19.9191	3.329	0.416	0.32405	19.9191	1.067
0.417	-0.29647	19.9622	6.209	0.417	-0.12411	19.9622	8.015	0.417	-0.15858	19.9622	3.321	0.417	-0.06895	19.9622	0.86
0.418	0.12411	20.0114	6.23	0.418	0.06895	20.0114	7.307	0.418	0.04137	20.0114	3.305	0.418	-0.06895	20.0114	0.708
0.419	0.12411	20.0607	6.342	0.419	-0.12411	20.0607	6.655	0.419	-0.15858	20.0607	3.277	0.419	-0.06895	20.0607	0.568
0.42	-0.08963	20.1099	6.809	0.42	0.06895	20.1099	5.954	0.42	0.24132	20.1099	3.231	0.42	-0.06895	20.1099	0.485
0.421	0.12411	20.1592	7.826	0.421	0.06895	20.1592	5.407	0.421	0.24132	20.1592	3.174	0.421	-0.06895	20.1592	0.49
0.422	0.12411	20.2024	8.061	0.422	0.06895	20.2024	5.115	0.422	-0.15858	20.2024	3.091	0.422	0.131	20.2024	0.581
0.423	0.12411	20.2519	6.059	0.423	0.06895	20.2519	5.071	0.423	-0.15858	20.2519	2.993	0.423	0.131	20.2519	0.693
0.424	0.12411	20.3014	5.707	0.424	0.06895	20.3014	5.153	0.424	0.04137	20.3014	2.891	0.424	-0.06895	20.3014	0.81
0.425	-0.08963	20.3508	5.894	0.425	0.06895	20.3508	5.23	0.425	0.04137	20.3508	2.807	0.425	-0.262	20.3508	0.885
0.426	-0.08963	20.3942	5.943	0.426	0.262	20.3942	5.23	0.426	0.24132	20.3942	2.727	0.426	-0.45505	20.3942	0.909
0.427	0.12411	20.4436	5.915	0.427	0.06895	20.4436	5.185	0.427	-0.15858	20.4436	2.671	0.427	0.32405	20.4436	0.876
0.428	0.33095	20.493	5.913	0.428	0.06895	20.493	5.118	0.428	0.24132	20.493	2.643	0.428	0.131	20.493	0.757
0.429	0.12411	20.5424	5.914	0.429	-0.12411	20.5424	5.047	0.429	-0.35163	20.5424	2.65	0.429	0.131	20.5424	0.546
0.43	-0.08963	20.5857	5.916	0.43	-0.12411	20.5857	4.979	0.43	0.24132	20.5857	2.685	0.43	-0.45505	20.5857	0.28
0.431	0.12411	20.6351	5.919	0.431	-0.12411	20.6351	4.918	0.431	0.24132	20.6351	2.755	0.431	-0.45505	20.6351	0.05
0.432	-0.29647	20.6846	5.924	0.432	0.06895	20.6846	4.87	0.432	-0.15858	20.6846	2.846	0.432	-0.45505	20.6846	-0.137
0.433	-0.08963	20.7341	5.928	0.433	0.06895	20.7341	4.822	0.433	0.04137	20.7341	2.94	0.433	0.32405	20.7341	-0.169
0.434	-0.08963	20.7835	5.933	0.434	-0.12411	20.7835	4.781	0.434	0.24132	20.7835	3.013	0.434	0.131	20.7835	0.007
0.435	-0.08963	20.8268	5.939	0.435	0.45505	20.8268	4.739	0.435	0.24132	20.8268	3.081	0.435	0.32405	20.8268	0.309
0.436	-0.08963	20.8762	5.946	0.436	0.06895	20.8762	4.694	0.436	0.24132	20.8762	3.14	0.436	-0.06895	20.8762	0.686
0.437	-0.08963	20.9257	5.955	0.437	0.06895	20.9257	4.628	0.437	0.04137	20.9257	3.197	0.437	0.131	20.9257	0.898
0.438	-0.29647	20.9752	5.963	0.438	0.262	20.9752	4.541	0.438	0.24132	20.9752	3.255	0.438	-0.262	20.9752	0.889
0.439	-0.08963	21.0185	5.975	0.439	0.06895	21.0185	4.439	0.439	-0.15858	21.0185	3.332	0.439	0.131	21.0185	0.766
0.44	0.12411	21.0679	5.989	0.44	-0.12411	21.0679	4.342	0.44	-0.15858	21.0679	3.426	0.44	0.32405	21.0679	0.696
0.441	0.12411	21.1174	6.008	0.441	0.06895	21.1174	4.213	0.441	0.04137	21.1174	3.544	0.441	0.32405	21.1174	0.798
0.442	0.12411	21.167	6.029	0.442	-0.31026	21.167	4.016	0.442	0.24132	21.167	3.669	0.442	0.131	21.167	1.032
0.443	-0.50332	21.2103	6.057	0.443	-0.12411	21.2103	3.619	0.443	-0.15858	21.2103	3.837	0.443	-0.06895	21.2103	1.365
0.444	-0.08963	21.2599	6.089	0.444	-0.12411	21.2599	2.961	0.444	0.04137	21.2599	4.021	0.444	-0.06895	21.2599	1.647
0.445	0.33095	21.3094	6.123	0.445	0.06895	21.3094	1.77	0.445	-0.15858	21.3094	4.18	0.445	-0.06895	21.3094	1.829
0.446	-0.50332	21.3591	6.15	0.446	-0.31026	21.3591	0.199	0.446	-0.15858	21.3591	4.348	0.446	0.32405	21.3591	1.98
0.447	0.12411	21.4025	6.172	0.447	0.06895	21.4025	-1.291	0.447	0.24132	21.4025	4.5	0.447	-0.06895	21.4025	2.042
0.448	-0.08963	21.4521	6.178	0.448	-0.31026	21.4521	-2.8276	0.448	-0.15858	21.4521	4.654	0.448	0.131	21.4521	2.003
0.449	0.12411	21.5017	6.169	0.449	0.06895	21.5017	-3.8087	0.449	0.04137	21.5017	4.799	0.449	-0.45505	21.5017	1.944
0.45	-0.29647	21.5452	6.15	0.45	0.06895	21.5452	-3.8925	0.45	-0.15858	21.5452	4.975	0.45	-0.06895	21.5452	1.948
0.451	0.12411	21.5949	6.13	0.451	0.06895	21.5949	-3.3989	0.451	0.24132	21.5949	5.136	0.451	-0.06895	21.5949	2.099
0.452	-0.08963	21.6446	6.115	0.452	0.45505	21.6446	-2.7196	0.452	0.24132	21.6446	5.238	0.452	-0.06895	21.6446	2.334
0.453	-0.08963	21.6944	6.108	0.453	0.262	21.6944	-2.3015	0.453	0.04137	21.6944	5.289	0.453	0.131	21.6944	2.589
0.454	0.12411	21.7379	6.106	0.454	0.06895	21.7379	-1.9842	0.454	-0.15858	21.7379	5.272	0.454	0.131	21.7379	2.668
0.455	-0.29647	21.7877	6.109	0.455	-0.31026	21.7877	-1.5716	0.455	-0.15858	21.7877	5.207	0.455	-0.06895	21.7877	2.607
0.456	0.12411	21.8375	6.116	0.456	0.06895	21.8375	-1.173	0.456	0.04137	21.8375	5.123	0.456	-0.06895	21.8375	2.646
0.457	-0.29647	21.881	6.128	0.457	0.06895	21.881	-0.797	0.457	-0.15858	21.881	5.008	0.457	-0.06895	21.881	3.026
0.458	0.12411	21.9309	6.143	0.458	0.262	21.9309	-0.478	0.458	0.24132	21.9309	4.876	0.458	-0.262	21.9309	3.717
0.459	-0.50332	21.9807	6.16	0.459	0.06895	21.9807	-0.119	0.459	0.04137	21.9807	4.751	0.459	0.131	21.9807	4.256
0.46	-0.29647	22.0305	6.174	0.46	-0.31026	22.0305	0.233	0.46	-0.55158	22.0305	4.609	0.46	-0.06895	22.0305	4.527
0.461	0.12411	22.0741	6.184	0.461	0.06895	22.0741	0.532	0.461	-0.15858	22.0741	4.482	0.461	-0.262	22.0741	4.596
0.462	0.12411	22.124	6.187	0.462	0.06895	22.124	0.862	0.462	0.04137	22.124	4.379	0.462	-0.45505	22.124	4.665
0.463	-0.29647	22.1738	6.182	0.463	-0.12411	22.1738	1.172	0.463	0.24132	22.1738	4.309	0.463	-0.262	22.1738	4.776
0.464	0.12411	22.2174	6.172	0.464	-0.12411	22.2174	1.446	0.464	-0.15858	22.2174	4.244	0.464	-0.262	22.2174	4.869
0.465	-0.08963	22.2673	6.162	0.465	0.06895	22.2673	1.649	0.465	0.04137	22.2673	4.181	0.465	0.131	22.2673	4.918
0.466	-0.08963	22.3172	6.156	0.466	0.06895	22.3172	1.83	0.466	0.04137	22.3172	4.119	0.466	0.131	22.3172	4.95
0.467	0.12411	22.3671	6.154	0.467	0.262	22.3671	1.944	0.467	-0.15858	22.3671	4.038	0.467	0.131	22.3671	4.972
0.468	-0.08963	22.4107	6.156	0.468	0.06895	22.4107	1.986	0.468	-0.15858	22.4107	3.951	0.468	-0.06895	22.4107	4.992
0.469	-0.29647	22.4607	6.157	0.469	-0.12411	22.4607	1.974	0.469	0.04137	22.4607	3.873	0.469	-0.262	22.4607	5.015
0.47	0.12411	22.5106	6.158	0.47	-0.12411	22.5106	1.912	0.47	-0.15858	22.5106	3.784	0.47	-0.262	22.5106	5.035
0.471	-0.08963	22.5542	6.155	0.471	-0.31026	22.5542	1.836	0.471	-0.15858	22.5542	3.692	0.471	-0.06895	22.5542	5.046
0.472	0.33095	22.6042	6.149	0.472	0.45505	22.6042	1.752	0.472	0.44126	22.6042	3.602	0.472	0.131	22.6042	5.056
0.473	-0.08963	22.6541	6.142	0.473	0.06895	22.6541	1.695	0.473	0.04137	22.6541	3.475	0.473	-0.45505	22.6541	5.083
0.474	-0.08963	22.6978	6.133	0.474	-0.12411	22.6978	1.678	0.474	0.04137	22.6978	3.308	0.474	0.131	22.6978	5.152
0.475	0.12411	22.7477	6.123	0.475	0.06895	22.7477	1.697	0.475	0.04137	22.7477	3.112	0.475	-0.45505	22.7477	5.262
0.476	-0.29647	22.7977	6.116	0.476	-0.31026	22.7977	1.747	0.476	0.04137	22.7977	2.821	0.476	-0.06895	22.7977	5.447
0.477	0.12411	22.8414	6.109	0.477	0.262	22.8414	1.805	0.477	-0.15858	22.8414	2.454	0.477	-0.06895	22.8414	5.688
0.478	0.33095	22.8913	6.102	0.478	0.06895	22.8913	1.877	0.478	-0.15858	22.8913	2.08	0.478	-0.06895	22.8913	5.923
0.479	0.12411	22.9413	6.097	0.479	0.06895	22.9413	1.948	0.479	0.24132	22.9413	1.618	0.479	0.131	22.9413	6.191
0.48	-0.29647	22.985	6.093	0.48	-0.31026	22.985	2.002	0.48	0.24132	22.985	1.159	0.48	-0.45505	22.985	6.431
0.481	0.12411	23.035	6.09	0.481	-0.12411	23.035	2.048	0.481	0.04137	23.035	0.758	0.481	-0.262	23.035	6.61
0.482	-0.29647	23.085	6.088	0.482	-0.12411	23.085	2.07	0.482	-0.15858	23.085	0.494	0.482	-0.45505	23.085	6.777
0.483	-0.08963	23.1287	6.087	0.483	0.06895	23.1287	2.062	0.483	0.24132	23.1287	0.335	0.483	-0.262	23.1287	6.911
0.484	-0.08963	23.1787	6.087	0.484	0.262	23.1787	2.03	0.484	0.44126	23.1787	0.347	0.484	-0.262	23.1787	7.011
0.485	-0.29647	23.2287	6.087	0.485	0.06895	23.2287	1.971	0.485	-0.15858	23.2287	0.481	0.485	0.32405	23.2287	7.12
0.486	0.33095	23.2787	6.088	0.486	0.45505	23.2787	1.899	0.486	0.24132	23.2787	0.722	0.486	-0.06895	23.2787	7.245
0.487	0.33095	23.3225	6.091	0.487	-0.12411	23.3225	1.833	0.487	-0.15858	23.3225	0.994	0.487	-0.06895	23.3225	7.372
0.488	0.12411	23.3725	6.095	0.488	0.06895	23.3725	1.763	0.488	0.24132	23.3725	1.224	0.488	-0.45505	23.3725	7.522
0.489	0.33095	23.4226	6.1	0.489	0.06895	23.4226	1.7	0.489	0.04137	23.4226	1.449	0.489	-0.06895	23.4226	7.648
0.49	0.53779	23.4664	6.105	0.49	0.06895	23.4664	1.652	0.49	0.04137	23.4664	1.605	0.49	-0.262	23.4664	7.725
0.491	0.12411	23.5165	6.111	0.491	-0.31026	23.5165	1.602	0.491	0.04137	23.5165	1.668	0.491	0.131	23.5165	7.788
0.492	-0.29647	23.5665	6.116	0.492	-0.31026	23.5665	1.563	0.492	0.04137	23.5665	1.664	0.492	0.131	23.5665	7.842
0.493	-0.08963	23.6103	6.119	0.493	0.06895	23.6103	1.542	0.493	-0.15858	23.6103	1.603	0.493	0.32405	23.6103	7.886
0.494	0.12411	23.6604	6.122	0.494	-0.12411	23.6604	1.547	0.494	-0.35163	23.6604	1.527	0.494	-0.262	23.6604	7.935
0.495	0.74463	23.7105	6.123	0.495	0.64121	23.7105	1.59	0.495	0.63432	23.7105	1.438	0.495	0.131	23.7105	7.992
0.496	-0.29647	23.7543	6.124	0.496	-0.31026	23.7543	1.666	0.496	-0.35163	23.7543	1.366	0.496	-0.06895	23.7543	8.05
0.497	0.12411	23.8044	6.124	0.497	-0.31026	23.8044	1.799	0.497	0.04137	23.8044	1.325	0.497	0.131	23.8044	8.106
0.498	0.12411	23.8545	6.125	0.498	-0.31026	23.8545	1.974	0.498	-0.15858	23.8545	1.307	0.498	0.131	23.8545	8.13
0.499	-0.08963	23.8983	6.127	0.499	0.06895	23.8983	2.152	0.499	-0.15858	23.8983	1.312	0.499	0.131	23.8983	8.126
0.5	0.12411	23.9484	6.129	0.5	0.06895	23.9484	2.375	0.5	0.04137	23.9484	1.319	0.5	0.131	23.9484	8.109
0.501	-0.29647	23.9985	6.131	0.501	-0.12411	23.9985	2.609	0.501	-0.15858	23.9985	1.299	0.501	-0.262	23.9985	8.092
0.502	0.12411	24.0423	6.134	0.502	0.06895	24.0423	2.818	0.502	0.24132	24.0423	1.201	0.502	-0.262	24.0423	8.075
0.503	0.33095	24.0924	6.136	0.503	0.06895	24.0924	3.062	0.503	0.24132	24.0924	1.01	0.503	0.131	24.0924	8.046
0.504	0.12411	24.1425	6.139	0.504	0.06895	24.1425	3.314	0.504	0.24132	24.1425	0.638	0.504	0.131	24.1425	8.001
0.505	-0.08963	24.1863	6.143	0.505	-0.12411	24.1863	3.546	0.505	-0.15858	24.1863	0.108	0.505	-0.262	24.1863	7.953
0.506	-0.29647	24.2364	6.147	0.506	-0.31026	24.2364	3.832	0.506	0.04137	24.2364	-0.463	0.506	0.32405	24.2364	7.907
0.507	0.12411	24.2864	6.151	0.507	0.06895	24.2864	4.141	0.507	-0.15858	24.2864	-1.193	0.507	-0.06895	24.2864	7.89
0.508	0.33095	24.3301	6.156	0.508	0.45505	24.3301	4.431	0.508	0.24132	24.3301	-1.9535	0.508	-0.64811	24.3301	7.905
0.509	0.74463	24.3802	6.16	0.509	-0.12411	24.3802	4.778	0.509	0.44126	24.3802	-2.6077	0.509	0.131	24.3802	7.956
0.51	0.12411	24.4302	6.162	0.51	0.06895	24.4302	5.127	0.51	0.44126	24.4302	-3.3111	0.51	0.131	24.4302	8.022
0.511	0.12411	24.4739	6.162	0.511	0.06895	24.4739	5.425	0.511	0.04137	24.4739	-3.9304	0.511	0.32405	24.4739	--
0.512	0.12411	24.5239	6.158	0.512	0.06895	24.5239	5.75	0.512	-0.15858	24.5239	-4.3717	0.512	-0.06895	24.5239	--
0.513	0.33095	24.5739	6.153	0.513	-0.31026	24.5739	6.057	0.513	-0.15858	24.5739	-4.6889	0.513	0.131	24.5739	--
0.514	-0.08963	24.6177	6.146	0.514	-0.31026	24.6177	6.313	0.514	0.04137	24.6177	-4.6939	0.514	-0.06895	24.6177	--
0.515	0.12411	24.6677	6.139	0.515	0.262	24.6677	6.587	0.515	-0.35163	24.6677	-4.3577	0.515	-0.262	24.6677	--
0.516	0.33095	24.7177	6.134	0.516	0.262	24.7177	6.832	0.516	-0.15858	24.7177	-3.5766	0.516	-0.06895	24.7177	--
0.517	-0.08963	24.7615	6.13	0.517	-0.31026	24.7615	7.01	0.517	0.24132	24.7615	-2.6287	0.517	0.131	24.7615	--
0.518	-0.08963	24.8115	6.13	0.518	0.06895	24.8115	7.161	0.518	-0.15858	24.8115	--	0.518	0.32405	24.8115	--
0.519	-0.08963	24.8615	6.132	0.519	-0.12411	24.8615	7.25	0.519	0.04137	24.8615	--	0.519	-0.06895	24.8615	--
0.52	-0.08963	24.9053	6.138	0.52	-0.31026	24.9053	--	0.52	0.04137	24.9053	--	0.52	-0.45505	24.9053	--
0.521	0.12411	24.955	6.145	0.521	0.06895	24.955	--	0.521	-0.15858	24.955	--	0.521	-0.45505	24.955	--
0.522	-0.50332	25	--	0.522	-0.50332	25	--	0.522	-0.15858	25	--	0.522	-0.45505	25	--
0.523	0.12411	--	--	0.523	-0.12411	--	--	0.523	-0.15858	--	--	0.523	0.131	--	--
0.524	-0.08963	--	--	0.524	-0.12411	--	--	0.524	-0.15858	--	--	0.524	-0.06895	--	--
0.525	0.12411	--	--	0.525	0.06895	--	--	0.525	-0.15858	--	--	0.525	-0.262	--	--
0.526	-0.29647	--	--	0.526	-0.12411	--	--	0.526	0.24132	--	--	0.526	-0.06895	--	--
0.527	0.12411	--	--	0.527	-0.31026	--	--	0.527	-0.55158	--	--	0.527	-0.45505	--	--
0.528	-0.08963	--	--	0.528	-0.31026	--	--	0.528	0.04137	--	--	0.528	-0.06895	--	--
0.529	-0.50332	--	--	0.529	0.06895	--	--	0.529	-0.15858	--	--	0.529	-0.06895	--	--
0.53	0.12411	--	--	0.53	0.45505	--	--	0.53	0.24132	--	--	0.53	0.32405	--	--
0.531	-0.08963	--	--	0.531	-0.31026	--	--	0.531	0.24132	--	--	0.531	-0.06895	--	--
0.532	-0.08963	--	--	0.532	-0.12411	--	--	0.532	-0.15858	--	--	0.532	0.131	--	--
0.533	0.33095	--	--	0.533	0.45505	--	--	0.533	0.24132	--	--	0.533	-0.45505	--	--
0.534	0.12411	--	--	0.534	0.06895	--	--	0.534	0.24132	--	--	0.534	-0.262	--	--
0.535	0.33095	--	--	0.535	0.262	--	--	0.535	0.04137	--	--	0.535	0.131	--	--
0.536	-0.50332	--	--	0.536	-0.50332	--	--	0.536	-0.35163	--	--	0.536	0.32405	--	--
0.537	-0.08963	--	--	0.537	0.262	--	--	0.537	0.24132	--	--	0.537	-0.06895	--	--
0.538	0.33095	--	--	0.538	0.06895	--	--	0.538	0.24132	--	--	0.538	0.131	--	--
0.539	-0.08963	--	--	0.539	-0.31026	--	--	0.539	0.04137	--	--	0.539	0.32405	--	--
0.54	0.33095	--	--	0.54	0.262	--	--	0.54	0.04137	--	--	0.54	-0.262	--	--
0.541	0.12411	--	--	0.541	-0.12411	--	--	0.541	-0.15858	--	--	0.541	-0.262	--	--
0.542	0.12411	--	--	0.542	-0.12411	--	--	0.542	0.04137	--	--	0.542	-0.06895	--	--
0.543	-0.08963	--	--	0.543	-0.12411	--	--	0.543	-0.15858	--	--	0.543	0.131	--	--
0.544	-0.08963	--	--	0.544	0.06895	--	--	0.544	0.04137	--	--	0.544	0.131	--	--
0.545	0.33095	--	--	0.545	-0.12411	--	--	0.545	-0.15858	--	--	0.545	-0.06895	--	--
0.546	-0.08963	--	--	0.546	-0.12411	--	--	0.546	0.04137	--	--	0.546	-0.06895	--	--
0.547	0.33095	--	--	0.547	0.262	--	--	0.547	0.24132	--	--	0.547	0.131	--	--
0.548	0.12411	--	--	0.548	0.06895	--	--	0.548	0.24132	--	--	0.548	-0.06895	--	--
0.549	0.12411	--	--	0.549	0.06895	--	--	0.549	-0.15858	--	--	0.549	0.32405	--	--
0.55	0.33095	--	--	0.55	0.06895	--	--	0.55	-0.15858	--	--	0.55	0.131	--	--
0.551	0.12411	--	--	0.551	0.06895	--	--	0.551	0.04137	--	--	0.551	0.131	--	--
0.552	0.12411	--	--	0.552	0.262	--	--	0.552	0.24132	--	--	0.552	-0.262	--	--
0.553	0.33095	--	--	0.553	0.262	--	--	0.553	0.24132	--	--	0.553	-0.262	--	--
0.554	-0.29647	--	--	0.554	-0.12411	--	--	0.554	0.24132	--	--	0.554	-0.06895	--	--
0.555	-0.50332	--	--	0.555	-0.12411	--	--	0.555	-0.15858	--	--	0.555	-0.06895	--	--
0.556	-0.29647	--	--	0.556	-0.31026	--	--	0.556	-0.15858	--	--	0.556	0.32405	--	--
0.557	-0.50332	--	--	0.557	0.06895	--	--	0.557	0.24132	--	--	0.557	0.131	--	--
0.558	0.12411	--	--	0.558	0.06895	--	--	0.558	0.24132	--	--	0.558	0.131	--	--
0.559	-0.08963	--	--	0.559	-0.31026	--	--	0.559	-0.15858	--	--	0.559	-0.06895	--	--
0.56	-0.50332	--	--	0.56	-0.31026	--	--	0.56	-0.15858	--	--	0.56	-0.06895	--	--
0.561	-0.08963	--	--	0.561	-0.31026	--	--	0.561	-0.15858	--	--	0.561	-0.06895	--	--
0.562	-0.08963	--	--	0.562	0.06895	--	--	0.562	-0.55158	--	--	0.562	-0.06895	--	--
0.563	-0.08963	--	--	0.563	-0.12411	--	--	0.563	0.24132	--	--	0.563	0.131	--	--
0.564	-0.08963	--	--	0.564	0.06895	--	--	0.564	-0.15858	--	--	0.564	-0.06895	--	--
0.565	-0.29647	--	--	0.565	0.06895	--	--	0.565	0.04137	--	--	0.565	-0.64811	--	--
0.566	0.33095	--	--	0.566	-0.31026	--	--	0.566	-0.15858	--	--	0.566	-0.06895	--	--
0.567	0.12411	--	--	0.567	0.262	--	--	0.567	0.24132	--	--	0.567	-0.06895	--	--
0.568	-0.08963	--	--	0.568	0.06895	--	--	0.568	-0.15858	--	--	0.568	-0.262	--	--
0.569	-0.08963	--	--	0.569	0.06895	--	--	0.569	-0.15858	--	--	0.569	0.32405	--	--
0.57	0.33095	--	--	0.57	0.45505	--	--	0.57	0.44126	--	--	0.57	0.131	--	--
0.571	-0.08963	--	--	0.571	-0.12411	--	--	0.571	0.04137	--	--	0.571	0.131	--	--
0.572	0.12411	--	--	0.572	0.06895	--	--	0.572	0.04137	--	--	0.572	-0.45505	--	--
0.573	0.12411	--	--	0.573	0.06895	--	--	0.573	0.04137	--	--	0.573	-0.45505	--	--
0.574	0.12411	--	--	0.574	0.06895	--	--	0.574	-0.15858	--	--	0.574	-0.06895	--	--
0.575	0.12411	--	--	0.575	0.06895	--	--	0.575	0.04137	--	--	0.575	0.51711	--	--
0.576	-0.08963	--	--	0.576	0.06895	--	--	0.576	-0.15858	--	--	0.576	-0.06895	--	--
0.577	0.12411	--	--	0.577	0.06895	--	--	0.577	-0.15858	--	--	0.577	-0.06895	--	--
0.578	-0.29647	--	--	0.578	-0.69637	--	--	0.578	-0.35163	--	--	0.578	-0.262	--	--
0.579	0.33095	--	--	0.579	0.06895	--	--	0.579	0.24132	--	--	0.579	-0.262	--	--
0.58	-0.08963	--	--	0.58	-0.31026	--	--	0.58	-0.15858	--	--	0.58	0.131	--	--
0.581	0.33095	--	--	0.581	0.06895	--	--	0.581	0.24132	--	--	0.581	-0.06895	--	--
0.582	0.74463	--	--	0.582	0.83427	--	--	0.582	0.63432	--	--	0.582	0.32405	--	--
0.583	-0.29647	--	--	0.583	0.06895	--	--	0.583	-0.15858	--	--	0.583	-0.06895	--	--
0.584	0.12411	--	--	0.584	-0.31026	--	--	0.584	0.24132	--	--	0.584	-0.06895	--	--
0.585	-0.50332	--	--	0.585	-0.12411	--	--	0.585	-0.35163	--	--	0.585	-0.06895	--	--
0.586	0.12411	--	--	0.586	0.06895	--	--	0.586	0.24132	--	--	0.586	0.131	--	--
0.587	0.12411	--	--	0.587	-0.12411	--	--	0.587	-0.15858	--	--	0.587	0.131	--	--
0.588	0.12411	--	--	0.588	0.06895	--	--	0.588	0.04137	--	--	0.588	0.51711	--	--
0.589	0.33095	--	--	0.589	0.06895	--	--	0.589	0.04137	--	--	0.589	0.32405	--	--
0.59	-0.08963	--	--	0.59	-0.12411	--	--	0.59	-0.15858	--	--	0.59	-0.06895	--	--
0.591	-0.08963	--	--	0.591	-0.12411	--	--	0.591	-0.15858	--	--	0.591	-0.262	--	--
0.592	-0.50332	--	--	0.592	-0.31026	--	--	0.592	-0.15858	--	--	0.592	-0.262	--	--
0.593	0.12411	--	--	0.593	0.06895	--	--	0.593	0.24132	--	--	0.593	0.131	--	--
0.594	0.33095	--	--	0.594	0.06895	--	--	0.594	0.04137	--	--	0.594	0.131	--	--
0.595	0.12411	--	--	0.595	0.06895	--	--	0.595	-0.15858	--	--	0.595	0.32405	--	--
0.596	0.33095	--	--	0.596	0.06895	--	--	0.596	0.24132	--	--	0.596	0.32405	--	--
0.597	0.33095	--	--	0.597	0.06895	--	--	0.597	0.04137	--	--	0.597	0.32405	--	--
0.598	0.33095	--	--	0.598	0.262	--	--	0.598	0.24132	--	--	0.598	-0.06895	--	--
0.599	-0.08963	--	--	0.599	-0.31026	--	--	0.599	-0.15858	--	--	0.599	0.131	--	--
0.6	-0.08963	--	--	0.6	0.06895	--	--	0.6	0.24132	--	--	0.6	-0.06895	--	--
0.601	-0.08963	--	--	0.601	-0.31026	--	--	0.601	-0.15858	--	--	0.601	0.51711	--	--
0.602	-0.29647	--	--	0.602	0.262	--	--	0.602	0.24132	--	--	0.602	-0.06895	--	--
0.603	-0.08963	--	--	0.603	-0.12411	--	--	0.603	0.04137	--	--	0.603	-0.262	--	--
0.604	0.33095	--	--	0.604	-0.12411	--	--	0.604	0.24132	--	--	0.604	-0.45505	--	--
0.605	0.12411	--	--	0.605	0.06895	--	--	0.605	-0.15858	--	--	0.605	-0.45505	--	--
0.606	-0.29647	--	--	0.606	-0.31026	--	--	0.606	-0.35163	--	--	0.606	-0.262	--	--
0.607	0.12411	--	--	0.607	0.06895	--	--	0.607	0.04137	--	--	0.607	-0.06895	--	--
0.608	-0.08963	--	--	0.608	-0.12411	--	--	0.608	-0.15858	--	--	0.608	-0.06895	--	--
0.609	0.12411	--	--	0.609	0.06895	--	--	0.609	0.24132	--	--	0.609	0.131	--	--
0.61	0.33095	--	--	0.61	-0.12411	--	--	0.61	0.24132	--	--	0.61	-0.45505	--	--
0.611	0.12411	--	--	0.611	-0.12411	--	--	0.611	-0.15858	--	--	0.611	-0.262	--	--
0.612	-0.08963	--	--	0.612	0.06895	--	--	0.612	0.04137	--	--	0.612	-0.06895	--	--
0.613	0.33095	--	--	0.613	0.06895	--	--	0.613	-0.15858	--	--	0.613	-0.06895	--	--
0.614	-0.08963	--	--	0.614	0.06895	--	--	0.614	0.04137	--	--	0.614	-0.06895	--	--
0.615	0.12411	--	--	0.615	-0.31026	--	--	0.615	-0.15858	--	--	0.615	-0.06895	--	--
0.616	-0.29647	--	--	0.616	-0.69637	--	--	0.616	-0.35163	--	--	0.616	-0.45505	--	--
0.617	-0.08963	--	--	0.617	-0.12411	--	--	0.617	0.04137	--	--	0.617	-0.262	--	--
0.618	-0.08963	--	--	0.618	0.262	--	--	0.618	0.24132	--	--	0.618	-0.06895	--	--
0.619	0.33095	--	--	0.619	0.262	--	--	0.619	0.04137	--	--	0.619	-0.262	--	--
0.62	0.12411	--	--	0.62	0.06895	--	--	0.62	0.24132	--	--	0.62	0.32405	--	--
0.621	-0.08963	--	--	0.621	-0.12411	--	--	0.621	-0.15858	--	--	0.621	-0.06895	--	--
0.622	-0.08963	--	--	0.622	-0.12411	--	--	0.622	-0.15858	--	--	0.622	-0.06895	--	--
0.623	0.95837	--	--	0.623	1.02732	--	--	0.623	0.63432	--	--	0.623	-0.262	--	--
0.624	-0.08963	--	--	0.624	-0.12411	--	--	0.624	-0.15858	--	--	0.624	-0.262	--	--
0.625	-0.08963	--	--	0.625	0.262	--	--	0.625	-0.15858	--	--	0.625	-0.262	--	--
0.626	0.12411	--	--	0.626	0.45505	--	--	0.626	0.24132	--	--	0.626	0.131	--	--
0.627	-0.29647	--	--	0.627	-0.12411	--	--	0.627	0.04137	--	--	0.627	0.131	--	--
0.628	0.53779	--	--	0.628	0.64121	--	--	0.628	0.24132	--	--	0.628	0.32405	--	--
0.629	-0.08963	--	--	0.629	-0.12411	--	--	0.629	-0.15858	--	--	0.629	0.131	--	--
0.63	0.12411	--	--	0.63	0.06895	--	--	0.63	0.04137	--	--	0.63	-0.06895	--	--
0.631	0.12411	--	--	0.631	-0.31026	--	--	0.631	-0.15858	--	--	0.631	-0.06895	--	--
0.632	0.12411	--	--	0.632	0.06895	--	--	0.632	0.04137	--	--	0.632	-0.45505	--	--
0.633	-0.08963	--	--	0.633	0.06895	--	--	0.633	-0.15858	--	--	0.633	0.32405	--	--
0.634	-0.08963	--	--	0.634	-0.12411	--	--	0.634	-0.15858	--	--	0.634	0.131	--	--
0.635	-0.08963	--	--	0.635	0.06895	--	--	0.635	0.24132	--	--	0.635	-0.06895	--	--
0.636	-0.08963	--	--	0.636	-0.12411	--	--	0.636	-0.15858	--	--	0.636	-0.64811	--	--
0.637	-0.08963	--	--	0.637	0.262	--	--	0.637	0.24132	--	--	0.637	-0.06895	--	--
0.638	-0.71016	--	--	0.638	-0.50332	--	--	0.638	-0.55158	--	--	0.638	0.131	--	--
0.639	-0.29647	--	--	0.639	-0.12411	--	--	0.639	-0.55158	--	--	0.639	0.32405	--	--
0.64	0.12411	--	--	0.64	0.06895	--	--	0.64	-0.15858	--	--	0.64	0.131	--	--
0.641	-0.08963	--	--	0.641	0.06895	--	--	0.641	0.04137	--	--	0.641	-0.262	--	--
0.642	0.12411	--	--	0.642	0.06895	--	--	0.642	0.24132	--	--	0.642	0.131	--	--
0.643	-0.50332	--	--	0.643	-0.31026	--	--	0.643	0.04137	--	--	0.643	-0.262	--	--
0.644	-0.50332	--	--	0.644	-0.31026	--	--	0.644	-0.15858	--	--	0.644	-0.06895	--	--
0.645	0.12411	--	--	0.645	0.262	--	--	0.645	0.04137	--	--	0.645	-0.06895	--	--
0.646	-0.29647	--	--	0.646	-0.12411	--	--	0.646	-0.15858	--	--	0.646	0.131	--	--
0.647	-0.08963	--	--	0.647	-0.12411	--	--	0.647	0.24132	--	--	0.647	-0.06895	--	--
0.648	-0.08963	--	--	0.648	-0.12411	--	--	0.648	-0.15858	--	--	0.648	0.131	--	--
0.649	-0.08963	--	--	0.649	-0.31026	--	--	0.649	-0.15858	--	--	0.649	-0.262	--	--
0.65	-0.50332	--	--	0.65	-0.12411	--	--	0.65	-0.55158	--	--	0.65	0.131	--	--
0.651	0.12411	--	--	0.651	0.06895	--	--	0.651	-0.15858	--	--	0.651	-0.262	--	--
0.652	0.33095	--	--	0.652	-0.12411	--	--	0.652	0.24132	--	--	0.652	0.131	--	--
0.653	-0.08963	--	--	0.653	-0.31026	--	--	0.653	-0.15858	--	--	0.653	0.131	--	--
0.654	0.12411	--	--	0.654	-0.31026	--	--	0.654	-0.55158	--	--	0.654	0.131	--	--
0.655	-0.08963	--	--	0.655	0.06895	--	--	0.655	-0.15858	--	--	0.655	-0.262	--	--
0.656	0.12411	--	--	0.656	0.262	--	--	0.656	0.24132	--	--	0.656	-0.262	--	--
0.657	-0.08963	--	--	0.657	-0.31026	--	--	0.657	-0.55158	--	--	0.657	0.131	--	--
0.658	-0.08963	--	--	0.658	0.06895	--	--	0.658	0.04137	--	--	0.658	0.32405	--	--
0.659	-0.08963	--	--	0.659	-0.31026	--	--	0.659	-0.15858	--	--	0.659	0.131	--	--
0.66	-0.71016	--	--	0.66	-0.31026	--	--	0.66	-0.55158	--	--	0.66	-0.06895	--	--
0.661	-0.29647	--	--	0.661	-0.31026	--	--	0.661	0.04137	--	--	0.661	-0.262	--	--
0.662	-0.08963	--	--	0.662	-0.12411	--	--	0.662	-0.15858	--	--	0.662	-0.64811	--	--
0.663	-0.08963	--	--	0.663	-0.12411	--	--	0.663	0.04137	--	--	0.663	-0.06895	--	--
0.664	0.12411	--	--	0.664	-0.31026	--	--	0.664	-0.15858	--	--	0.664	-0.262	--	--
0.665	-0.50332	--	--	0.665	-0.69637	--	--	0.665	-0.55158	--	--	0.665	-0.06895	--	--
0.666	0.12411	--	--	0.666	0.06895	--	--	0.666	0.04137	--	--	0.666	0.131	--	--
0.667	0.12411	--	--	0.667	0.262	--	--	0.667	-0.35163	--	--	0.667	0.131	--	--
0.668	0.53779	--	--	0.668	0.06895	--	--	0.668	-0.15858	--	--	0.668	-0.262	--	--
0.669	-0.29647	--	--	0.669	0.06895	--	--	0.669	-0.15858	--	--	0.669	-0.06895	--	--
0.67	0.33095	--	--	0.67	0.45505	--	--	0.67	0.44126	--	--	0.67	-0.262	--	--
0.671	0.12411	--	--	0.671	-0.31026	--	--	0.671	0.04137	--	--	0.671	-0.06895	--	--
0.672	0.12411	--	--	0.672	0.06895	--	--	0.672	0.24132	--	--	0.672	0.32405	--	--
0.673	0.12411	--	--	0.673	-0.12411	--	--	0.673	-0.15858	--	--	0.673	-0.06895	--	--
0.674	-0.08963	--	--	0.674	0.06895	--	--	0.674	0.24132	--	--	0.674	-0.06895	--	--
0.675	-0.08963	--	--	0.675	0.06895	--	--	0.675	-0.15858	--	--	0.675	-0.64811	--	--
0.676	-0.08963	--	--	0.676	0.06895	--	--	0.676	0.04137	--	--	0.676	-0.262	--	--
0.677	0.12411	--	--	0.677	-0.12411	--	--	0.677	-0.15858	--	--	0.677	-0.06895	--	--
0.678	0.12411	--	--	0.678	-0.31026	--	--	0.678	0.04137	--	--	0.678	0.131	--	--
0.679	0.33095	--	--	0.679	0.262	--	--	0.679	0.24132	--	--	0.679	-0.45505	--	--
0.68	-0.50332	--	--	0.68	-0.12411	--	--	0.68	-0.15858	--	--	0.68	-0.06895	--	--
0.681	0.12411	--	--	0.681	0.45505	--	--	0.681	-0.15858	--	--	0.681	-0.45505	--	--
0.682	-0.50332	--	--	0.682	-0.31026	--	--	0.682	-0.15858	--	--	0.682	-0.45505	--	--
0.683	-0.29647	--	--	0.683	-0.31026	--	--	0.683	0.24132	--	--	0.683	-0.262	--	--
0.684	-0.08963	--	--	0.684	0.06895	--	--	0.684	0.24132	--	--	0.684	-0.06895	--	--
0.685	0.12411	--	--	0.685	-0.31026	--	--	0.685	-0.35163	--	--	0.685	0.131	--	--
0.686	0.12411	--	--	0.686	0.45505	--	--	0.686	0.04137	--	--	0.686	-0.06895	--	--
0.687	0.33095	--	--	0.687	-0.12411	--	--	0.687	0.04137	--	--	0.687	0.32405	--	--
0.688	0.12411	--	--	0.688	0.06895	--	--	0.688	0.24132	--	--	0.688	-0.06895	--	--
0.689	0.12411	--	--	0.689	0.06895	--	--	0.689	0.04137	--	--	0.689	-0.262	--	--
0.69	0.12411	--	--	0.69	0.06895	--	--	0.69	0.04137	--	--	0.69	-0.06895	--	--
0.691	-0.08963	--	--	0.691	-0.12411	--	--	0.691	-0.15858	--	--	0.691	0.131	--	--
0.692	-0.29647	--	--	0.692	0.06895	--	--	0.692	0.04137	--	--	0.692	-0.06895	--	--
0.693	0.12411	--	--	0.693	0.262	--	--	0.693	0.24132	--	--	0.693	-0.06895	--	--
0.694	0.53779	--	--	0.694	0.45505	--	--	0.694	0.63432	--	--	0.694	-0.45505	--	--
0.695	-0.29647	--	--	0.695	-0.12411	--	--	0.695	-0.15858	--	--	0.695	-0.06895	--	--
0.696	-0.08963	--	--	0.696	-0.12411	--	--	0.696	0.04137	--	--	0.696	0.131	--	--
0.697	-0.08963	--	--	0.697	-0.12411	--	--	0.697	-0.15858	--	--	0.697	-0.06895	--	--
0.698	0.12411	--	--	0.698	0.06895	--	--	0.698	-0.15858	--	--	0.698	0.32405	--	--
0.699	-0.50332	--	--	0.699	-0.31026	--	--	0.699	-0.35163	--	--	0.699	0.32405	--	--
0.7	0.33095	--	--	0.7	-0.31026	--	--	0.7	0.24132	--	--	0.7	0.131	--	--
0.701	-0.50332	--	--	0.701	0.06895	--	--	0.701	-0.15858	--	--	0.701	-0.262	--	--
0.702	-0.08963	--	--	0.702	0.06895	--	--	0.702	0.04137	--	--	0.702	-0.262	--	--
0.703	0.12411	--	--	0.703	0.06895	--	--	0.703	0.24132	--	--	0.703	-0.262	--	--
0.704	0.12411	--	--	0.704	0.262	--	--	0.704	0.04137	--	--	0.704	-0.06895	--	--
0.705	0.12411	--	--	0.705	0.06895	--	--	0.705	0.24132	--	--	0.705	-0.06895	--	--
0.706	-0.08963	--	--	0.706	0.06895	--	--	0.706	0.24132	--	--	0.706	-0.45505	--	--
0.707	0.33095	--	--	0.707	-0.31026	--	--	0.707	-0.15858	--	--	0.707	-0.262	--	--
0.708	-0.08963	--	--	0.708	0.45505	--	--	0.708	-0.15858	--	--	0.708	0.131	--	--
0.709	-0.08963	--	--	0.709	0.06895	--	--	0.709	0.24132	--	--	0.709	0.131	--	--
0.71	0.12411	--	--	0.71	0.262	--	--	0.71	0.04137	--	--	0.71	0.32405	--	--
0.711	0.33095	--	--	0.711	0.45505	--	--	0.711	0.24132	--	--	0.711	-0.06895	--	--
0.712	0.12411	--	--	0.712	0.06895	--	--	0.712	0.24132	--	--	0.712	0.131	--	--
0.713	-0.08963	--	--	0.713	-0.12411	--	--	0.713	-0.15858	--	--	0.713	-0.64811	--	--
0.714	-0.29647	--	--	0.714	-0.31026	--	--	0.714	-0.15858	--	--	0.714	-0.64811	--	--
0.715	-0.08963	--	--	0.715	-0.12411	--	--	0.715	0.04137	--	--	0.715	-0.06895	--	--
0.716	0.12411	--	--	0.716	0.06895	--	--	0.716	0.04137	--	--	0.716	-0.06895	--	--
0.717	-0.08963	--	--	0.717	-0.12411	--	--	0.717	0.04137	--	--	0.717	0.131	--	--
0.718	-0.08963	--	--	0.718	0.06895	--	--	0.718	-0.15858	--	--	0.718	0.32405	--	--
0.719	0.33095	--	--	0.719	0.06895	--	--	0.719	0.04137	--	--	0.719	-0.262	--	--
0.72	-0.08963	--	--	0.72	0.06895	--	--	0.72	0.04137	--	--	0.72	-0.06895	--	--
0.721	-0.08963	--	--	0.721	0.06895	--	--	0.721	0.04137	--	--	0.721	-0.06895	--	--
0.722	-0.08963	--	--	0.722	-0.12411	--	--	0.722	-0.35163	--	--	0.722	-0.45505	--	--
0.723	-0.08963	--	--	0.723	-0.12411	--	--	0.723	0.04137	--	--	0.723	0.32405	--	--
0.724	-0.08963	--	--	0.724	0.06895	--	--	0.724	0.24132	--	--	0.724	0.131	--	--
0.725	0.12411	--	--	0.725	0.262	--	--	0.725	0.24132	--	--	0.725	-0.06895	--	--
0.726	0.33095	--	--	0.726	0.45505	--	--	0.726	0.44126	--	--	0.726	-0.262	--	--
0.727	-0.08963	--	--	0.727	0.06895	--	--	0.727	0.04137	--	--	0.727	-0.06895	--	--
0.728	-0.08963	--	--	0.728	0.06895	--	--	0.728	0.04137	--	--	0.728	-0.262	--	--
0.729	-0.29647	--	--	0.729	-0.12411	--	--	0.729	-0.15858	--	--	0.729	-0.06895	--	--
0.73	0.12411	--	--	0.73	0.06895	--	--	0.73	0.24132	--	--	0.73	-0.06895	--	--
0.731	-0.29647	--	--	0.731	-0.31026	--	--	0.731	-0.15858	--	--	0.731	-0.262	--	--
0.732	0.12411	--	--	0.732	0.06895	--	--	0.732	0.24132	--	--	0.732	0.131	--	--
0.733	0.33095	--	--	0.733	0.262	--	--	0.733	0.44126	--	--	0.733	-0.262	--	--
0.734	0.33095	--	--	0.734	-0.12411	--	--	0.734	-0.15858	--	--	0.734	-0.262	--	--
0.735	0.33095	--	--	0.735	0.06895	--	--	0.735	0.24132	--	--	0.735	-0.06895	--	--
0.736	0.12411	--	--	0.736	0.06895	--	--	0.736	0.24132	--	--	0.736	0.131	--	--
0.737	0.33095	--	--	0.737	0.06895	--	--	0.737	-0.15858	--	--	0.737	0.131	--	--
0.738	-0.29647	--	--	0.738	-0.31026	--	--	0.738	-0.15858	--	--	0.738	0.131	--	--
0.739	-0.29647	--	--	0.739	-0.31026	--	--	0.739	-0.55158	--	--	0.739	-0.262	--	--
0.74	-0.29647	--	--	0.74	-0.12411	--	--	0.74	-0.15858	--	--	0.74	-0.06895	--	--
0.741	-0.08963	--	--	0.741	0.06895	--	--	0.741	0.24132	--	--	0.741	-0.262	--	--
0.742	0.12411	--	--	0.742	0.262	--	--	0.742	-0.15858	--	--	0.742	0.131	--	--
0.743	0.12411	--	--	0.743	0.06895	--	--	0.743	-0.15858	--	--	0.743	-0.06895	--	--
0.744	-0.08963	--	--	0.744	-0.31026	--	--	0.744	-0.15858	--	--	0.744	0.131	--	--
0.745	0.33095	--	--	0.745	-0.12411	--	--	0.745	0.04137	--	--	0.745	-0.06895	--	--
0.746	0.12411	--	--	0.746	-0.31026	--	--	0.746	-0.15858	--	--	0.746	-0.262	--	--
0.747	-0.08963	--	--	0.747	0.06895	--	--	0.747	0.44126	--	--	0.747	-0.262	--	--
0.748	0.12411	--	--	0.748	0.06895	--	--	0.748	0.04137	--	--	0.748	0.131	--	--
0.749	0.33095	--	--	0.749	0.06895	--	--	0.749	0.24132	--	--	0.749	0.32405	--	--
0.75	-0.08963	--	--	0.75	-0.12411	--	--	0.75	0.24132	--	--	0.75	0.131	--	--
0.751	0.12411	--	--	0.751	0.262	--	--	0.751	0.44126	--	--	0.751	0.131	--	--
0.752	0.12411	--	--	0.752	0.06895	--	--	0.752	0.04137	--	--	0.752	-0.45505	--	--
0.753	0.33095	--	--	0.753	0.06895	--	--	0.753	-0.15858	--	--	0.753	-0.262	--	--
0.754	0.12411	--	--	0.754	0.45505	--	--	0.754	-0.15858	--	--	0.754	-0.06895	--	--
0.755	0.12411	--	--	0.755	0.06895	--	--	0.755	-0.15858	--	--	0.755	-0.06895	--	--
0.756	-0.50332	--	--	0.756	-0.31026	--	--	0.756	-0.55158	--	--	0.756	0.131	--	--
0.757	0.12411	--	--	0.757	0.262	--	--	0.757	0.04137	--	--	0.757	-0.06895	--	--
0.758	0.12411	--	--	0.758	0.06895	--	--	0.758	-0.15858	--	--	0.758	-0.06895	--	--
0.759	-0.29647	--	--	0.759	-0.12411	--	--	0.759	-0.15858	--	--	0.759	-0.06895	--	--
0.76	-0.50332	--	--	0.76	-0.31026	--	--	0.76	0.04137	--	--	0.76	-0.06895	--	--
0.761	-0.08963	--	--	0.761	0.06895	--	--	0.761	-0.15858	--	--	0.761	0.131	--	--
0.762	-0.08963	--	--	0.762	0.06895	--	--	0.762	0.04137	--	--	0.762	0.32405	--	--
0.763	-0.08963	--	--	0.763	-0.12411	--	--	0.763	0.24132	--	--	0.763	-0.262	--	--
0.764	-0.50332	--	--	0.764	-0.31026	--	--	0.764	-0.35163	--	--	0.764	-0.262	--	--
0.765	0.12411	--	--	0.765	0.262	--	--	0.765	0.63432	--	--	0.765	-0.45505	--	--
0.766	0.12411	--	--	0.766	0.06895	--	--	0.766	0.04137	--	--	0.766	-0.45505	--	--
0.767	0.12411	--	--	0.767	-0.12411	--	--	0.767	-0.15858	--	--	0.767	-0.64811	--	--
0.768	-0.29647	--	--	0.768	-0.31026	--	--	0.768	-0.15858	--	--	0.768	0.32405	--	--
0.769	-0.50332	--	--	0.769	-0.50332	--	--	0.769	-0.55158	--	--	0.769	0.131	--	--
0.77	-0.08963	--	--	0.77	0.06895	--	--	0.77	0.24132	--	--	0.77	0.131	--	--
0.771	-0.08963	--	--	0.771	0.06895	--	--	0.771	-0.55158	--	--	0.771	-0.262	--	--
0.772	0.12411	--	--	0.772	0.06895	--	--	0.772	0.24132	--	--	0.772	-0.06895	--	--
0.773	0.12411	--	--	0.773	0.06895	--	--	0.773	0.24132	--	--	0.773	-0.262	--	--
0.774	-0.29647	--	--	0.774	-0.12411	--	--	0.774	-0.15858	--	--	0.774	-0.06895	--	--
0.775	0.12411	--	--	0.775	-0.12411	--	--	0.775	-0.15858	--	--	0.775	-0.06895	--	--
0.776	0.12411	--	--	0.776	-0.12411	--	--	0.776	-0.55158	--	--	0.776	-0.06895	--	--
0.777	0.12411	--	--	0.777	0.06895	--	--	0.777	-0.15858	--	--	0.777	-0.06895	--	--
0.778	-0.29647	--	--	0.778	-0.31026	--	--	0.778	0.04137	--	--	0.778	-0.262	--	--
0.779	0.12411	--	--	0.779	0.262	--	--	0.779	0.24132	--	--	0.779	-0.06895	--	--
0.78	-0.29647	--	--	0.78	-0.12411	--	--	0.78	0.24132	--	--	0.78	-0.262	--	--
0.781	0.12411	--	--	0.781	-0.12411	--	--	0.781	-0.15858	--	--	0.781	0.131	--	--
0.782	-0.08963	--	--	0.782	-0.12411	--	--	0.782	0.04137	--	--	0.782	0.131	--	--
0.783	-0.29647	--	--	0.783	0.262	--	--	0.783	-0.15858	--	--	0.783	0.131	--	--
0.784	-0.08963	--	--	0.784	-0.31026	--	--	0.784	-0.15858	--	--	0.784	-0.06895	--	--
0.785	0.12411	--	--	0.785	0.06895	--	--	0.785	0.04137	--	--	0.785	-0.262	--	--
0.786	0.12411	--	--	0.786	0.06895	--	--	0.786	0.44126	--	--	0.786	-0.262	--	--
0.787	0.12411	--	--	0.787	0.06895	--	--	0.787	0.04137	--	--	0.787	0.131	--	--
0.788	0.12411	--	--	0.788	0.06895	--	--	0.788	-0.15858	--	--	0.788	0.51711	--	--
0.789	0.12411	--	--	0.789	0.06895	--	--	0.789	-0.15858	--	--	0.789	0.32405	--	--
0.79	-0.08963	--	--	0.79	0.06895	--	--	0.79	-0.15858	--	--	0.79	-0.06895	--	--
0.791	0.12411	--	--	0.791	0.262	--	--	0.791	0.04137	--	--	0.791	0.131	--	--
0.792	-0.08963	--	--	0.792	-0.31026	--	--	0.792	0.24132	--	--	0.792	0.131	--	--
0.793	0.12411	--	--	0.793	0.262	--	--	0.793	0.04137	--	--	0.793	-0.06895	--	--
0.794	-0.29647	--	--	0.794	0.06895	--	--	0.794	0.04137	--	--	0.794	0.131	--	--
0.795	0.33095	--	--	0.795	0.06895	--	--	0.795	0.24132	--	--	0.795	-0.262	--	--
0.796	0.53779	--	--	0.796	0.45505	--	--	0.796	0.63432	--	--	0.796	-0.06895	--	--
0.797	0.12411	--	--	0.797	-0.12411	--	--	0.797	-0.15858	--	--	0.797	-0.64811	--	--
0.798	-0.08963	--	--	0.798	0.06895	--	--	0.798	-0.15858	--	--	0.798	-0.262	--	--
0.799	0.12411	--	--	0.799	-0.31026	--	--	0.799	-0.15858	--	--	0.799	0.131	--	--
0.8	-0.08963	--	--	0.8	-0.12411	--	--	0.8	0.04137	--	--	0.8	0.32405	--	--
0.801	-0.29647	--	--	0.801	-0.12411	--	--	0.801	0.24132	--	--	0.801	0.32405	--	--
0.802	0.12411	--	--	0.802	0.06895	--	--	0.802	0.24132	--	--	0.802	0.32405	--	--
0.803	0.33095	--	--	0.803	0.262	--	--	0.803	0.04137	--	--	0.803	-0.45505	--	--
0.804	-0.08963	--	--	0.804	-0.12411	--	--	0.804	-0.15858	--	--	0.804	-0.262	--	--
0.805	0.12411	--	--	0.805	0.06895	--	--	0.805	0.24132	--	--	0.805	-0.45505	--	--
0.806	-1.13074	--	--	0.806	-0.69637	--	--	0.806	-0.55158	--	--	0.806	-0.45505	--	--
0.807	0.12411	--	--	0.807	0.06895	--	--	0.807	0.04137	--	--	0.807	0.32405	--	--
0.808	-0.29647	--	--	0.808	0.06895	--	--	0.808	-0.15858	--	--	0.808	0.131	--	--
0.809	-0.08963	--	--	0.809	0.06895	--	--	0.809	0.24132	--	--	0.809	-0.06895	--	--
0.81	-0.08963	--	--	0.81	0.06895	--	--	0.81	0.24132	--	--	0.81	-0.45505	--	--
0.811	-0.08963	--	--	0.811	-0.12411	--	--	0.811	0.04137	--	--	0.811	-0.262	--	--
0.812	-0.29647	--	--	0.812	0.06895	--	--	0.812	-0.15858	--	--	0.812	0.131	--	--
0.813	-0.08963	--	--	0.813	-0.12411	--	--	0.813	-0.15858	--	--	0.813	0.32405	--	--
0.814	0.12411	--	--	0.814	0.06895	--	--	0.814	0.24132	--	--	0.814	0.131	--	--
0.815	0.12411	--	--	0.815	0.06895	--	--	0.815	0.04137	--	--	0.815	0.131	--	--
0.816	-0.08963	--	--	0.816	0.06895	--	--	0.816	-0.15858	--	--	0.816	-0.06895	--	--
0.817	-0.08963	--	--	0.817	0.06895	--	--	0.817	0.24132	--	--	0.817	-0.262	--	--
0.818	0.12411	--	--	0.818	0.06895	--	--	0.818	0.24132	--	--	0.818	-0.262	--	--
0.819	-0.08963	--	--	0.819	0.06895	--	--	0.819	0.24132	--	--	0.819	-0.06895	--	--
0.82	0.12411	--	--	0.82	0.06895	--	--	0.82	0.04137	--	--	0.82	0.32405	--	--
0.821	-0.29647	--	--	0.821	0.06895	--	--	0.821	-0.15858	--	--	0.821	0.131	--	--
0.822	-0.08963	--	--	0.822	-0.12411	--	--	0.822	-0.15858	--	--	0.822	0.131	--	--
0.823	-0.08963	--	--	0.823	0.262	--	--	0.823	0.04137	--	--	0.823	-0.45505	--	--
0.824	0.12411	--	--	0.824	0.06895	--	--	0.824	-0.15858	--	--	0.824	-0.262	--	--
0.825	0.12411	--	--	0.825	0.06895	--	--	0.825	-0.15858	--	--	0.825	-0.262	--	--
0.826	0.12411	--	--	0.826	0.06895	--	--	0.826	0.24132	--	--	0.826	0.32405	--	--
0.827	0.12411	--	--	0.827	0.06895	--	--	0.827	0.24132	--	--	0.827	0.131	--	--
0.828	-0.08963	--	--	0.828	-0.12411	--	--	0.828	-0.35163	--	--	0.828	-0.06895	--	--
0.829	0.12411	--	--	0.829	-0.31026	--	--	0.829	0.04137	--	--	0.829	-0.06895	--	--
0.83	0.12411	--	--	0.83	0.45505	--	--	0.83	0.04137	--	--	0.83	0.131	--	--
0.831	-0.29647	--	--	0.831	-0.50332	--	--	0.831	-0.55158	--	--	0.831	-0.262	--	--
0.832	-0.29647	--	--	0.832	-0.50332	--	--	0.832	-0.15858	--	--	0.832	0.32405	--	--
0.833	0.12411	--	--	0.833	0.262	--	--	0.833	0.04137	--	--	0.833	0.32405	--	--
0.834	-0.29647	--	--	0.834	-0.12411	--	--	0.834	0.24132	--	--	0.834	-0.262	--	--
0.835	-0.29647	--	--	0.835	0.262	--	--	0.835	-0.35163	--	--	0.835	-0.06895	--	--
0.836	0.12411	--	--	0.836	-0.12411	--	--	0.836	0.24132	--	--	0.836	-0.262	--	--
0.837	0.12411	--	--	0.837	0.06895	--	--	0.837	0.24132	--	--	0.837	-0.06895	--	--
0.838	0.12411	--	--	0.838	-0.12411	--	--	0.838	-0.15858	--	--	0.838	-0.262	--	--
0.839	-0.29647	--	--	0.839	-0.31026	--	--	0.839	-0.15858	--	--	0.839	0.51711	--	--
0.84	-0.29647	--	--	0.84	0.06895	--	--	0.84	-0.15858	--	--	0.84	0.32405	--	--
0.841	0.12411	--	--	0.841	0.06895	--	--	0.841	0.24132	--	--	0.841	-0.06895	--	--
0.842	0.12411	--	--	0.842	-0.12411	--	--	0.842	0.04137	--	--	0.842	-0.262	--	--
0.843	-0.08963	--	--	0.843	-0.12411	--	--	0.843	-0.15858	--	--	0.843	0.131	--	--
0.844	0.12411	--	--	0.844	-0.12411	--	--	0.844	-0.15858	--	--	0.844	-0.06895	--	--
0.845	-0.29647	--	--	0.845	-0.12411	--	--	0.845	-0.15858	--	--	0.845	0.131	--	--
0.846	0.53779	--	--	0.846	0.262	--	--	0.846	0.44126	--	--	0.846	-0.06895	--	--
0.847	-0.29647	--	--	0.847	-0.12411	--	--	0.847	-0.15858	--	--	0.847	-0.262	--	--
0.848	0.12411	--	--	0.848	0.06895	--	--	0.848	0.24132	--	--	0.848	-0.06895	--	--
0.849	0.12411	--	--	0.849	0.06895	--	--	0.849	-0.15858	--	--	0.849	-0.06895	--	--
0.85	0.12411	--	--	0.85	0.262	--	--	0.85	0.44126	--	--	0.85	-0.262	--	--
0.851	-0.08963	--	--	0.851	-0.12411	--	--	0.851	0.04137	--	--	0.851	-0.06895	--	--
0.852	-0.08963	--	--	0.852	-0.12411	--	--	0.852	0.04137	--	--	0.852	-0.06895	--	--
0.853	0.12411	--	--	0.853	-0.12411	--	--	0.853	-0.15858	--	--	0.853	0.51711	--	--
0.854	-0.08963	--	--	0.854	-0.12411	--	--	0.854	-0.55158	--	--	0.854	-0.06895	--	--
0.855	-0.08963	--	--	0.855	0.06895	--	--	0.855	0.24132	--	--	0.855	-0.262	--	--
0.856	-0.29647	--	--	0.856	-0.12411	--	--	0.856	-0.15858	--	--	0.856	-0.262	--	--
0.857	-0.29647	--	--	0.857	0.06895	--	--	0.857	0.04137	--	--	0.857	0.131	--	--
0.858	0.33095	--	--	0.858	0.06895	--	--	0.858	0.04137	--	--	0.858	0.131	--	--
0.859	-0.29647	--	--	0.859	-0.12411	--	--	0.859	-0.35163	--	--	0.859	0.32405	--	--
0.86	-0.50332	--	--	0.86	-0.12411	--	--	0.86	-0.15858	--	--	0.86	0.32405	--	--
0.861	-0.08963	--	--	0.861	-0.12411	--	--	0.861	-0.15858	--	--	0.861	-0.45505	--	--
0.862	-0.08963	--	--	0.862	0.06895	--	--	0.862	-0.15858	--	--	0.862	-0.06895	--	--
0.863	0.12411	--	--	0.863	-0.12411	--	--	0.863	0.04137	--	--	0.863	-0.262	--	--
0.864	-0.08963	--	--	0.864	-0.12411	--	--	0.864	0.04137	--	--	0.864	-0.262	--	--
0.865	0.33095	--	--	0.865	0.06895	--	--	0.865	0.24132	--	--	0.865	0.131	--	--
0.866	-0.08963	--	--	0.866	0.262	--	--	0.866	-0.15858	--	--	0.866	-0.262	--	--
0.867	-0.08963	--	--	0.867	-0.12411	--	--	0.867	-0.15858	--	--	0.867	-0.06895	--	--
0.868	-0.08963	--	--	0.868	-0.31026	--	--	0.868	0.24132	--	--	0.868	-0.45505	--	--
0.869	-0.29647	--	--	0.869	-0.12411	--	--	0.869	-0.35163	--	--	0.869	-0.06895	--	--
0.87	-0.29647	--	--	0.87	0.06895	--	--	0.87	-0.55158	--	--	0.87	0.131	--	--
0.871	-0.50332	--	--	0.871	-0.12411	--	--	0.871	0.04137	--	--	0.871	0.32405	--	--
0.872	-0.08963	--	--	0.872	0.06895	--	--	0.872	0.04137	--	--	0.872	0.131	--	--
0.873	0.12411	--	--	0.873	0.06895	--	--	0.873	0.44126	--	--	0.873	-0.262	--	--
0.874	0.95837	--	--	0.874	0.83427	--	--	0.874	0.83427	--	--	0.874	-0.262	--	--
0.875	-0.08963	--	--	0.875	-0.31026	--	--	0.875	-0.15858	--	--	0.875	-0.45505	--	--
0.876	-0.08963	--	--	0.876	-0.31026	--	--	0.876	-0.15858	--	--	0.876	-0.64811	--	--
0.877	-0.08963	--	--	0.877	-0.12411	--	--	0.877	0.04137	--	--	0.877	0.131	--	--
0.878	-0.29647	--	--	0.878	-0.31026	--	--	0.878	-0.35163	--	--	0.878	0.32405	--	--
0.879	-0.08963	--	--	0.879	0.06895	--	--	0.879	-0.15858	--	--	0.879	-0.06895	--	--
0.88	0.12411	--	--	0.88	0.262	--	--	0.88	0.04137	--	--	0.88	0.32405	--	--
0.881	-0.50332	--	--	0.881	-0.50332	--	--	0.881	-0.55158	--	--	0.881	-0.262	--	--
0.882	-0.29647	--	--	0.882	-0.12411	--	--	0.882	-0.15858	--	--	0.882	-0.262	--	--
0.883	-0.50332	--	--	0.883	-0.12411	--	--	0.883	-0.15858	--	--	0.883	0.131	--	--
0.884	-0.50332	--	--	0.884	-0.12411	--	--	0.884	-0.15858	--	--	0.884	0.131	--	--
0.885	-0.50332	--	--	0.885	-0.31026	--	--	0.885	-0.15858	--	--	0.885	0.131	--	--
0.886	-0.29647	--	--	0.886	-0.12411	--	--	0.886	-0.15858	--	--	0.886	0.32405	--	--
0.887	-0.29647	--	--	0.887	-0.12411	--	--	0.887	-0.15858	--	--	0.887	-0.45505	--	--
0.888	0.12411	--	--	0.888	-0.12411	--	--	0.888	0.24132	--	--	0.888	-0.262	--	--
0.889	0.12411	--	--	0.889	-0.12411	--	--	0.889	0.04137	--	--	0.889	-0.262	--	--
0.89	0.12411	--	--	0.89	0.06895	--	--	0.89	0.04137	--	--	0.89	-0.06895	--	--
0.891	0.12411	--	--	0.891	-0.31026	--	--	0.891	0.04137	--	--	0.891	0.32405	--	--
0.892	-0.29647	--	--	0.892	-0.31026	--	--	0.892	-0.55158	--	--	0.892	-0.06895	--	--
0.893	0.53779	--	--	0.893	0.64121	--	--	0.893	0.44126	--	--	0.893	0.131	--	--
0.894	-0.29647	--	--	0.894	0.262	--	--	0.894	0.24132	--	--	0.894	-0.45505	--	--
0.895	-0.08963	--	--	0.895	0.262	--	--	0.895	-0.15858	--	--	0.895	-0.45505	--	--
0.896	0.12411	--	--	0.896	0.06895	--	--	0.896	0.04137	--	--	0.896	-0.262	--	--
0.897	0.12411	--	--	0.897	0.262	--	--	0.897	0.04137	--	--	0.897	-0.06895	--	--
0.898	-0.08963	--	--	0.898	0.06895	--	--	0.898	-0.35163	--	--	0.898	-0.06895	--	--
0.899	-0.29647	--	--	0.899	-0.12411	--	--	0.899	0.24132	--	--	0.899	0.131	--	--
0.9	0.12411	--	--	0.9	0.262	--	--	0.9	0.24132	--	--	0.9	-0.06895	--	--
0.901	-0.29647	--	--	0.901	-0.12411	--	--	0.901	-0.15858	--	--	0.901	-0.262	--	--
0.902	0.12411	--	--	0.902	-0.12411	--	--	0.902	-0.15858	--	--	0.902	-0.06895	--	--
0.903	0.12411	--	--	0.903	0.262	--	--	0.903	0.24132	--	--	0.903	0.131	--	--
0.904	-0.08963	--	--	0.904	0.06895	--	--	0.904	0.04137	--	--	0.904	0.131	--	--
0.905	0.12411	--	--	0.905	0.06895	--	--	0.905	0.04137	--	--	0.905	0.32405	--	--
0.906	-0.08963	--	--	0.906	-0.12411	--	--	0.906	0.04137	--	--	0.906	-0.45505	--	--
0.907	-0.08963	--	--	0.907	-0.12411	--	--	0.907	0.04137	--	--	0.907	-0.262	--	--
0.908	-0.29647	--	--	0.908	-0.31026	--	--	0.908	-0.15858	--	--	0.908	-0.06895	--	--
0.909	-0.08963	--	--	0.909	0.06895	--	--	0.909	0.04137	--	--	0.909	0.131	--	--
0.91	0.12411	--	--	0.91	-0.12411	--	--	0.91	0.04137	--	--	0.91	0.51711	--	--
0.911	0.12411	--	--	0.911	-0.12411	--	--	0.911	0.04137	--	--	0.911	-0.262	--	--
0.912	-0.71016	--	--	0.912	-0.12411	--	--	0.912	-0.15858	--	--	0.912	-0.262	--	--
0.913	-0.71016	--	--	0.913	-0.31026	--	--	0.913	-0.15858	--	--	0.913	-0.64811	--	--
0.914	0.12411	--	--	0.914	-0.31026	--	--	0.914	0.24132	--	--	0.914	-0.262	--	--
0.915	-0.29647	--	--	0.915	-0.12411	--	--	0.915	0.04137	--	--	0.915	-0.06895	--	--
0.916	0.12411	--	--	0.916	0.262	--	--	0.916	0.44126	--	--	0.916	0.131	--	--
0.917	0.12411	--	--	0.917	0.06895	--	--	0.917	0.24132	--	--	0.917	0.32405	--	--
0.918	0.12411	--	--	0.918	-0.12411	--	--	0.918	-0.15858	--	--	0.918	-0.262	--	--
0.919	0.12411	--	--	0.919	0.262	--	--	0.919	0.04137	--	--	0.919	-0.45505	--	--
0.92	-0.08963	--	--	0.92	-0.12411	--	--	0.92	0.04137	--	--	0.92	0.131	--	--
0.921	-0.08963	--	--	0.921	-0.12411	--	--	0.921	0.04137	--	--	0.921	-0.262	--	--
0.922	-0.08963	--	--	0.922	0.262	--	--	0.922	0.04137	--	--	0.922	-0.262	--	--
0.923	-0.29647	--	--	0.923	-0.31026	--	--	0.923	0.04137	--	--	0.923	0.32405	--	--
0.924	0.12411	--	--	0.924	0.262	--	--	0.924	0.24132	--	--	0.924	-0.06895	--	--
0.925	0.33095	--	--	0.925	0.06895	--	--	0.925	-0.15858	--	--	0.925	-0.262	--	--
0.926	0.53779	--	--	0.926	0.06895	--	--	0.926	0.44126	--	--	0.926	-0.262	--	--
0.927	0.12411	--	--	0.927	0.06895	--	--	0.927	-0.15858	--	--	0.927	0.131	--	--
0.928	-0.08963	--	--	0.928	0.262	--	--	0.928	0.24132	--	--	0.928	-0.06895	--	--
0.929	0.12411	--	--	0.929	-0.31026	--	--	0.929	-0.15858	--	--	0.929	0.131	--	--
0.93	-0.08963	--	--	0.93	-0.12411	--	--	0.93	0.04137	--	--	0.93	0.32405	--	--
0.931	0.53779	--	--	0.931	0.262	--	--	0.931	0.04137	--	--	0.931	0.131	--	--
0.932	0.12411	--	--	0.932	-0.12411	--	--	0.932	-0.15858	--	--	0.932	-0.262	--	--
0.933	0.12411	--	--	0.933	-0.12411	--	--	0.933	0.04137	--	--	0.933	-0.06895	--	--
0.934	-0.50332	--	--	0.934	-0.12411	--	--	0.934	-0.55158	--	--	0.934	0.131	--	--
0.935	-0.29647	--	--	0.935	0.06895	--	--	0.935	-0.35163	--	--	0.935	0.131	--	--
0.936	0.12411	--	--	0.936	-0.31026	--	--	0.936	0.04137	--	--	0.936	-0.06895	--	--
0.937	-0.08963	--	--	0.937	-0.12411	--	--	0.937	0.04137	--	--	0.937	0.131	--	--
0.938	-0.29647	--	--	0.938	0.262	--	--	0.938	0.04137	--	--	0.938	-0.06895	--	--
0.939	-0.50332	--	--	0.939	-0.12411	--	--	0.939	0.04137	--	--	0.939	-0.06895	--	--
0.94	-0.08963	--	--	0.94	0.06895	--	--	0.94	0.04137	--	--	0.94	0.131	--	--
0.941	-0.29647	--	--	0.941	-0.31026	--	--	0.941	-0.55158	--	--	0.941	0.32405	--	--
0.942	0.12411	--	--	0.942	0.06895	--	--	0.942	0.04137	--	--	0.942	0.32405	--	--
0.943	0.12411	--	--	0.943	-0.12411	--	--	0.943	-0.15858	--	--	0.943	-0.06895	--	--
0.944	0.12411	--	--	0.944	-0.31026	--	--	0.944	-0.15858	--	--	0.944	0.131	--	--
0.945	-0.29647	--	--	0.945	-0.31026	--	--	0.945	-0.15858	--	--	0.945	-0.262	--	--
0.946	-0.08963	--	--	0.946	0.06895	--	--	0.946	-0.15858	--	--	0.946	-0.64811	--	--
0.947	-0.29647	--	--	0.947	-0.50332	--	--	0.947	-0.75153	--	--	0.947	-0.84806	--	--
0.948	-0.08963	--	--	0.948	-0.31026	--	--	0.948	-0.15858	--	--	0.948	0.131	--	--
0.949	0.12411	--	--	0.949	-0.31026	--	--	0.949	-0.15858	--	--	0.949	0.131	--	--
0.95	0.33095	--	--	0.95	0.06895	--	--	0.95	-0.35163	--	--	0.95	0.131	--	--
0.951	-0.08963	--	--	0.951	0.06895	--	--	0.951	0.24132	--	--	0.951	-0.06895	--	--
0.952	-0.08963	--	--	0.952	0.06895	--	--	0.952	0.04137	--	--	0.952	-0.262	--	--
0.953	0.12411	--	--	0.953	-0.31026	--	--	0.953	-0.55158	--	--	0.953	-0.06895	--	--
0.954	-0.08963	--	--	0.954	-0.31026	--	--	0.954	-0.55158	--	--	0.954	-0.262	--	--
0.955	-0.50332	--	--	0.955	-0.31026	--	--	0.955	-0.15858	--	--	0.955	0.131	--	--
0.956	-0.08963	--	--	0.956	-0.31026	--	--	0.956	-0.35163	--	--	0.956	-0.06895	--	--
0.957	-0.50332	--	--	0.957	-0.31026	--	--	0.957	-0.55158	--	--	0.957	-0.06895	--	--
0.958	-0.08963	--	--	0.958	-0.12411	--	--	0.958	0.04137	--	--	0.958	-0.84806	--	--
0.959	-0.29647	--	--	0.959	0.262	--	--	0.959	0.24132	--	--	0.959	-0.45505	--	--
0.96	-0.29647	--	--	0.96	-0.31026	--	--	0.96	-0.15858	--	--	0.96	-0.06895	--	--
0.961	-0.08963	--	--	0.961	-0.31026	--	--	0.961	-0.15858	--	--	0.961	0.131	--	--
0.962	-0.08963	--	--	0.962	0.06895	--	--	0.962	0.24132	--	--	0.962	0.131	--	--
0.963	-0.08963	--	--	0.963	0.262	--	--	0.963	0.04137	--	--	0.963	-0.06895	--	--
0.964	0.33095	--	--	0.964	0.262	--	--	0.964	-0.15858	--	--	0.964	-0.262	--	--
0.965	0.33095	--	--	0.965	0.06895	--	--	0.965	0.24132	--	--	0.965	-0.45505	--	--
0.966	-0.50332	--	--	0.966	-0.31026	--	--	0.966	-0.15858	--	--	0.966	-0.262	--	--
0.967	-0.08963	--	--	0.967	0.262	--	--	0.967	0.04137	--	--	0.967	-0.06895	--	--
0.968	-0.08963	--	--	0.968	-0.12411	--	--	0.968	-0.15858	--	--	0.968	0.131	--	--
0.969	0.12411	--	--	0.969	-0.12411	--	--	0.969	-0.15858	--	--	0.969	0.131	--	--
0.97	-0.08963	--	--	0.97	-0.31026	--	--	0.97	0.24132	--	--	0.97	-0.06895	--	--
0.971	-0.29647	--	--	0.971	-0.12411	--	--	0.971	-0.15858	--	--	0.971	-0.262	--	--
0.972	0.12411	--	--	0.972	0.06895	--	--	0.972	0.04137	--	--	0.972	-0.06895	--	--
0.973	0.12411	--	--	0.973	0.06895	--	--	0.973	-0.15858	--	--	0.973	-0.06895	--	--
0.974	0.74463	--	--	0.974	0.64121	--	--	0.974	0.44126	--	--	0.974	0.131	--	--
0.975	0.33095	--	--	0.975	-0.12411	--	--	0.975	0.24132	--	--	0.975	-0.06895	--	--
0.976	-0.08963	--	--	0.976	-0.31026	--	--	0.976	-0.15858	--	--	0.976	-0.06895	--	--
0.977	-0.29647	--	--	0.977	0.06895	--	--	0.977	0.04137	--	--	0.977	-0.45505	--	--
0.978	-0.50332	--	--	0.978	-0.50332	--	--	0.978	-0.55158	--	--	0.978	-0.45505	--	--
0.979	-0.08963	--	--	0.979	-0.12411	--	--	0.979	0.04137	--	--	0.979	0.131	--	--
0.98	0.12411	--	--	0.98	0.262	--	--	0.98	0.24132	--	--	0.98	0.131	--	--
0.981	-0.08963	--	--	0.981	0.06895	--	--	0.981	0.04137	--	--	0.981	0.32405	--	--
0.982	0.12411	--	--	0.982	0.06895	--	--	0.982	-0.35163	--	--	0.982	0.51711	--	--
0.983	0.12411	--	--	0.983	-0.12411	--	--	0.983	0.24132	--	--	0.983	0.32405	--	--
0.984	0.12411	--	--	0.984	0.45505	--	--	0.984	0.04137	--	--	0.984	-0.06895	--	--
0.985	-0.08963	--	--	0.985	0.06895	--	--	0.985	-0.55158	--	--	0.985	0.131	--	--
0.986	-0.08963	--	--	0.986	0.06895	--	--	0.986	0.24132	--	--	0.986	-0.262	--	--
0.987	-0.08963	--	--	0.987	-0.12411	--	--	0.987	0.24132	--	--	0.987	0.131	--	--
0.988	0.33095	--	--	0.988	0.262	--	--	0.988	0.24132	--	--	0.988	0.131	--	--
0.989	0.12411	--	--	0.989	0.06895	--	--	0.989	0.04137	--	--	0.989	0.131	--	--
0.99	-0.08963	--	--	0.99	0.45505	--	--	0.99	0.24132	--	--	0.99	-0.45505	--	--
0.991	-0.50332	--	--	0.991	-0.12411	--	--	0.991	0.04137	--	--	0.991	-0.262	--	--
0.992	0.12411	--	--	0.992	0.262	--	--	0.992	-0.15858	--	--	0.992	0.131	--	--
0.993	-0.08963	--	--	0.993	-0.12411	--	--	0.993	-0.15858	--	--	0.993	-0.06895	--	--
0.994	0.12411	--	--	0.994	-0.12411	--	--	0.994	0.04137	--	--	0.994	0.131	--	--
0.995	0.12411	--	--	0.995	0.06895	--	--	0.995	-0.15858	--	--	0.995	0.131	--	--
0.996	0.12411	--	--	0.996	-0.12411	--	--	0.996	0.24132	--	--	0.996	-0.06895	--	--
0.997	-0.50332	--	--	0.997	-0.12411	--	--	0.997	-0.55158	--	--	0.997	-0.64811	--	--
0.998	-0.29647	--	--	0.998	-0.12411	--	--	0.998	0.24132	--	--	0.998	-0.06895	--	--
0.999	-0.08963	--	--	0.999	-0.31026	--	--	0.999	-0.35163	--	--	0.999	-0.06895	--	--
1	-0.50332	--	--	1	-0.12411	--	--	1	-0.15858	--	--	1	0.131	--	--
1.001	-0.71016	--	--	1.001	-0.31026	--	--	1.001	-0.35163	--	--	1.001	0.131	--	--
1.002	-0.08963	--	--	1.002	-0.50332	--	--	1.002	-0.55158	--	--	1.002	0.131	--	--
1.003	0.12411	--	--	1.003	0.262	--	--	1.003	0.04137	--	--	1.003	-0.45505	--	--
1.004	-0.08963	--	--	1.004	0.06895	--	--	1.004	0.24132	--	--	1.004	-0.262	--	--
1.005	0.12411	--	--	1.005	0.06895	--	--	1.005	0.04137	--	--	1.005	-0.262	--	--
1.006	-0.08963	--	--	1.006	-0.12411	--	--	1.006	0.04137	--	--	1.006	0.131	--	--
1.007	-0.50332	--	--	1.007	-0.12411	--	--	1.007	0.04137	--	--	1.007	-0.06895	--	--
1.008	-0.29647	--	--	1.008	-0.31026	--	--	1.008	-0.35163	--	--	1.008	0.131	--	--
1.009	0.12411	--	--	1.009	-0.12411	--	--	1.009	-0.15858	--	--	1.009	-0.45505	--	--
1.01	0.12411	--	--	1.01	0.06895	--	--	1.01	-0.35163	--	--	1.01	-0.262	--	--
1.011	0.12411	--	--	1.011	0.06895	--	--	1.011	0.24132	--	--	1.011	-0.262	--	--
1.012	0.53779	--	--	1.012	0.06895	--	--	1.012	0.44126	--	--	1.012	-0.262	--	--
1.013	-0.29647	--	--	1.013	-0.12411	--	--	1.013	-0.15858	--	--	1.013	-0.06895	--	--
1.014	0.12411	--	--	1.014	0.06895	--	--	1.014	0.04137	--	--	1.014	0.32405	--	--
1.015	-0.08963	--	--	1.015	-0.12411	--	--	1.015	-0.15858	--	--	1.015	-0.262	--	--
1.016	0.12411	--	--	1.016	0.06895	--	--	1.016	-0.15858	--	--	1.016	-0.84806	--	--
1.017	0.12411	--	--	1.017	0.06895	--	--	1.017	0.24132	--	--	1.017	-0.262	--	--
1.018	-0.08963	--	--	1.018	0.06895	--	--	1.018	-0.15858	--	--	1.018	-0.262	--	--
1.019	0.12411	--	--	1.019	0.262	--	--	1.019	0.04137	--	--	1.019	0.51711	--	--
1.02	0.12411	--	--	1.02	0.06895	--	--	1.02	0.04137	--	--	1.02	-0.06895	--	--
1.021	0.12411	--	--	1.021	0.262	--	--	1.021	0.04137	--	--	1.021	-0.06895	--	--
1.022	0.33095	--	--	1.022	-0.12411	--	--	1.022	0.04137	--	--	1.022	-0.45505	--	--
1.023	-0.29647	--	--	1.023	-0.12411	--	--	1.023	0.04137	--	--	1.023	-0.06895	--	--
1.024	-0.71016	--	--	1.024	-0.50332	--	--	1.024	-0.55158	--	--	1.024	-0.262	--	--
1.025	0.12411	--	--	1.025	0.262	--	--	1.025	0.24132	--	--	1.025	-0.06895	--	--
1.026	0.12411	--	--	1.026	-0.12411	--	--	1.026	-0.15858	--	--	1.026	-0.06895	--	--
1.027	0.12411	--	--	1.027	0.06895	--	--	1.027	0.04137	--	--	1.027	0.131	--	--
1.028	0.12411	--	--	1.028	0.06895	--	--	1.028	-0.15858	--	--	1.028	-0.262	--	--
1.029	-0.08963	--	--	1.029	-0.12411	--	--	1.029	-0.15858	--	--	1.029	-0.262	--	--
1.03	-0.29647	--	--	1.03	-0.31026	--	--	1.03	0.04137	--	--	1.03	-0.06895	--	--
1.031	0.12411	--	--	1.031	-0.31026	--	--	1.031	-0.15858	--	--	1.031	0.32405	--	--
1.032	0.12411	--	--	1.032	0.262	--	--	1.032	0.44126	--	--	1.032	0.51711	--	--
1.033	0.33095	--	--	1.033	0.06895	--	--	1.033	-0.15858	--	--	1.033	0.32405	--	--
1.034	-0.50332	--	--	1.034	-0.88253	--	--	1.034	-0.75153	--	--	1.034	0.51711	--	--
1.035	0.33095	--	--	1.035	0.262	--	--	1.035	-0.15858	--	--	1.035	-0.64811	--	--
1.036	-0.08963	--	--	1.036	-0.12411	--	--	1.036	-0.15858	--	--	1.036	0.131	--	--
1.037	0.12411	--	--	1.037	0.06895	--	--	1.037	-0.15858	--	--	1.037	-0.262	--	--
1.038	0.12411	--	--	1.038	-0.31026	--	--	1.038	-0.15858	--	--	1.038	0.32405	--	--
1.039	-0.50332	--	--	1.039	-0.31026	--	--	1.039	-0.15858	--	--	1.039	0.32405	--	--
1.04	0.33095	--	--	1.04	0.262	--	--	1.04	0.04137	--	--	1.04	-0.06895	--	--
1.041	0.12411	--	--	1.041	-0.12411	--	--	1.041	-0.15858	--	--	1.041	-0.06895	--	--
1.042	-0.08963	--	--	1.042	0.262	--	--	1.042	-0.15858	--	--	1.042	-0.262	--	--
1.043	-0.29647	--	--	1.043	-0.12411	--	--	1.043	-0.15858	--	--	1.043	-0.262	--	--
1.044	0.53779	--	--	1.044	0.45505	--	--	1.044	0.83427	--	--	1.044	-0.06895	--	--
1.045	0.12411	--	--	1.045	-0.31026	--	--	1.045	0.04137	--	--	1.045	0.131	--	--
1.046	0.12411	--	--	1.046	0.06895	--	--	1.046	-0.15858	--	--	1.046	-0.262	--	--
1.047	0.53779	--	--	1.047	0.45505	--	--	1.047	0.24132	--	--	1.047	-0.06895	--	--
1.048	-0.29647	--	--	1.048	-0.31026	--	--	1.048	-0.35163	--	--	1.048	-0.262	--	--
1.049	0.12411	--	--	1.049	0.06895	--	--	1.049	0.24132	--	--	1.049	-0.45505	--	--
1.05	-0.08963	--	--	1.05	-0.12411	--	--	1.05	-0.15858	--	--	1.05	-0.06895	--	--
1.051	0.12411	--	--	1.051	-0.12411	--	--	1.051	0.04137	--	--	1.051	0.51711	--	--
1.052	0.12411	--	--	1.052	-0.12411	--	--	1.052	0.04137	--	--	1.052	0.131	--	--
1.053	-0.08963	--	--	1.053	0.262	--	--	1.053	0.04137	--	--	1.053	0.32405	--	--
1.054	-0.29647	--	--	1.054	-0.50332	--	--	1.054	-0.15858	--	--	1.054	-0.06895	--	--
1.055	-0.29647	--	--	1.055	0.06895	--	--	1.055	0.24132	--	--	1.055	-0.45505	--	--
1.056	0.12411	--	--	1.056	-0.12411	--	--	1.056	0.24132	--	--	1.056	-0.262	--	--
1.057	0.33095	--	--	1.057	0.262	--	--	1.057	0.04137	--	--	1.057	-0.262	--	--
1.058	0.33095	--	--	1.058	0.06895	--	--	1.058	0.24132	--	--	1.058	0.131	--	--
1.059	-0.08963	--	--	1.059	-0.31026	--	--	1.059	0.24132	--	--	1.059	-0.262	--	--
1.06	-0.29647	--	--	1.06	0.06895	--	--	1.06	-0.35163	--	--	1.06	0.131	--	--
1.061	0.12411	--	--	1.061	-0.12411	--	--	1.061	0.24132	--	--	1.061	-0.45505	--	--
1.062	-0.29647	--	--	1.062	0.06895	--	--	1.062	0.24132	--	--	1.062	-0.06895	--	--
1.063	0.12411	--	--	1.063	0.262	--	--	1.063	-0.15858	--	--	1.063	-0.262	--	--
1.064	-0.71016	--	--	1.064	-0.69637	--	--	1.064	-0.75153	--	--	1.064	0.131	--	--
1.065	-0.08963	--	--	1.065	0.06895	--	--	1.065	0.04137	--	--	1.065	0.131	--	--
1.066	-0.29647	--	--	1.066	-0.12411	--	--	1.066	-0.55158	--	--	1.066	-0.262	--	--
1.067	-0.08963	--	--	1.067	0.06895	--	--	1.067	-0.15858	--	--	1.067	-0.45505	--	--
1.068	-0.29647	--	--	1.068	0.06895	--	--	1.068	-0.15858	--	--	1.068	-0.45505	--	--
1.069	-0.08963	--	--	1.069	-0.50332	--	--	1.069	-0.15858	--	--	1.069	0.131	--	--
1.07	-0.08963	--	--	1.07	-0.12411	--	--	1.07	0.04137	--	--	1.07	0.131	--	--
1.071	-0.08963	--	--	1.071	0.06895	--	--	1.071	0.24132	--	--	1.071	0.131	--	--
1.072	-0.29647	--	--	1.072	-0.12411	--	--	1.072	0.04137	--	--	1.072	0.131	--	--
1.073	0.12411	--	--	1.073	-0.12411	--	--	1.073	0.04137	--	--	1.073	-0.262	--	--
1.074	-0.50332	--	--	1.074	-0.88253	--	--	1.074	-0.75153	--	--	1.074	-0.45505	--	--
1.075	-0.08963	--	--	1.075	-0.12411	--	--	1.075	-0.15858	--	--	1.075	0.32405	--	--
1.076	-0.08963	--	--	1.076	-0.31026	--	--	1.076	-0.15858	--	--	1.076	-0.262	--	--
1.077	-0.29647	--	--	1.077	0.262	--	--	1.077	0.04137	--	--	1.077	-0.06895	--	--
1.078	0.12411	--	--	1.078	-0.12411	--	--	1.078	0.24132	--	--	1.078	-0.06895	--	--
1.079	-0.29647	--	--	1.079	-0.12411	--	--	1.079	0.04137	--	--	1.079	-0.06895	--	--
1.08	-0.08963	--	--	1.08	0.06895	--	--	1.08	-0.15858	--	--	1.08	-0.45505	--	--
1.081	0.12411	--	--	1.081	0.06895	--	--	1.081	0.24132	--	--	1.081	0.131	--	--
1.082	0.12411	--	--	1.082	0.06895	--	--	1.082	0.04137	--	--	1.082	0.32405	--	--
1.083	-0.08963	--	--	1.083	-0.12411	--	--	1.083	-0.15858	--	--	1.083	0.131	--	--
1.084	0.12411	--	--	1.084	-0.12411	--	--	1.084	0.24132	--	--	1.084	0.131	--	--
1.085	-0.50332	--	--	1.085	-0.12411	--	--	1.085	-0.55158	--	--	1.085	0.32405	--	--
1.086	-0.29647	--	--	1.086	0.06895	--	--	1.086	0.24132	--	--	1.086	-0.262	--	--
1.087	0.12411	--	--	1.087	-0.12411	--	--	1.087	-0.35163	--	--	1.087	-0.262	--	--
1.088	0.12411	--	--	1.088	0.262	--	--	1.088	0.04137	--	--	1.088	-0.262	--	--
1.089	0.12411	--	--	1.089	-0.12411	--	--	1.089	0.04137	--	--	1.089	-0.262	--	--
1.09	0.12411	--	--	1.09	0.06895	--	--	1.09	0.04137	--	--	1.09	0.32405	--	--
1.091	-0.08963	--	--	1.091	-0.12411	--	--	1.091	0.04137	--	--	1.091	0.32405	--	--
1.092	-0.29647	--	--	1.092	-0.12411	--	--	1.092	0.24132	--	--	1.092	0.51711	--	--
1.093	0.33095	--	--	1.093	0.262	--	--	1.093	0.24132	--	--	1.093	-0.45505	--	--
1.094	-0.29647	--	--	1.094	-0.12411	--	--	1.094	-0.15858	--	--	1.094	-0.262	--	--
1.095	0.12411	--	--	1.095	0.262	--	--	1.095	0.04137	--	--	1.095	-0.06895	--	--
1.096	-0.71016	--	--	1.096	-0.50332	--	--	1.096	-0.75153	--	--	1.096	0.32405	--	--
1.097	0.12411	--	--	1.097	0.262	--	--	1.097	0.24132	--	--	1.097	-0.06895	--	--
1.098	0.12411	--	--	1.098	-0.12411	--	--	1.098	-0.15858	--	--	1.098	-0.06895	--	--
1.099	-0.08963	--	--	1.099	-0.12411	--	--	1.099	0.04137	--	--	1.099	-0.262	--	--
1.1	0.12411	--	--	1.1	0.262	--	--	1.1	0.04137	--	--	1.1	-0.262	--	--
1.101	-0.29647	--	--	1.101	0.06895	--	--	1.101	-0.15858	--	--	1.101	-0.06895	--	--
1.102	0.12411	--	--	1.102	0.06895	--	--	1.102	0.04137	--	--	1.102	-0.06895	--	--
1.103	-0.08963	--	--	1.103	0.06895	--	--	1.103	0.24132	--	--	1.103	0.131	--	--
1.104	-0.08963	--	--	1.104	-0.12411	--	--	1.104	0.24132	--	--	1.104	0.131	--	--
1.105	0.33095	--	--	1.105	-0.12411	--	--	1.105	0.44126	--	--	1.105	-0.06895	--	--
1.106	-0.50332	--	--	1.106	-0.12411	--	--	1.106	-0.55158	--	--	1.106	-0.64811	--	--
1.107	-0.08963	--	--	1.107	0.06895	--	--	1.107	-0.35163	--	--	1.107	-0.06895	--	--
1.108	-0.08963	--	--	1.108	-0.12411	--	--	1.108	-0.55158	--	--	1.108	-0.262	--	--
1.109	-0.29647	--	--	1.109	-0.12411	--	--	1.109	-0.55158	--	--	1.109	0.131	--	--
1.11	-0.08963	--	--	1.11	-0.12411	--	--	1.11	0.04137	--	--	1.11	0.131	--	--
1.111	0.12411	--	--	1.111	0.262	--	--	1.111	0.24132	--	--	1.111	0.131	--	--
1.112	-0.08963	--	--	1.112	-0.12411	--	--	1.112	-0.15858	--	--	1.112	-0.262	--	--
1.113	-0.29647	--	--	1.113	-0.12411	--	--	1.113	-0.15858	--	--	1.113	-0.06895	--	--
1.114	-0.08963	--	--	1.114	0.06895	--	--	1.114	0.04137	--	--	1.114	-0.06895	--	--
1.115	-0.29647	--	--	1.115	-0.12411	--	--	1.115	-0.15858	--	--	1.115	-0.06895	--	--
1.116	-0.08963	--	--	1.116	-0.31026	--	--	1.116	-0.15858	--	--	1.116	0.131	--	--
1.117	-0.29647	--	--	1.117	-0.31026	--	--	1.117	-0.15858	--	--	1.117	-0.06895	--	--
1.118	-0.08963	--	--	1.118	0.06895	--	--	1.118	-0.15858	--	--	1.118	0.131	--	--
1.119	-0.08963	--	--	1.119	-0.12411	--	--	1.119	0.04137	--	--	1.119	-0.262	--	--
1.12	-0.08963	--	--	1.12	0.262	--	--	1.12	0.24132	--	--	1.12	-0.262	--	--
1.121	0.12411	--	--	1.121	0.06895	--	--	1.121	0.04137	--	--	1.121	0.131	--	--
1.122	-0.29647	--	--	1.122	-0.31026	--	--	1.122	-0.35163	--	--	1.122	0.32405	--	--
1.123	0.12411	--	--	1.123	-0.12411	--	--	1.123	-0.15858	--	--	1.123	0.131	--	--
1.124	-0.29647	--	--	1.124	-0.31026	--	--	1.124	-0.55158	--	--	1.124	0.131	--	--
1.125	-0.29647	--	--	1.125	0.06895	--	--	1.125	-0.15858	--	--	1.125	-0.06895	--	--
1.126	-0.29647	--	--	1.126	-0.12411	--	--	1.126	-0.15858	--	--	1.126	0.131	--	--
1.127	-0.29647	--	--	1.127	-0.31026	--	--	1.127	-0.55158	--	--	1.127	-0.06895	--	--
1.128	-0.29647	--	--	1.128	-0.31026	--	--	1.128	-0.35163	--	--	1.128	0.131	--	--
1.129	0.12411	--	--	1.129	-0.12411	--	--	1.129	0.04137	--	--	1.129	-0.06895	--	--
1.13	-0.29647	--	--	1.13	-0.12411	--	--	1.13	0.04137	--	--	1.13	0.32405	--	--
1.131	-0.29647	--	--	1.131	-0.12411	--	--	1.131	0.04137	--	--	1.131	0.131	--	--
1.132	0.12411	--	--	1.132	-0.31026	--	--	1.132	0.24132	--	--	1.132	-0.06895	--	--
1.133	0.12411	--	--	1.133	-0.12411	--	--	1.133	-0.15858	--	--	1.133	0.131	--	--
1.134	-0.08963	--	--	1.134	0.06895	--	--	1.134	0.24132	--	--	1.134	0.131	--	--
1.135	0.12411	--	--	1.135	-0.12411	--	--	1.135	-0.15858	--	--	1.135	0.71016	--	--
1.136	0.12411	--	--	1.136	-0.12411	--	--	1.136	0.04137	--	--	1.136	-0.06895	--	--
1.137	0.12411	--	--	1.137	-0.31026	--	--	1.137	-0.35163	--	--	1.137	0.131	--	--
1.138	-0.50332	--	--	1.138	-0.12411	--	--	1.138	0.04137	--	--	1.138	-0.64811	--	--
1.139	-0.08963	--	--	1.139	-0.31026	--	--	1.139	-0.15858	--	--	1.139	0.131	--	--
1.14	-0.29647	--	--	1.14	0.06895	--	--	1.14	-0.15858	--	--	1.14	-0.262	--	--
1.141	0.12411	--	--	1.141	0.06895	--	--	1.141	0.24132	--	--	1.141	0.131	--	--
1.142	0.12411	--	--	1.142	0.262	--	--	1.142	0.04137	--	--	1.142	0.131	--	--
1.143	0.12411	--	--	1.143	0.06895	--	--	1.143	0.24132	--	--	1.143	-0.06895	--	--
1.144	-0.08963	--	--	1.144	-0.12411	--	--	1.144	-0.15858	--	--	1.144	-0.06895	--	--
1.145	-0.29647	--	--	1.145	-0.12411	--	--	1.145	-0.15858	--	--	1.145	-0.06895	--	--
1.146	-0.29647	--	--	1.146	-0.69637	--	--	1.146	-0.35163	--	--	1.146	0.131	--	--
1.147	0.33095	--	--	1.147	0.262	--	--	1.147	0.04137	--	--	1.147	-0.262	--	--
1.148	-0.08963	--	--	1.148	-0.12411	--	--	1.148	0.24132	--	--	1.148	0.32405	--	--
1.149	0.33095	--	--	1.149	0.06895	--	--	1.149	0.24132	--	--	1.149	-0.06895	--	--
1.15	0.33095	--	--	1.15	0.262	--	--	1.15	0.24132	--	--	1.15	0.131	--	--
1.151	0.12411	--	--	1.151	-0.12411	--	--	1.151	-0.35163	--	--	1.151	-0.262	--	--
1.152	0.12411	--	--	1.152	-0.12411	--	--	1.152	0.24132	--	--	1.152	-0.06895	--	--
1.153	0.12411	--	--	1.153	-0.12411	--	--	1.153	-0.15858	--	--	1.153	-0.06895	--	--
1.154	0.12411	--	--	1.154	-0.12411	--	--	1.154	-0.15858	--	--	1.154	0.51711	--	--
1.155	0.12411	--	--	1.155	-0.12411	--	--	1.155	0.04137	--	--	1.155	0.131	--	--
1.156	0.33095	--	--	1.156	0.06895	--	--	1.156	0.44126	--	--	1.156	-0.06895	--	--
1.157	0.12411	--	--	1.157	0.262	--	--	1.157	0.04137	--	--	1.157	-0.45505	--	--
1.158	0.12411	--	--	1.158	-0.31026	--	--	1.158	-0.15858	--	--	1.158	-0.45505	--	--
1.159	0.12411	--	--	1.159	-0.12411	--	--	1.159	-0.35163	--	--	1.159	-0.06895	--	--
1.16	-0.08963	--	--	1.16	0.06895	--	--	1.16	-0.35163	--	--	1.16	0.131	--	--
1.161	0.12411	--	--	1.161	-0.12411	--	--	1.161	0.24132	--	--	1.161	0.131	--	--
1.162	-0.29647	--	--	1.162	-0.69637	--	--	1.162	-0.35163	--	--	1.162	-0.06895	--	--
1.163	0.33095	--	--	1.163	-0.12411	--	--	1.163	0.04137	--	--	1.163	0.131	--	--
1.164	0.12411	--	--	1.164	-0.12411	--	--	1.164	0.24132	--	--	1.164	-0.06895	--	--
1.165	0.33095	--	--	1.165	0.06895	--	--	1.165	0.24132	--	--	1.165	-0.06895	--	--
1.166	-0.08963	--	--	1.166	0.06895	--	--	1.166	0.24132	--	--	1.166	0.32405	--	--
1.167	0.12411	--	--	1.167	0.06895	--	--	1.167	0.04137	--	--	1.167	0.32405	--	--
1.168	0.12411	--	--	1.168	-0.12411	--	--	1.168	0.24132	--	--	1.168	-0.262	--	--
1.169	0.12411	--	--	1.169	0.262	--	--	1.169	-0.15858	--	--	1.169	-0.262	--	--
1.17	-0.08963	--	--	1.17	0.06895	--	--	1.17	0.04137	--	--	1.17	-0.06895	--	--
1.171	0.12411	--	--	1.171	0.06895	--	--	1.171	-0.55158	--	--	1.171	-0.262	--	--
1.172	-0.08963	--	--	1.172	0.06895	--	--	1.172	0.04137	--	--	1.172	0.32405	--	--
1.173	-0.08963	--	--	1.173	0.06895	--	--	1.173	0.44126	--	--	1.173	-0.06895	--	--
1.174	-0.08963	--	--	1.174	0.06895	--	--	1.174	0.04137	--	--	1.174	-0.06895	--	--
1.175	-0.08963	--	--	1.175	0.06895	--	--	1.175	-0.15858	--	--	1.175	0.32405	--	--
1.176	-0.08963	--	--	1.176	-0.31026	--	--	1.176	0.04137	--	--	1.176	0.131	--	--
1.177	0.12411	--	--	1.177	-0.12411	--	--	1.177	0.24132	--	--	1.177	-0.262	--	--
1.178	-0.08963	--	--	1.178	0.262	--	--	1.178	-0.35163	--	--	1.178	-0.06895	--	--
1.179	0.33095	--	--	1.179	0.06895	--	--	1.179	0.24132	--	--	1.179	-0.06895	--	--
1.18	0.12411	--	--	1.18	-0.12411	--	--	1.18	0.04137	--	--	1.18	0.32405	--	--
1.181	0.53779	--	--	1.181	0.64121	--	--	1.181	0.44126	--	--	1.181	-0.06895	--	--
1.182	-0.08963	--	--	1.182	-0.31026	--	--	1.182	-0.35163	--	--	1.182	0.131	--	--
1.183	0.12411	--	--	1.183	0.06895	--	--	1.183	0.44126	--	--	1.183	0.131	--	--
1.184	-0.08963	--	--	1.184	0.06895	--	--	1.184	-0.15858	--	--	1.184	-0.262	--	--
1.185	-0.08963	--	--	1.185	-0.12411	--	--	1.185	0.04137	--	--	1.185	-0.06895	--	--
1.186	-0.08963	--	--	1.186	-0.12411	--	--	1.186	0.04137	--	--	1.186	0.131	--	--
1.187	0.12411	--	--	1.187	-0.12411	--	--	1.187	-0.15858	--	--	1.187	0.131	--	--
1.188	0.33095	--	--	1.188	0.262	--	--	1.188	0.04137	--	--	1.188	-0.06895	--	--
1.189	0.12411	--	--	1.189	0.06895	--	--	1.189	0.24132	--	--	1.189	-0.262	--	--
1.19	0.12411	--	--	1.19	-0.12411	--	--	1.19	0.04137	--	--	1.19	-0.262	--	--
1.191	-0.08963	--	--	1.191	-0.12411	--	--	1.191	-0.35163	--	--	1.191	-0.06895	--	--
1.192	-0.08963	--	--	1.192	0.06895	--	--	1.192	-0.15858	--	--	1.192	-0.06895	--	--
1.193	0.33095	--	--	1.193	0.06895	--	--	1.193	0.44126	--	--	1.193	0.32405	--	--
1.194	-0.08963	--	--	1.194	-0.31026	--	--	1.194	0.24132	--	--	1.194	-0.06895	--	--
1.195	-0.08963	--	--	1.195	0.06895	--	--	1.195	0.04137	--	--	1.195	-0.06895	--	--
1.196	-0.08963	--	--	1.196	0.06895	--	--	1.196	-0.15858	--	--	1.196	-0.45505	--	--
1.197	-0.08963	--	--	1.197	-0.31026	--	--	1.197	-0.15858	--	--	1.197	-0.262	--	--
1.198	0.12411	--	--	1.198	0.06895	--	--	1.198	0.04137	--	--	1.198	-0.06895	--	--
1.199	-0.50332	--	--	1.199	-0.31026	--	--	1.199	-0.75153	--	--	1.199	0.131	--	--
1.2	-0.50332	--	--	1.2	-0.12411	--	--	1.2	-0.15858	--	--	1.2	0.32405	--	--
1.201	-0.50332	--	--	1.201	-0.12411	--	--	1.201	-0.15858	--	--	1.201	0.131	--	--
1.202	-0.08963	--	--	1.202	-0.12411	--	--	1.202	0.04137	--	--	1.202	-0.262	--	--
1.203	0.12411	--	--	1.203	0.06895	--	--	1.203	0.04137	--	--	1.203	-0.06895	--	--
1.204	-0.08963	--	--	1.204	-0.12411	--	--	1.204	0.04137	--	--	1.204	-0.45505	--	--
1.205	-0.08963	--	--	1.205	0.06895	--	--	1.205	0.04137	--	--	1.205	-0.06895	--	--
1.206	0.33095	--	--	1.206	-0.31026	--	--	1.206	0.04137	--	--	1.206	0.131	--	--
1.207	-0.29647	--	--	1.207	-0.31026	--	--	1.207	0.04137	--	--	1.207	-0.06895	--	--
1.208	0.53779	--	--	1.208	0.262	--	--	1.208	0.24132	--	--	1.208	-0.262	--	--
1.209	0.12411	--	--	1.209	-0.12411	--	--	1.209	0.24132	--	--	1.209	-0.262	--	--
1.21	0.12411	--	--	1.21	0.262	--	--	1.21	0.24132	--	--	1.21	-0.06895	--	--
1.211	0.12411	--	--	1.211	0.06895	--	--	1.211	-0.15858	--	--	1.211	-0.06895	--	--
1.212	-0.08963	--	--	1.212	-0.31026	--	--	1.212	0.04137	--	--	1.212	0.32405	--	--
1.213	0.12411	--	--	1.213	0.06895	--	--	1.213	0.04137	--	--	1.213	0.32405	--	--
1.214	0.12411	--	--	1.214	0.06895	--	--	1.214	0.04137	--	--	1.214	-0.06895	--	--
1.215	0.12411	--	--	1.215	0.06895	--	--	1.215	-0.15858	--	--	1.215	-0.45505	--	--
1.216	-0.08963	--	--	1.216	-0.12411	--	--	1.216	-0.15858	--	--	1.216	-0.45505	--	--
1.217	0.74463	--	--	1.217	0.06895	--	--	1.217	-0.35163	--	--	1.217	-0.262	--	--
1.218	0.12411	--	--	1.218	-0.12411	--	--	1.218	0.04137	--	--	1.218	-0.262	--	--
1.219	0.12411	--	--	1.219	0.06895	--	--	1.219	0.24132	--	--	1.219	0.131	--	--
1.22	0.74463	--	--	1.22	0.64121	--	--	1.22	0.63432	--	--	1.22	0.131	--	--
1.221	-0.08963	--	--	1.221	0.06895	--	--	1.221	0.04137	--	--	1.221	0.131	--	--
1.222	-0.08963	--	--	1.222	-0.12411	--	--	1.222	0.04137	--	--	1.222	-0.262	--	--
1.223	-0.08963	--	--	1.223	-0.12411	--	--	1.223	-0.35163	--	--	1.223	-0.262	--	--
1.224	0.12411	--	--	1.224	0.06895	--	--	1.224	0.04137	--	--	1.224	0.131	--	--
1.225	0.12411	--	--	1.225	0.45505	--	--	1.225	0.24132	--	--	1.225	0.71016	--	--
1.226	0.12411	--	--	1.226	-0.12411	--	--	1.226	0.04137	--	--	1.226	0.32405	--	--
1.227	-0.08963	--	--	1.227	-0.12411	--	--	1.227	-0.15858	--	--	1.227	0.131	--	--
1.228	0.53779	--	--	1.228	0.06895	--	--	1.228	0.24132	--	--	1.228	-0.45505	--	--
1.229	-0.08963	--	--	1.229	0.262	--	--	1.229	-0.15858	--	--	1.229	0.131	--	--
1.23	0.74463	--	--	1.23	0.64121	--	--	1.23	0.44126	--	--	1.23	0.131	--	--
1.231	-0.08963	--	--	1.231	0.06895	--	--	1.231	-0.15858	--	--	1.231	0.51711	--	--
1.232	-0.08963	--	--	1.232	-0.12411	--	--	1.232	0.04137	--	--	1.232	0.131	--	--
1.233	0.33095	--	--	1.233	-0.12411	--	--	1.233	-0.15858	--	--	1.233	0.32405	--	--
1.234	0.12411	--	--	1.234	0.06895	--	--	1.234	0.04137	--	--	1.234	-0.06895	--	--
1.235	0.12411	--	--	1.235	0.06895	--	--	1.235	0.24132	--	--	1.235	-0.262	--	--
1.236	0.12411	--	--	1.236	-0.12411	--	--	1.236	0.04137	--	--	1.236	0.131	--	--
1.237	-0.08963	--	--	1.237	-0.12411	--	--	1.237	-0.15858	--	--	1.237	-0.45505	--	--
1.238	-0.08963	--	--	1.238	-0.31026	--	--	1.238	0.24132	--	--	1.238	0.32405	--	--
1.239	-0.50332	--	--	1.239	-0.31026	--	--	1.239	-0.35163	--	--	1.239	0.32405	--	--
1.24	-0.08963	--	--	1.24	-0.12411	--	--	1.24	0.04137	--	--	1.24	-0.06895	--	--
1.241	-0.08963	--	--	1.241	-0.12411	--	--	1.241	-0.15858	--	--	1.241	-0.262	--	--
1.242	0.33095	--	--	1.242	0.06895	--	--	1.242	0.24132	--	--	1.242	-0.06895	--	--
1.243	0.33095	--	--	1.243	0.06895	--	--	1.243	0.24132	--	--	1.243	-0.262	--	--
1.244	-0.29647	--	--	1.244	0.06895	--	--	1.244	0.04137	--	--	1.244	0.51711	--	--
1.245	-0.50332	--	--	1.245	-0.31026	--	--	1.245	-0.35163	--	--	1.245	-0.06895	--	--
1.246	0.12411	--	--	1.246	0.06895	--	--	1.246	-0.15858	--	--	1.246	-0.06895	--	--
1.247	-0.08963	--	--	1.247	-0.12411	--	--	1.247	-0.35163	--	--	1.247	-0.45505	--	--
1.248	-0.08963	--	--	1.248	-0.12411	--	--	1.248	0.04137	--	--	1.248	-0.06895	--	--
1.249	0.12411	--	--	1.249	-0.12411	--	--	1.249	-0.15858	--	--	1.249	-0.06895	--	--
1.25	0.12411	--	--	1.25	-0.12411	--	--	1.25	0.04137	--	--	1.25	-0.06895	--	--
1.251	0.12411	--	--	1.251	0.06895	--	--	1.251	-0.15858	--	--	1.251	0.51711	--	--
1.252	0.12411	--	--	1.252	-0.12411	--	--	1.252	-0.15858	--	--	1.252	0.131	--	--
1.253	-0.08963	--	--	1.253	0.06895	--	--	1.253	-0.15858	--	--	1.253	0.131	--	--
1.254	0.12411	--	--	1.254	0.06895	--	--	1.254	0.04137	--	--	1.254	-0.262	--	--
1.255	-0.08963	--	--	1.255	-0.12411	--	--	1.255	-0.15858	--	--	1.255	-0.45505	--	--
1.256	0.33095	--	--	1.256	0.45505	--	--	1.256	0.04137	--	--	1.256	-0.06895	--	--
1.257	-0.50332	--	--	1.257	-0.31026	--	--	1.257	0.04137	--	--	1.257	0.131	--	--
1.258	0.12411	--	--	1.258	0.06895	--	--	1.258	0.24132	--	--	1.258	-0.262	--	--
1.259	-0.08963	--	--	1.259	-0.31026	--	--	1.259	-0.15858	--	--	1.259	-0.262	--	--
1.26	-0.08963	--	--	1.26	-0.50332	--	--	1.26	0.04137	--	--	1.26	-0.64811	--	--
1.261	-0.29647	--	--	1.261	-0.12411	--	--	1.261	0.24132	--	--	1.261	-0.262	--	--
1.262	-0.29647	--	--	1.262	-0.12411	--	--	1.262	0.04137	--	--	1.262	-0.45505	--	--
1.263	-0.08963	--	--	1.263	-0.12411	--	--	1.263	-0.35163	--	--	1.263	-0.262	--	--
1.264	-0.08963	--	--	1.264	-0.12411	--	--	1.264	0.04137	--	--	1.264	-0.06895	--	--
1.265	0.12411	--	--	1.265	0.262	--	--	1.265	0.24132	--	--	1.265	0.131	--	--
1.266	-0.08963	--	--	1.266	-0.12411	--	--	1.266	-0.15858	--	--	1.266	-0.06895	--	--
1.267	-0.50332	--	--	1.267	0.06895	--	--	1.267	-0.35163	--	--	1.267	-0.262	--	--
1.268	0.12411	--	--	1.268	0.06895	--	--	1.268	0.24132	--	--	1.268	-0.06895	--	--
1.269	-0.08963	--	--	1.269	-0.31026	--	--	1.269	-0.15858	--	--	1.269	-0.06895	--	--
1.27	0.12411	--	--	1.27	0.06895	--	--	1.27	0.04137	--	--	1.27	0.32405	--	--
1.271	-0.29647	--	--	1.271	-0.31026	--	--	1.271	-0.15858	--	--	1.271	0.32405	--	--
1.272	0.33095	--	--	1.272	0.06895	--	--	1.272	0.24132	--	--	1.272	-0.262	--	--
1.273	0.12411	--	--	1.273	0.262	--	--	1.273	0.24132	--	--	1.273	-0.06895	--	--
1.274	-0.08963	--	--	1.274	-0.31026	--	--	1.274	-0.15858	--	--	1.274	-0.06895	--	--
1.275	-0.29647	--	--	1.275	-0.12411	--	--	1.275	0.04137	--	--	1.275	0.131	--	--
1.276	-0.08963	--	--	1.276	0.06895	--	--	1.276	-0.15858	--	--	1.276	0.131	--	--
1.277	-0.08963	--	--	1.277	0.06895	--	--	1.277	0.24132	--	--	1.277	0.32405	--	--
1.278	-0.08963	--	--	1.278	-0.31026	--	--	1.278	0.04137	--	--	1.278	-0.06895	--	--
1.279	0.33095	--	--	1.279	-0.12411	--	--	1.279	-0.15858	--	--	1.279	-0.06895	--	--
1.28	-0.29647	--	--	1.28	-0.12411	--	--	1.28	-0.15858	--	--	1.28	-0.06895	--	--
1.281	0.12411	--	--	1.281	-0.12411	--	--	1.281	0.04137	--	--	1.281	-0.262	--	--
1.282	-0.08963	--	--	1.282	-0.31026	--	--	1.282	0.24132	--	--	1.282	-0.06895	--	--
1.283	-0.29647	--	--	1.283	-0.12411	--	--	1.283	0.04137	--	--	1.283	0.71016	--	--
1.284	-0.08963	--	--	1.284	-0.12411	--	--	1.284	0.04137	--	--	1.284	0.32405	--	--
1.285	-0.08963	--	--	1.285	-0.31026	--	--	1.285	-0.15858	--	--	1.285	-0.06895	--	--
1.286	0.12411	--	--	1.286	-0.12411	--	--	1.286	-0.15858	--	--	1.286	-0.45505	--	--
1.287	0.12411	--	--	1.287	0.06895	--	--	1.287	0.24132	--	--	1.287	-0.06895	--	--
1.288	0.12411	--	--	1.288	-0.12411	--	--	1.288	0.04137	--	--	1.288	-0.262	--	--
1.289	0.12411	--	--	1.289	-0.12411	--	--	1.289	0.04137	--	--	1.289	-0.06895	--	--
1.29	0.12411	--	--	1.29	-0.12411	--	--	1.29	-0.15858	--	--	1.29	0.131	--	--
1.291	-0.08963	--	--	1.291	-0.12411	--	--	1.291	-0.15858	--	--	1.291	0.32405	--	--
1.292	-0.29647	--	--	1.292	-0.50332	--	--	1.292	-0.35163	--	--	1.292	-0.262	--	--
1.293	-0.08963	--	--	1.293	0.06895	--	--	1.293	-0.15858	--	--	1.293	-0.06895	--	--
1.294	0.33095	--	--	1.294	0.64121	--	--	1.294	0.44126	--	--	1.294	0.131	--	--
1.295	0.12411	--	--	1.295	-0.31026	--	--	1.295	-0.15858	--	--	1.295	-0.06895	--	--
1.296	0.33095	--	--	1.296	-0.12411	--	--	1.296	0.04137	--	--	1.296	0.32405	--	--
1.297	-0.08963	--	--	1.297	-0.12411	--	--	1.297	0.04137	--	--	1.297	0.131	--	--
1.298	-0.08963	--	--	1.298	-0.12411	--	--	1.298	-0.15858	--	--	1.298	-0.06895	--	--
1.299	-0.08963	--	--	1.299	-0.12411	--	--	1.299	-0.15858	--	--	1.299	-0.45505	--	--
1.3	0.12411	--	--	1.3	0.06895	--	--	1.3	0.04137	--	--	1.3	-0.45505	--	--
1.301	-0.50332	--	--	1.301	-0.31026	--	--	1.301	-0.15858	--	--	1.301	0.131	--	--
1.302	0.12411	--	--	1.302	-0.12411	--	--	1.302	0.24132	--	--	1.302	-0.06895	--	--
1.303	0.33095	--	--	1.303	-0.12411	--	--	1.303	0.04137	--	--	1.303	0.131	--	--
1.304	-0.29647	--	--	1.304	-0.50332	--	--	1.304	-0.55158	--	--	1.304	-0.06895	--	--
1.305	0.53779	--	--	1.305	0.262	--	--	1.305	0.04137	--	--	1.305	-0.06895	--	--
1.306	-0.08963	--	--	1.306	0.06895	--	--	1.306	-0.15858	--	--	1.306	-0.45505	--	--
1.307	0.12411	--	--	1.307	-0.12411	--	--	1.307	0.04137	--	--	1.307	-0.06895	--	--
1.308	-0.08963	--	--	1.308	-0.12411	--	--	1.308	-0.15858	--	--	1.308	-0.06895	--	--
1.309	-0.08963	--	--	1.309	-0.12411	--	--	1.309	0.04137	--	--	1.309	0.131	--	--
1.31	0.12411	--	--	1.31	0.06895	--	--	1.31	0.24132	--	--	1.31	-0.262	--	--
1.311	0.12411	--	--	1.311	-0.12411	--	--	1.311	-0.15858	--	--	1.311	-0.06895	--	--
1.312	-0.29647	--	--	1.312	-0.12411	--	--	1.312	-0.15858	--	--	1.312	-0.262	--	--
1.313	0.12411	--	--	1.313	0.06895	--	--	1.313	-0.15858	--	--	1.313	0.131	--	--
1.314	-0.29647	--	--	1.314	0.06895	--	--	1.314	-0.55158	--	--	1.314	0.131	--	--
1.315	-0.08963	--	--	1.315	0.06895	--	--	1.315	0.04137	--	--	1.315	0.32405	--	--
1.316	0.74463	--	--	1.316	1.22037	--	--	1.316	0.83427	--	--	1.316	0.32405	--	--
1.317	0.12411	--	--	1.317	-0.12411	--	--	1.317	0.44126	--	--	1.317	0.131	--	--
1.318	-0.08963	--	--	1.318	-0.31026	--	--	1.318	0.04137	--	--	1.318	-0.06895	--	--
1.319	0.12411	--	--	1.319	-0.12411	--	--	1.319	0.04137	--	--	1.319	-0.262	--	--
1.32	0.12411	--	--	1.32	0.06895	--	--	1.32	0.04137	--	--	1.32	-0.06895	--	--
1.321	-0.08963	--	--	1.321	-0.12411	--	--	1.321	0.04137	--	--	1.321	0.131	--	--
1.322	-0.08963	--	--	1.322	-0.31026	--	--	1.322	-0.35163	--	--	1.322	0.51711	--	--
1.323	0.12411	--	--	1.323	-0.12411	--	--	1.323	-0.15858	--	--	1.323	0.32405	--	--
1.324	-0.29647	--	--	1.324	-0.31026	--	--	1.324	-0.35163	--	--	1.324	0.71016	--	--
1.325	-0.08963	--	--	1.325	0.06895	--	--	1.325	0.24132	--	--	1.325	0.131	--	--
1.326	-0.29647	--	--	1.326	-0.31026	--	--	1.326	-0.15858	--	--	1.326	0.131	--	--
1.327	-0.08963	--	--	1.327	0.06895	--	--	1.327	0.04137	--	--	1.327	0.32405	--	--
1.328	0.33095	--	--	1.328	0.06895	--	--	1.328	0.24132	--	--	1.328	0.131	--	--
1.329	-0.29647	--	--	1.329	-0.12411	--	--	1.329	-0.15858	--	--	1.329	-0.262	--	--
1.33	-0.08963	--	--	1.33	-0.12411	--	--	1.33	0.04137	--	--	1.33	0.131	--	--
1.331	0.12411	--	--	1.331	-0.31026	--	--	1.331	-0.15858	--	--	1.331	-0.262	--	--
1.332	-0.50332	--	--	1.332	-0.31026	--	--	1.332	-0.15858	--	--	1.332	-0.06895	--	--
1.333	0.12411	--	--	1.333	0.06895	--	--	1.333	0.44126	--	--	1.333	0.32405	--	--
1.334	-0.08963	--	--	1.334	-0.12411	--	--	1.334	0.24132	--	--	1.334	0.51711	--	--
1.335	-0.08963	--	--	1.335	-0.12411	--	--	1.335	0.24132	--	--	1.335	0.131	--	--
1.336	0.12411	--	--	1.336	-0.50332	--	--	1.336	-0.35163	--	--	1.336	0.32405	--	--
1.337	-0.08963	--	--	1.337	-0.12411	--	--	1.337	0.24132	--	--	1.337	0.131	--	--
1.338	0.33095	--	--	1.338	-0.12411	--	--	1.338	-0.15858	--	--	1.338	-0.45505	--	--
1.339	0.33095	--	--	1.339	-0.12411	--	--	1.339	0.24132	--	--	1.339	-0.262	--	--
1.34	-0.29647	--	--	1.34	-0.31026	--	--	1.34	0.24132	--	--	1.34	-0.06895	--	--
1.341	0.12411	--	--	1.341	0.06895	--	--	1.341	0.24132	--	--	1.341	0.131	--	--
1.342	-0.08963	--	--	1.342	0.06895	--	--	1.342	-0.15858	--	--	1.342	-0.06895	--	--
1.343	-0.08963	--	--	1.343	-0.31026	--	--	1.343	-0.15858	--	--	1.343	0.32405	--	--
1.344	0.12411	--	--	1.344	0.06895	--	--	1.344	-0.15858	--	--	1.344	-0.262	--	--
1.345	0.12411	--	--	1.345	-0.12411	--	--	1.345	0.04137	--	--	1.345	0.131	--	--
1.346	0.33095	--	--	1.346	-0.31026	--	--	1.346	-0.35163	--	--	1.346	-0.06895	--	--
1.347	-0.29647	--	--	1.347	0.262	--	--	1.347	-0.15858	--	--	1.347	0.51711	--	--
1.348	-0.08963	--	--	1.348	0.06895	--	--	1.348	-0.15858	--	--	1.348	-0.06895	--	--
1.349	0.12411	--	--	1.349	0.06895	--	--	1.349	0.24132	--	--	1.349	0.131	--	--
1.35	0.33095	--	--	1.35	0.06895	--	--	1.35	0.04137	--	--	1.35	-0.262	--	--
1.351	0.12411	--	--	1.351	0.06895	--	--	1.351	0.24132	--	--	1.351	-0.262	--	--
1.352	0.12411	--	--	1.352	-0.12411	--	--	1.352	0.04137	--	--	1.352	-0.262	--	--
1.353	-0.08963	--	--	1.353	-0.12411	--	--	1.353	-0.15858	--	--	1.353	0.131	--	--
1.354	-0.08963	--	--	1.354	-0.12411	--	--	1.354	0.04137	--	--	1.354	0.32405	--	--
1.355	-0.29647	--	--	1.355	0.06895	--	--	1.355	-0.15858	--	--	1.355	0.131	--	--
1.356	0.12411	--	--	1.356	-0.12411	--	--	1.356	0.04137	--	--	1.356	-0.262	--	--
1.357	-0.08963	--	--	1.357	0.06895	--	--	1.357	-0.15858	--	--	1.357	-0.06895	--	--
1.358	0.53779	--	--	1.358	0.45505	--	--	1.358	0.44126	--	--	1.358	0.131	--	--
1.359	-0.08963	--	--	1.359	-0.12411	--	--	1.359	0.04137	--	--	1.359	-0.262	--	--
1.36	-0.08963	--	--	1.36	-0.12411	--	--	1.36	-0.35163	--	--	1.36	-0.06895	--	--
1.361	-0.29647	--	--	1.361	0.06895	--	--	1.361	-0.15858	--	--	1.361	-0.06895	--	--
1.362	-0.29647	--	--	1.362	-0.12411	--	--	1.362	-0.15858	--	--	1.362	-0.262	--	--
1.363	-0.29647	--	--	1.363	-0.12411	--	--	1.363	-0.35163	--	--	1.363	-0.06895	--	--
1.364	-0.08963	--	--	1.364	-0.12411	--	--	1.364	0.24132	--	--	1.364	-0.45505	--	--
1.365	0.12411	--	--	1.365	0.262	--	--	1.365	0.04137	--	--	1.365	-0.06895	--	--
1.366	0.53779	--	--	1.366	0.262	--	--	1.366	-0.15858	--	--	1.366	-0.06895	--	--
1.367	-0.08963	--	--	1.367	-0.31026	--	--	1.367	-0.35163	--	--	1.367	0.32405	--	--
1.368	0.12411	--	--	1.368	0.262	--	--	1.368	0.04137	--	--	1.368	-0.06895	--	--
1.369	-0.50332	--	--	1.369	0.06895	--	--	1.369	0.04137	--	--	1.369	-0.262	--	--
1.37	0.12411	--	--	1.37	-0.31026	--	--	1.37	-0.55158	--	--	1.37	-0.262	--	--
1.371	0.33095	--	--	1.371	0.06895	--	--	1.371	0.04137	--	--	1.371	0.131	--	--
1.372	0.12411	--	--	1.372	0.06895	--	--	1.372	0.24132	--	--	1.372	0.32405	--	--
1.373	0.33095	--	--	1.373	0.06895	--	--	1.373	-0.15858	--	--	1.373	0.71016	--	--
1.374	0.12411	--	--	1.374	0.06895	--	--	1.374	0.04137	--	--	1.374	0.32405	--	--
1.375	-0.08963	--	--	1.375	0.06895	--	--	1.375	-0.15858	--	--	1.375	0.32405	--	--
1.376	0.12411	--	--	1.376	-0.12411	--	--	1.376	0.04137	--	--	1.376	-0.262	--	--
1.377	-0.08963	--	--	1.377	0.06895	--	--	1.377	-0.15858	--	--	1.377	-0.06895	--	--
1.378	0.12411	--	--	1.378	-0.12411	--	--	1.378	0.04137	--	--	1.378	-0.06895	--	--
1.379	0.33095	--	--	1.379	0.262	--	--	1.379	0.04137	--	--	1.379	-0.06895	--	--
1.38	-0.08963	--	--	1.38	0.06895	--	--	1.38	-0.15858	--	--	1.38	0.32405	--	--
1.381	0.33095	--	--	1.381	0.262	--	--	1.381	0.24132	--	--	1.381	0.131	--	--
1.382	0.33095	--	--	1.382	0.06895	--	--	1.382	0.24132	--	--	1.382	0.131	--	--
1.383	-0.08963	--	--	1.383	-0.12411	--	--	1.383	-0.35163	--	--	1.383	-0.06895	--	--
1.384	-0.29647	--	--	1.384	-0.31026	--	--	1.384	-0.35163	--	--	1.384	-0.262	--	--
1.385	-0.08963	--	--	1.385	-0.31026	--	--	1.385	0.04137	--	--	1.385	0.131	--	--
1.386	0.33095	--	--	1.386	0.45505	--	--	1.386	0.04137	--	--	1.386	0.131	--	--
1.387	0.12411	--	--	1.387	0.06895	--	--	1.387	-0.15858	--	--	1.387	-0.06895	--	--
1.388	0.12411	--	--	1.388	-0.12411	--	--	1.388	0.44126	--	--	1.388	-0.06895	--	--
1.389	0.33095	--	--	1.389	0.262	--	--	1.389	-0.15858	--	--	1.389	-0.64811	--	--
1.39	0.12411	--	--	1.39	0.06895	--	--	1.39	0.44126	--	--	1.39	-0.45505	--	--
1.391	0.33095	--	--	1.391	0.06895	--	--	1.391	0.24132	--	--	1.391	-0.06895	--	--
1.392	-0.29647	--	--	1.392	-0.50332	--	--	1.392	0.04137	--	--	1.392	-0.06895	--	--
1.393	-0.08963	--	--	1.393	0.06895	--	--	1.393	0.04137	--	--	1.393	0.131	--	--
1.394	-0.50332	--	--	1.394	0.06895	--	--	1.394	0.04137	--	--	1.394	-0.06895	--	--
1.395	0.12411	--	--	1.395	0.06895	--	--	1.395	0.24132	--	--	1.395	0.131	--	--
1.396	0.12411	--	--	1.396	0.262	--	--	1.396	0.24132	--	--	1.396	-0.262	--	--
1.397	0.33095	--	--	1.397	0.06895	--	--	1.397	-0.15858	--	--	1.397	0.131	--	--
1.398	-0.08963	--	--	1.398	0.262	--	--	1.398	-0.15858	--	--	1.398	-0.06895	--	--
1.399	-0.29647	--	--	1.399	-0.12411	--	--	1.399	-0.35163	--	--	1.399	0.32405	--	--
1.4	-0.29647	--	--	1.4	-0.31026	--	--	1.4	0.24132	--	--	1.4	-0.06895	--	--
1.401	-0.08963	--	--	1.401	-0.31026	--	--	1.401	0.04137	--	--	1.401	-0.06895	--	--
1.402	-0.71016	--	--	1.402	-1.07558	--	--	1.402	-0.75153	--	--	1.402	-0.45505	--	--
1.403	0.53779	--	--	1.403	0.45505	--	--	1.403	-0.15858	--	--	1.403	-0.262	--	--
1.404	0.33095	--	--	1.404	0.06895	--	--	1.404	0.04137	--	--	1.404	-0.06895	--	--
1.405	0.12411	--	--	1.405	0.262	--	--	1.405	0.04137	--	--	1.405	0.131	--	--
1.406	-0.71016	--	--	1.406	-0.69637	--	--	1.406	-0.95148	--	--	1.406	0.32405	--	--
1.407	-0.08963	--	--	1.407	0.06895	--	--	1.407	-0.15858	--	--	1.407	-0.06895	--	--
1.408	-0.08963	--	--	1.408	-0.12411	--	--	1.408	0.04137	--	--	1.408	-0.262	--	--
1.409	0.33095	--	--	1.409	-0.12411	--	--	1.409	-0.15858	--	--	1.409	-0.262	--	--
1.41	0.33095	--	--	1.41	0.06895	--	--	1.41	0.24132	--	--	1.41	-0.262	--	--
1.411	0.12411	--	--	1.411	0.06895	--	--	1.411	0.04137	--	--	1.411	-0.45505	--	--
1.412	0.12411	--	--	1.412	0.06895	--	--	1.412	0.04137	--	--	1.412	0.131	--	--
1.413	-0.08963	--	--	1.413	0.06895	--	--	1.413	0.24132	--	--	1.413	-0.06895	--	--
1.414	0.12411	--	--	1.414	0.06895	--	--	1.414	0.04137	--	--	1.414	-0.06895	--	--
1.415	-0.08963	--	--	1.415	-0.31026	--	--	1.415	-0.55158	--	--	1.415	-0.06895	--	--
1.416	-0.9239	--	--	1.416	-0.69637	--	--	1.416	-0.75153	--	--	1.416	-0.262	--	--
1.417	0.33095	--	--	1.417	0.262	--	--	1.417	0.04137	--	--	1.417	-0.06895	--	--
1.418	0.12411	--	--	1.418	0.06895	--	--	1.418	0.24132	--	--	1.418	0.131	--	--
1.419	0.12411	--	--	1.419	0.262	--	--	1.419	0.04137	--	--	1.419	-0.262	--	--
1.42	0.12411	--	--	1.42	-0.12411	--	--	1.42	0.04137	--	--	1.42	-0.06895	--	--
1.421	0.12411	--	--	1.421	0.06895	--	--	1.421	0.04137	--	--	1.421	-0.06895	--	--
1.422	-0.08963	--	--	1.422	-0.31026	--	--	1.422	0.24132	--	--	1.422	-0.262	--	--
1.423	-0.29647	--	--	1.423	-0.12411	--	--	1.423	-0.15858	--	--	1.423	0.131	--	--
1.424	-0.29647	--	--	1.424	0.262	--	--	1.424	-0.35163	--	--	1.424	0.131	--	--
1.425	-0.29647	--	--	1.425	0.06895	--	--	1.425	0.04137	--	--	1.425	0.131	--	--
1.426	-0.50332	--	--	1.426	-0.69637	--	--	1.426	-0.55158	--	--	1.426	0.131	--	--
1.427	0.12411	--	--	1.427	-0.31026	--	--	1.427	-0.15858	--	--	1.427	-0.06895	--	--
1.428	0.12411	--	--	1.428	0.06895	--	--	1.428	-0.15858	--	--	1.428	-0.45505	--	--
1.429	-0.08963	--	--	1.429	-0.12411	--	--	1.429	0.24132	--	--	1.429	-0.262	--	--
1.43	-0.08963	--	--	1.43	-0.12411	--	--	1.43	0.04137	--	--	1.43	-0.262	--	--
1.431	0.74463	--	--	1.431	0.262	--	--	1.431	0.63432	--	--	1.431	0.32405	--	--
1.432	-0.08963	--	--	1.432	-0.12411	--	--	1.432	0.24132	--	--	1.432	-0.06895	--	--
1.433	0.33095	--	--	1.433	-0.12411	--	--	1.433	0.24132	--	--	1.433	0.131	--	--
1.434	-0.08963	--	--	1.434	0.06895	--	--	1.434	0.24132	--	--	1.434	-0.45505	--	--
1.435	0.33095	--	--	1.435	0.06895	--	--	1.435	0.24132	--	--	1.435	-0.06895	--	--
1.436	-0.50332	--	--	1.436	-0.31026	--	--	1.436	-0.55158	--	--	1.436	0.131	--	--
1.437	-0.29647	--	--	1.437	0.06895	--	--	1.437	-0.55158	--	--	1.437	-0.06895	--	--
1.438	-0.08963	--	--	1.438	-0.12411	--	--	1.438	0.04137	--	--	1.438	0.131	--	--
1.439	-0.08963	--	--	1.439	-0.12411	--	--	1.439	-0.15858	--	--	1.439	0.131	--	--
1.44	0.12411	--	--	1.44	0.06895	--	--	1.44	-0.15858	--	--	1.44	-0.06895	--	--
1.441	-0.08963	--	--	1.441	-0.12411	--	--	1.441	0.24132	--	--	1.441	-0.45505	--	--
1.442	0.33095	--	--	1.442	0.262	--	--	1.442	0.04137	--	--	1.442	-0.06895	--	--
1.443	0.12411	--	--	1.443	0.06895	--	--	1.443	-0.15858	--	--	1.443	-0.06895	--	--
1.444	0.12411	--	--	1.444	-0.12411	--	--	1.444	0.24132	--	--	1.444	0.32405	--	--
1.445	-0.08963	--	--	1.445	-0.12411	--	--	1.445	-0.35163	--	--	1.445	0.32405	--	--
1.446	-1.75816	--	--	1.446	-1.8409	--	--	1.446	-1.93743	--	--	1.446	0.32405	--	--
1.447	-0.08963	--	--	1.447	0.06895	--	--	1.447	0.44126	--	--	1.447	-0.06895	--	--
1.448	0.33095	--	--	1.448	-0.31026	--	--	1.448	0.04137	--	--	1.448	-0.262	--	--
1.449	0.12411	--	--	1.449	0.262	--	--	1.449	0.04137	--	--	1.449	-0.262	--	--
1.45	-0.08963	--	--	1.45	0.06895	--	--	1.45	0.24132	--	--	1.45	-0.262	--	--
1.451	0.33095	--	--	1.451	-0.12411	--	--	1.451	-0.15858	--	--	1.451	0.131	--	--
1.452	0.33095	--	--	1.452	-0.31026	--	--	1.452	-0.15858	--	--	1.452	-0.06895	--	--
1.453	-0.08963	--	--	1.453	-0.12411	--	--	1.453	0.24132	--	--	1.453	0.131	--	--
1.454	0.12411	--	--	1.454	-0.31026	--	--	1.454	-0.35163	--	--	1.454	-0.262	--	--
1.455	0.12411	--	--	1.455	0.262	--	--	1.455	0.04137	--	--	1.455	0.32405	--	--
1.456	0.12411	--	--	1.456	0.06895	--	--	1.456	0.04137	--	--	1.456	0.32405	--	--
1.457	-0.08963	--	--	1.457	-0.12411	--	--	1.457	0.04137	--	--	1.457	0.131	--	--
1.458	1.16521	--	--	1.458	1.40653	--	--	1.458	1.03421	--	--	1.458	0.131	--	--
1.459	-0.08963	--	--	1.459	-0.31026	--	--	1.459	-0.15858	--	--	1.459	-0.06895	--	--
1.46	0.12411	--	--	1.46	0.06895	--	--	1.46	0.04137	--	--	1.46	-0.64811	--	--
1.461	-0.08963	--	--	1.461	-0.12411	--	--	1.461	0.04137	--	--	1.461	-0.262	--	--
1.462	-0.08963	--	--	1.462	-0.12411	--	--	1.462	0.04137	--	--	1.462	-0.262	--	--
1.463	0.12411	--	--	1.463	-0.12411	--	--	1.463	-0.15858	--	--	1.463	0.131	--	--
1.464	-0.08963	--	--	1.464	-0.12411	--	--	1.464	0.04137	--	--	1.464	0.32405	--	--
1.465	-0.08963	--	--	1.465	0.06895	--	--	1.465	0.04137	--	--	1.465	0.131	--	--
1.466	-0.50332	--	--	1.466	0.06895	--	--	1.466	0.24132	--	--	1.466	0.32405	--	--
1.467	-0.08963	--	--	1.467	0.06895	--	--	1.467	-0.15858	--	--	1.467	-0.262	--	--
1.468	0.12411	--	--	1.468	0.262	--	--	1.468	-0.15858	--	--	1.468	-0.262	--	--
1.469	-0.29647	--	--	1.469	0.06895	--	--	1.469	0.04137	--	--	1.469	-0.06895	--	--
1.47	-0.08963	--	--	1.47	0.262	--	--	1.47	0.04137	--	--	1.47	0.131	--	--
1.471	0.12411	--	--	1.471	-0.12411	--	--	1.471	-0.35163	--	--	1.471	-0.06895	--	--
1.472	0.33095	--	--	1.472	0.06895	--	--	1.472	0.04137	--	--	1.472	-0.06895	--	--
1.473	0.12411	--	--	1.473	-0.12411	--	--	1.473	-0.35163	--	--	1.473	-0.45505	--	--
1.474	-0.08963	--	--	1.474	-0.12411	--	--	1.474	-0.15858	--	--	1.474	-0.262	--	--
1.475	0.12411	--	--	1.475	0.06895	--	--	1.475	-0.35163	--	--	1.475	0.131	--	--
1.476	0.12411	--	--	1.476	-0.31026	--	--	1.476	0.04137	--	--	1.476	0.32405	--	--
1.477	-0.29647	--	--	1.477	-0.12411	--	--	1.477	-0.55158	--	--	1.477	0.32405	--	--
1.478	0.12411	--	--	1.478	0.06895	--	--	1.478	-0.15858	--	--	1.478	0.131	--	--
1.479	-0.08963	--	--	1.479	0.06895	--	--	1.479	-0.15858	--	--	1.479	-0.06895	--	--
1.48	0.12411	--	--	1.48	-0.31026	--	--	1.48	0.04137	--	--	1.48	-0.262	--	--
1.481	0.12411	--	--	1.481	0.262	--	--	1.481	0.24132	--	--	1.481	0.131	--	--
1.482	-0.08963	--	--	1.482	0.06895	--	--	1.482	-0.15858	--	--	1.482	0.131	--	--
1.483	0.12411	--	--	1.483	0.06895	--	--	1.483	-0.15858	--	--	1.483	0.32405	--	--
1.484	0.12411	--	--	1.484	0.06895	--	--	1.484	0.04137	--	--	1.484	0.131	--	--
1.485	-0.29647	--	--	1.485	0.06895	--	--	1.485	-0.15858	--	--	1.485	0.32405	--	--
1.486	-0.08963	--	--	1.486	0.06895	--	--	1.486	-0.15858	--	--	1.486	0.131	--	--
1.487	-0.08963	--	--	1.487	-0.12411	--	--	1.487	0.24132	--	--	1.487	0.131	--	--
1.488	0.33095	--	--	1.488	0.262	--	--	1.488	0.24132	--	--	1.488	0.32405	--	--
1.489	0.33095	--	--	1.489	0.06895	--	--	1.489	0.24132	--	--	1.489	0.32405	--	--
1.49	-0.71016	--	--	1.49	-0.69637	--	--	1.49	-0.75153	--	--	1.49	-0.06895	--	--
1.491	-0.08963	--	--	1.491	0.06895	--	--	1.491	0.24132	--	--	1.491	0.131	--	--
1.492	-0.08963	--	--	1.492	-0.31026	--	--	1.492	-0.15858	--	--	1.492	-0.262	--	--
1.493	0.12411	--	--	1.493	-0.31026	--	--	1.493	0.04137	--	--	1.493	-0.06895	--	--
1.494	-0.50332	--	--	1.494	-0.31026	--	--	1.494	-0.55158	--	--	1.494	0.32405	--	--
1.495	0.12411	--	--	1.495	0.64121	--	--	1.495	0.63432	--	--	1.495	0.32405	--	--
1.496	-0.08963	--	--	1.496	0.06895	--	--	1.496	-0.15858	--	--	1.496	0.131	--	--
1.497	-0.08963	--	--	1.497	-0.12411	--	--	1.497	-0.15858	--	--	1.497	0.131	--	--
1.498	0.12411	--	--	1.498	0.06895	--	--	1.498	-0.15858	--	--	1.498	-0.06895	--	--
1.499	-0.08963	--	--	1.499	-0.31026	--	--	1.499	-0.35163	--	--	1.499	0.131	--	--
1.5	0.12411	--	--	1.5	0.06895	--	--	1.5	0.24132	--	--	1.5	-0.45505	--	--
1.501	-0.08963	--	--	1.501	-0.31026	--	--	1.501	0.04137	--	--	1.501	0.131	--	--
1.502	0.12411	--	--	1.502	-0.12411	--	--	1.502	-0.15858	--	--	1.502	0.51711	--	--
1.503	0.12411	--	--	1.503	0.06895	--	--	1.503	-0.15858	--	--	1.503	0.131	--	--
1.504	-0.08963	--	--	1.504	-0.69637	--	--	1.504	-0.35163	--	--	1.504	-0.06895	--	--
1.505	0.12411	--	--	1.505	0.262	--	--	1.505	0.04137	--	--	1.505	-0.06895	--	--
1.506	-0.9239	--	--	1.506	-0.88253	--	--	1.506	-0.55158	--	--	1.506	0.32405	--	--
1.507	0.12411	--	--	1.507	0.45505	--	--	1.507	-0.15858	--	--	1.507	0.131	--	--
1.508	-0.08963	--	--	1.508	-0.12411	--	--	1.508	-0.15858	--	--	1.508	0.32405	--	--
1.509	-0.08963	--	--	1.509	-0.12411	--	--	1.509	0.04137	--	--	1.509	0.131	--	--
1.51	0.12411	--	--	1.51	-0.31026	--	--	1.51	0.04137	--	--	1.51	-0.262	--	--
1.511	0.33095	--	--	1.511	0.06895	--	--	1.511	0.04137	--	--	1.511	-0.06895	--	--
1.512	-0.08963	--	--	1.512	-0.31026	--	--	1.512	0.24132	--	--	1.512	-0.262	--	--
1.513	-0.08963	--	--	1.513	-0.12411	--	--	1.513	0.04137	--	--	1.513	-0.262	--	--
1.514	0.12411	--	--	1.514	-0.12411	--	--	1.514	-0.15858	--	--	1.514	-0.06895	--	--
1.515	-0.08963	--	--	1.515	0.06895	--	--	1.515	-0.15858	--	--	1.515	0.32405	--	--
1.516	-0.50332	--	--	1.516	0.06895	--	--	1.516	0.04137	--	--	1.516	0.32405	--	--
1.517	0.12411	--	--	1.517	0.06895	--	--	1.517	-0.35163	--	--	1.517	0.32405	--	--
1.518	-0.71016	--	--	1.518	-0.88253	--	--	1.518	-0.55158	--	--	1.518	-0.06895	--	--
1.519	-0.08963	--	--	1.519	0.06895	--	--	1.519	-0.35163	--	--	1.519	-0.06895	--	--
1.52	-0.29647	--	--	1.52	-0.12411	--	--	1.52	0.24132	--	--	1.52	-0.06895	--	--
1.521	0.12411	--	--	1.521	0.262	--	--	1.521	0.24132	--	--	1.521	0.32405	--	--
1.522	0.33095	--	--	1.522	0.06895	--	--	1.522	-0.15858	--	--	1.522	0.32405	--	--
1.523	-0.08963	--	--	1.523	-0.12411	--	--	1.523	0.04137	--	--	1.523	0.32405	--	--
1.524	0.12411	--	--	1.524	-0.50332	--	--	1.524	-0.35163	--	--	1.524	0.131	--	--
1.525	-0.08963	--	--	1.525	0.06895	--	--	1.525	0.04137	--	--	1.525	-0.06895	--	--
1.526	-0.08963	--	--	1.526	0.06895	--	--	1.526	0.24132	--	--	1.526	0.131	--	--
1.527	-0.08963	--	--	1.527	-0.12411	--	--	1.527	-0.15858	--	--	1.527	0.32405	--	--
1.528	0.12411	--	--	1.528	0.06895	--	--	1.528	0.24132	--	--	1.528	0.32405	--	--
1.529	-0.29647	--	--	1.529	0.06895	--	--	1.529	-0.35163	--	--	1.529	0.131	--	--
1.53	-0.08963	--	--	1.53	0.06895	--	--	1.53	-0.15858	--	--	1.53	-0.06895	--	--
1.531	0.12411	--	--	1.531	0.06895	--	--	1.531	-0.15858	--	--	1.531	0.131	--	--
1.532	-0.29647	--	--	1.532	0.06895	--	--	1.532	0.04137	--	--	1.532	-0.262	--	--
1.533	0.12411	--	--	1.533	-0.12411	--	--	1.533	0.24132	--	--	1.533	-0.262	--	--
1.534	-0.50332	--	--	1.534	-0.69637	--	--	1.534	-0.75153	--	--	1.534	-0.06895	--	--
1.535	0.12411	--	--	1.535	0.06895	--	--	1.535	0.04137	--	--	1.535	0.131	--	--
1.536	-0.29647	--	--	1.536	-0.31026	--	--	1.536	-0.35163	--	--	1.536	-0.06895	--	--
1.537	-0.08963	--	--	1.537	0.06895	--	--	1.537	0.24132	--	--	1.537	-0.262	--	--
[truncated: 23,515 more rows]

## Sheet: figure 9
Incident shock wave		Reflected wave (closed end)		Sound speed		Reflected wave (open end)		No. of membranes
[truncated: 19 more rows]
